# Supplementary material for: Local oxygen tension dictates hematopoietic cell growth and potency
Source: Leukemia. 2026 May 15;40(7):1502–15. doi: 10.1038/s41375-026-02971-w (PMC13308678; doi:10.1038/s41375-026-02971-w)
Supplement: Supplementary file 3 — Table S2 [file 41375_2026_2971_MOESM3_ESM.xlsx]

## Sheet: Annotated_Cell_Populations
Annotated Cell Population	Input	0.01		0.03		0.05		0.14		0.21
		2days	7days	2days	7days	2days	7days	2days	7days	2days	7days
Unexpanded HSC	1.44	3.03	0.4	0.22	0.16	0.22	0.13	0.25	0.07	0.18	0.08
Unexpanded MPP	17.89	5.17	0.02	0.4	0	0.36	0	0.58	0.02	0.37	0
Unexpanded Myeloid MPP	21.65	10.59	0.02	0.66	0.04	0.5	0.02	0.91	0.02	0.44	0
Unexpanded CMP	5.47	2.85	0.06	0.48	0.02	0.49	0.02	0.59	0.02	0.55	0
Unexpanded CMP-GMP transitioning	2	2.15	0	0.15	0	0.12	0	0.13	0	0.16	0
Unexpanded GMP	10.73	2.21	0	0.24	0	0.11	0	0.17	0	0.16	0
Expanded Early MPP/HSC	0.75	19.44	8.64	19.34	7.92	18.99	8.91	19.95	7.15	20.18	6.55
Expanded Myeloid MPP	0.45	7.58	4.11	14.69	4.19	14.53	3.8	15.55	3.07	14.68	3.45
Meg/Erythro Primed MPP	1.86	11.74	7.94	12.31	7.21	12.54	7.04	11.72	4.49	11.46	3.89
Expanded CMP	0.58	3.31	1.78	3.47	1.74	3.05	1.59	3.13	1.2	2.82	0.96
Expanded GMP	1.06	10.05	9.42	10.96	10.27	11.45	9.34	12.06	9.16	11.84	8.99
MEP	0.28	1.93	1.23	4.87	1.42	5.82	1.74	4.55	1.65	5.43	1.64
MKP	2.26	0.38	7.07	1.21	5.13	1.1	3.58	1.18	3.1	1.44	3.59
MLP	2.51	4.29	10.76	5.81	11.37	6.11	10.79	5.82	9.33	5.09	8.5
ERP	6.27	3.19	4.76	5.38	5.53	5.93	6.78	4.98	8.57	5.19	8.05
Granulocyte Progenitor	0.41	4.58	5.48	8.64	5.47	7.38	6.09	6.37	6.35	7.83	6.32
Monocyte Progenitor	0.49	0.5	4.51	1.62	5.83	1.29	9.72	1.52	11.1	1.53	10.93
Lymphocyte Precursor	1.16	1.59	5.89	2.18	6.5	1.97	7.36	2.11	9.28	2.08	9.9
Monocytes	0.14	0.02	3.41	0.03	4.07	0.04	3.9	0.07	6.09	0.07	6.93
Neutrophils	0.39	1.28	2.22	2.68	1.8	2.82	2.55	3.41	1.91	3.16	2.06
Megakaryocytes	0.41	0.16	7.69	0.19	7.25	0.11	5.3	0.11	5.05	0.13	5.92
Erythroid (Adult)	10.7	0.2	4.55	1.21	4.56	1	3.78	0.72	5.48	1.2	5.36
Erythroid (Fetal)	8.89	0.17	7.79	0.9	6.79	0.96	4.12	0.89	3.76	0.91	3.89
Basophils, Eosinophils, Mast Cells	1.45	3.35	2.24	2.36	2.71	3.08	3.45	3.23	3.16	3.08	2.99
ISAG-Immune cells	0.11	0.15	0	0	0	0	0	0	0	0	0
HFM1-LFRN5-Oexp	0.66	0.08	0	0	0	0.01	0	0.01	0	0.02	0

## Sheet: DE_Genes_1vs21perc
	Expanded Early HSC/MPP		Unexpanded HSC/HPC		HIF Binding		Shown are log2FoldChanges; All reported genes had padj < 0.05
Gene	2 days	7 days	2 days	7 days	HIF1a	HIF2a
RBM3	0.951773	0	1.07562	0	Yes	No
CIRBP	0.835601	0	0.784683	0	No	No
BEX1	0.589452	0	0.686457	0	No	No
SIPA1L1	0.565942	0	0.492666	0	No	No
PRSS2	0	0.479679	1.57957	0	No	No
MALAT1	0	0	0.808248	0	No	No
BEX2	0	0	0.733732	0	No	No
RGL4	0	0	0.689275	0	No	No
AVP	0	0	0.652253	0	No	No
MDK	0	0	0.630368	0	No	No
ICAM3	0	0	0.587812	0	No	No
HOPX	0	0	0.579666	0	No	No
GNG11	0	0	0.51996	0	No	No
FKBP11	0	0	0.513598	0	No	No
CRHBP	0	0	0.442588	0	No	No
EGFL7	0	0	0.423173	0	No	No
TRBC2	0	0	0.411925	0	No	No
ELN	0	0	0.351467	0	No	No
IFI30	0	0	0.343272	0	No	No
BIN1	0	0	0.333986	0	No	No
CALHM6	0	0	0.330154	0	No	No
SVIP	0	0	0.312323	0	Yes	No
MFAP2	0	0	0.283954	0	No	No
GSN	0	0	0.264269	0	No	No
IDS	0	0	0.259491	0	Yes	No
CD9	0	0	0.239984	0	No	No
TM4SF1	0	0	0.236625	0	No	No
GNPDA1	0	0	0.182029	0	No	No
CFD	0	0	0.175273	0	No	No
PROCR	0	0	0.167909	0	No	No
FXYD2	0	0	0.16373	0	No	No
GLYATL2	0	0	0.161955	0	No	No
DDIT4	0	1.34207	0	1.14848	Yes	Yes
BNIP3	0	1.04348	0	1.19967	Yes	No
LDHA	0	0.624265	0	0.859933	Yes	Yes
FAM162A	0	0.586643	0	0.53144	Yes	Yes
P4HA1	0	0.582149	0	0.750012	Yes	Yes
BNIP3L	0	0.546885	0	0.351875	Yes	Yes
EIF4A2	0	0.47384	0	0.428865	Yes	No
ALDOA	0	0.442694	0	0.499748	No	No
FTH1	0	0.307571	0	0	Yes	Yes
ANKRD37	0	0.27513	0	0.215187	Yes	Yes
PKM	0	0	0	0.491763	Yes	No
AK4	0	0	0	0.435074	Yes	Yes
SLC16A3	0	0	0	0.431928	Yes	Yes
PGAM1	0	0	0	0.418565	Yes	Yes
PGK1	0	0	0	0.397104	Yes	Yes
ENO1	0	0	0	0.396559	Yes	Yes
SDK2	0	0	0	0.349439	No	No
GPI	0	0	0	0.341027	No	No
DARS1	0	0	0	0.338898	No	No
C4orf3	0	0	0	0.335526	No	No
PGM1	0	0	0	0.335075	No	No
VIM	0	0	0	0.309468	No	No
MIF	0	0	0	0.307709	Yes	Yes
CYTL1	0	0	0	0.299342	No	No
DYNLL1	0	0	0	0.283568	Yes	No
FTL	0	0	0	0.278409	Yes	No
HSPA8	0	0	0	0.265668	No	No
GAPDH	0	0	0	0.25649	Yes	Yes
EGLN3	0	0	0	0.213942	No	No
HSPD1	0	0	0	0.212673	Yes	No
IGFBP2	0	0	0	0.199808	No	No
GAS5	0	0	0	0.197971	No	No
CIART	0	0	0	0.181041	No	No
HBM	0	0	0	0.174534	No	No
RPSA	0	0	0	0.171665	No	No
RPL3	0	0	0	0.156454	Yes	No
RPS18	0	0	0	0.154688	No	No
NPM1	0	0	0	0.152797	Yes	No
RPS27	0	0	0	0.146129	No	No
RPL15	0	0	0	0.136578	Yes	No
RPL14	0	0	0	0.133636	Yes	Yes
RPS3	0	0	0	0.129314	Yes	Yes
RPS6	0	0	0	0.128943	No	No
RPL32	0	0	0	0.122881	Yes	No
RPL26	0	0	0	0.121264	Yes	No
RPL12	0	0	0	0.115254	No	No
RPS19	0	0	0	0.115198	No	No
RPS9	0	0	0	0.113766	No	No
RPS24	0	0	0	0.112842	Yes	No
RPL10	0	0	0	0.112831	Yes	No
RPLP0	0	0	0	0.112074	No	No
RPL31	0	0	0	0.111428	No	No
RPL8	0	0	0	0.107757	No	No
RPL11	0	0	0	0.105069	No	No
RPL7	0	0	0	0.100521	No	No
HNRNPA1	0	0	0	0.0988141	No	No
TMSB4X	0	0	0	0.094157	No	No
RPS15	0	0	0	0.0901231	No	No
RPL35A	0	0	0	0.088453	No	No
RBFOX2	0	0	0	0.0876484	Yes	No
EEF1A1	0	0	0	0.085719	No	No
RPS23	0	0	0	0.083887	No	No
RPS8	0	0	0	0.0802473	Yes	Yes
RPL34	0	0	0	0.0797547	Yes	No
RPS27A	0	0	0	0.0691368	No	No
RPL13A	0	0	0	0.0503004	Yes	No
LINC01828	0	0	0	-0.154437	No	No
AHSP	0	0	0	-0.378078	No	No
SREBF2	0	0	0	-0.418779	No	No
RYR3	0	0	0	-0.433462	No	No
QPRT	0	0	0	-0.434463	No	No
ALYREF	0	0	0	-0.448001	Yes	No
XACT	0	0	0	-0.501156	No	No
ENSG00000278996	0	0	0	-0.544039	No	No
ENSG00000280441	0	0	0	-0.56721	No	No
MT-ND3	0	-0.406197	0	-0.585471	No	No
MT-ATP6	0	-0.432292	0	-0.578535	No	No
MT-ND2	0	-0.455966	0	-0.551843	No	No
MT-ND1	0	-0.555698	0	-0.741511	No	No
MT-CO2	0	-0.584906	0	-0.675357	No	No
CHST2	0	0	-0.203627	0	No	No
H2AX	0	0	-0.287154	0	No	No
APOBEC3A	0	0	-0.28856	0	No	No
CSF2RB	0	0	-0.36199	0	No	No
PRKAR2B	0	0	-0.36666	0	No	No
PALM2AKAP2	0	0	-0.409018	0	No	No
MT-ND6	0	0	-0.41249	0	No	No
PDCD4	0	0	-0.471664	0	Yes	No
ICAM4	0	0	-0.515357	0	No	No
CNRIP1	0	0	-0.566217	0	No	No
CENPF	0	0	-0.586192	0	No	No
LAT	0	0	-0.6029	0	No	No
RRM2	0	0	-0.657134	0	Yes	No
ST8SIA6	0	0	-0.767123	0	No	No
PVT1	0	0	-0.769027	0	No	No
GATA1	0	0	-0.858172	0	No	No
MT-CYB	0	0	-0.997343	0	No	No
HBD	0	0	-1.49117	0	No	No
CSRP3	-0.213777	0	-0.232304	0	No	No

## Sheet: All_GSEA
Early Expanded HSC/MPP Day 7
pathway	pval	padj	log2err	ES	NES	size	leadingEdge
BASAKI_YBX1_TARGETS_DN	0.000316144	0.0389959	0.498493	0.722716	1.81852	326	DDIT4, ADM, P4HA1, FAM162A, XIST, AK4, ALDOC, SELENOP, TSPAN6, NDRG1, BHLHE40, SLC9A1, PGK1, PDK1, GBE1, CKB, DCAF16, VEGFA, TFPI, HK2, GOLGA8A, GOLGA8A, PLCG2, PLOD2, CTBS, SLC25A36, SNTB1, KDM4B
COATES_MACROPHAGE_M1_VS_M2_DN	7.26998e-05	0.0176272	0.538434	0.925225	1.98475	58	BNIP3, ANKRD37, ALDOC, EGLN3, SLC2A1, PPP1R3E, HS6ST1, VEGFA
ELVIDGE_HIF1A_AND_HIF2A_TARGETS_DN	9.01708e-06	0.00361585	0.593325	0.922338	2.04542	79	BNIP3, ADM, P4HA1, FAM162A, TMEM45A, BNIP3L, AK4, P4HA2, ALDOC, PGM1, SPAG4, EGLN3, ENO2, EFNA3, PLIN2, SLC2A1, NDRG1, BHLHE40, PGK1, CXCR4, PDK1, GBE1, VEGFA, HK2, LIMCH1, ANKZF1, PPFIA4, ZNF292
ELVIDGE_HIF1A_TARGETS_DN	8.63299e-06	0.0036003	0.593325	0.921512	2.02941	72	BNIP3, ADM, P4HA1, FAM162A, TMEM45A, BNIP3L, AK4, P4HA2, CYP1A1, ALDOC, PGM1, SPAG4, EGLN3, ENO2, EFNA3, PLIN2, SLC2A1, NDRG1, PGK1, CXCR4, PDK1, GBE1, HK2, ANKZF1, PPFIA4, ZNF292
ELVIDGE_HYPOXIA_BY_DMOG_UP	1.75284e-07	0.000121834	0.690132	0.921827	2.09608	103	BNIP3, DDIT4, ADM, P4HA1, FAM162A, TMEM45A, BNIP3L, AK4, P4HA2, ALDOC, PGM1, SPAG4, EGLN3, STC2, ENO2, SLC2A1, NDRG1, BHLHE40, PGK1, CXCR4, PDK1, GBE1, VEGFA, PFKP, HK2, LIMCH1, PPFIA4, ZNF292
ELVIDGE_HYPOXIA_UP	8.59144e-08	6.89033e-05	0.704976	0.894111	2.10456	136	BNIP3, DDIT4, ADM, P4HA1, FAM162A, TMEM45A, BNIP3L, AK4, P4HA2, ALDOC, PGM1, SPAG4, EGLN3, STC2, ENO2, EFNA3, PLIN2, SLC2A1, NDRG1, BHLHE40, PGK1, CXCR4, PDK1, GBE1, VEGFA, PFKP, HK2, LIMCH1, ANKZF1, PPFIA4, ZNF292
FARDIN_HYPOXIA_11	4.89178e-05	0.0137843	0.557332	0.96815	1.8939	29	BNIP3, DDIT4, ANKRD37, FAM162A, BNIP3L, AK4, TPI1, P4HA2, ALDOC, PGM1, SLC2A3, EGLN3, PFKFB4, NDRG1, BHLHE40, PGK1, PDK1
GEISS_RESPONSE_TO_DSRNA_UP	0.000256792	0.0356224	0.498493	0.951319	1.8756	31	BNIP3, AFAP1
GO_ADP_METABOLIC_PROCESS	0.000252961	0.0356224	0.498493	0.939177	1.91195	39	LDHA, LDHA, ALDOA, AK4, TPI1, PGAM1, ALDOC, PKM, PGM1, ENO1, PFKFB4, GAPDH, ENO2, GPI, GPI, PGK1, PGAM4, PFKP, HK2
GO_APOPTOTIC_SIGNALING_PATHWAY	0.000313693	0.0389959	0.498493	0.750653	1.84506	242	BNIP3, DDIT4, BNIP3L, CIDEB, CIDEB, PDK1, MLLT11
GO_ATP_GENERATION_FROM_ADP	0.000305704	0.0389959	0.498493	0.95032	1.87363	31	LDHA, LDHA, ALDOA, TPI1, PGAM1, ALDOC, PKM, PGM1, ENO1, PFKFB4, GAPDH, ENO2, GPI, GPI, PGK1, PGAM4, PFKP, HK2
GO_CARBOHYDRATE_CATABOLIC_PROCESS	6.06641e-05	0.0158259	0.557332	0.892899	1.99651	90	LDHA, LDHA, ALDOA, TPI1, PGAM1, ALDOC, PKM, PGM1, ENO1, FUT7, PFKFB4, GAPDH, ENO2, GPI, GPI, PGK1, PGAM4, PFKP, HK2, RBKS, CTBS
GO_CELLULAR_COMPONENT_DISASSEMBLY	0.000385196	0.0456009	0.498493	0.677117	1.74184	425	BNIP3, DDIT4, PRSS2, PRSS2, ELN, LAMA3, MAP1LC3A, PDK1, ATG9A, PRKN, PFKP, PRKCB, HK2, SFRP4, LENG9, LENG9, LENG9, LENG9, PLOD2, ACVR1C, LMCD1, SNTG1, DVL2, PRKCQ
GO_CELLULAR_RESPONSE_TO_MECHANICAL_STIMULUS	0.000389265	0.0456009	0.498493	0.910614	1.94248	57	BNIP3, SLC9A1
GO_CELLULAR_RESPONSE_TO_OXYGEN_LEVELS	0.000220532	0.033527	0.518848	0.855683	1.97268	115	BNIP3, FAM162A, BNIP3L, EGLN3, STC2, NDRG1, SLC9A1, PDK1, RORA, VEGFA, CPEB4
GO_COENZYME_METABOLIC_PROCESS	0.000433818	0.0491629	0.498493	0.754434	1.84634	221	LDHA, LDHA, ALDOA, TPI1, PGAM1, ALDOC, PKM, PGM1, ENO1, PFKFB4, GAPDH, ENO2, GPI, GPI, PGK1, DHFR2, PGAM4, PFKP, PPCS, HK2, ACOT2, MTHFR, SARDH
GO_DEFENSE_RESPONSE_TO_VIRUS	3.05657e-05	0.00939264	0.557332	0.862792	1.99618	119	BNIP3, DDIT4, BNIP3L
GO_GENERATION_OF_PRECURSOR_METABOLITES_AND_ENERGY	0.000311382	0.0389959	0.498493	0.749937	1.84815	243	LDHA, LDHA, ALDOA, TPI1, PGAM1, ALDOC, PKM, PGM1, ENO1, PFKFB4, GAPDH, ENO2, GPI, GPI, POMC, NR1D1, PGK1, GBE1, PPP1R3E, CYB561, UQCRHL, PGAM4, PFKP, HK2, AVP
GO_GLYCOSYL_COMPOUND_METABOLIC_PROCESS	0.000215855	0.033527	0.518848	0.716161	1.8073	314	LDHA, LDHA, ALDOA, AK4, TPI1, PGAM1, ALDOC, PKM, PGM1, ENO1, UPP2, PFKFB4, GAPDH, ENO2, MYH3, GPI, GPI, PGK1, DHFR2, UQCRHL, PGAM4, PFKP, PPCS, NME3, SULT1C4, HK2, MTHFR
GO_HEXOSE_CATABOLIC_PROCESS	0.000109438	0.0212751	0.538434	0.94426	1.9223	39	ALDOA, TPI1, PGAM1, ALDOC, PKM, PGM1, ENO1, FUT7, PFKFB4, GAPDH, ENO2, GPI, GPI, PGK1, PFKP, HK2
GO_INTRINSIC_APOPTOTIC_SIGNALING_PATHWAY	0.000110192	0.0212751	0.538434	0.829883	1.95338	136	BNIP3, DDIT4, CIDEB, CIDEB, PDK1, MLLT11
GO_INTRINSIC_COMPONENT_OF_MITOCHONDRIAL_MEMBRANE	1.60562e-06	0.000946675	0.643552	0.957261	2.02618	48	BNIP3
GO_MITOCHONDRIAL_MEMBRANE_PART	0.000376107	0.0450723	0.498493	0.797829	1.90164	158	BNIP3
GO_MONOCARBOXYLIC_ACID_METABOLIC_PROCESS	0.000231544	0.0340012	0.518848	0.723874	1.82996	338	LDHA, LDHA, P4HA1, ALDOA, TPI1, PGAM1, CYP1A1, ALDOC, PKM, PGM1, ENO1, EGLN3, FAAH, MIF, MIF, SLC16A3, PFKFB4, GAPDH, ENO2, GPI, GPI, AMT, PGK1, EPHX2, PGAM4, PFKP, HK2, ACOT2, NPC1, CHST12
GO_MONOSACCHARIDE_CATABOLIC_PROCESS	0.00020353	0.0326463	0.518848	0.928469	1.96523	48	ALDOA, TPI1, PGAM1, ALDOC, PKM, PGM1, ENO1, FUT7, PFKFB4, GAPDH, ENO2, GPI, GPI, PGK1, PFKP, HK2, RBKS
GO_MONOSACCHARIDE_METABOLIC_PROCESS	0.000226955	0.0338034	0.518848	0.814867	1.93877	142	ALDOA, TPI1, PGAM1, ALDOC, PKM, PGM1, ENO1, SLC2A3, FUT7, PFKFB4, GAPDH, ENO2, GPI, GPI, SLC2A1, PGK1, PDK1, PGAM4, PFKP, HK2, SLC23A1, RBKS, MPI
GO_NEGATIVE_REGULATION_OF_TOR_SIGNALING	4.63321e-06	0.00241529	0.610527	0.969807	1.87175	26	DDIT4
GO_NEURON_APOPTOTIC_PROCESS	7.16051e-05	0.0176272	0.538434	0.962153	1.88675	30	BNIP3, FAM162A, GAPDH
GO_NEURON_DEATH	4.04033e-05	0.0117013	0.557332	0.956203	1.92453	36	BNIP3, FAM162A, GAPDH, SLC9A1
GO_NUCLEOSIDE_DIPHOSPHATE_METABOLIC_PROCESS	0.000160533	0.0261519	0.518848	0.898493	1.97871	72	LDHA, LDHA, ALDOA, AK4, TPI1, PGAM1, ALDOC, PKM, PGM1, ENO1, PFKFB4, GAPDH, ENO2, GPI, GPI, PGK1, PGAM4, PFKP, NME3, HK2
GO_NUCLEOSIDE_MONOPHOSPHATE_METABOLIC_PROCESS	0.000158726	0.0261519	0.518848	0.775587	1.89561	214	LDHA, LDHA, ALDOA, AK4, TPI1, PGAM1, ALDOC, PKM, PGM1, ENO1, UPP2, PFKFB4, GAPDH, ENO2, MYH3, GPI, GPI, PGK1, UQCRHL, PGAM4, PFKP, HK2
GO_NUCLEOTIDE_PHOSPHORYLATION	2.89386e-05	0.00939264	0.57561	0.934512	1.97866	52	LDHA, LDHA, ALDOA, AK4, TPI1, PGAM1, ALDOC, PKM, PGM1, ENO1, PFKFB4, GAPDH, ENO2, GPI, GPI, PGK1, PGAM4, PFKP, NME3, HK2
GO_OUTER_MEMBRANE	0.000141938	0.0242598	0.518848	0.806551	1.94259	162	BNIP3, BNIP3L, HK2, ANKZF1, ITPR3, SLC11A1
GO_OXIDOREDUCTION_COENZYME_METABOLIC_PROCESS	0.000123439	0.022758	0.518848	0.860356	1.93911	94	LDHA, LDHA, ALDOA, TPI1, PGAM1, ALDOC, PKM, PGM1, ENO1, PFKFB4, GAPDH, ENO2, GPI, GPI, PGK1, PGAM4, PFKP, HK2
GO_POSITIVE_REGULATION_OF_AUTOPHAGY	0.000155321	0.026119	0.518848	0.904451	1.97397	64	BNIP3, BNIP3L
GO_POSITIVE_REGULATION_OF_CELL_DEATH	6.08057e-05	0.0158259	0.557332	0.691443	1.80586	478	BNIP3, DDIT4, ADM, LDHA, LDHA, FAM162A, BNIP3L, EGLN3, CIDEB, CIDEB, LCK, TGM2, SLC9A1, MYCN, MLLT11, PRKN
GO_POSITIVE_REGULATION_OF_RESPONSE_TO_EXTRACELLULAR_STIMULUS	0.000317922	0.0389959	0.498493	0.933234	1.92094	40	BNIP3, BNIP3L
GO_POSITIVE_REGULATION_OF_RESPONSE_TO_NUTRIENT_LEVELS	0.000317922	0.0389959	0.498493	0.933234	1.92094	40	BNIP3, BNIP3L
GO_PURINE_CONTAINING_COMPOUND_METABOLIC_PROCESS	0.000249148	0.0355838	0.498493	0.72327	1.81953	325	ADM, LDHA, LDHA, ALDOA, AK4, TPI1, PGAM1, ALDOC, PKM, PGM1, ENO1, PFKFB4, GAPDH, ENO2, MYH3, GPI, GPI, PGK1, RORA, UQCRHL, PGAM4, ADCY1, PFKP, PPCS, NME3, SULT1C4, HK2, MTHFR
GO_PYRUVATE_METABOLIC_PROCESS	2.05361e-05	0.00738307	0.57561	0.944848	1.9999	48	LDHA, LDHA, ALDOA, TPI1, PGAM1, ALDOC, PKM, PGM1, ENO1, SLC16A3, PFKFB4, GAPDH, ENO2, GPI, GPI, PGK1, PGAM4, PFKP, HK2
GO_REGULATION_OF_GENERATION_OF_PRECURSOR_METABOLITES_AND_ENERGY	9.85157e-05	0.0207782	0.538434	0.913742	1.99592	65	BNIP3, DDIT4, PGAM1, POMC, PPP1R3E
GO_REGULATION_OF_NUCLEOTIDE_CATABOLIC_PROCESS	0.000238439	0.0345274	0.518848	0.938382	1.81109	26	DDIT4, PGAM1
GO_RESPONSE_TO_OXYGEN_LEVELS	7.9513e-09	1.70537e-05	0.74774	0.851409	2.09482	229	BNIP3, DDIT4, ADM, LDHA, LDHA, FAM162A, BNIP3L, CYP1A1, PKM, EGLN3, STC2, NDRG1, SLC9A1, CXCR4, PDK1, RORA, VEGFA, PRKCB, MTHFR, PLOD2, PLOD1, CPEB4
GO_RESPONSE_TO_VIRUS	6.45538e-06	0.00292625	0.610527	0.830247	2.01429	186	BNIP3, DDIT4, BNIP3L, CYP1A1, ENO1, CXCR4, TPT1, LYST, IFIT5, CARD9
GO_RIBONUCLEOSIDE_DIPHOSPHATE_METABOLIC_PROCESS	2.33709e-05	0.00786831	0.57561	0.926583	1.9772	55	LDHA, LDHA, ALDOA, AK4, TPI1, PGAM1, ALDOC, PKM, PGM1, ENO1, PFKFB4, GAPDH, ENO2, GPI, GPI, PGK1, PGAM4, PFKP, HK2
GO_SIGNAL_TRANSDUCTION_BY_P53_CLASS_MEDIATOR	0.000446791	0.0496305	0.498493	0.834777	1.92566	114	DDIT4, MIF, MIF, NDRG1, BTG2
GROSS_ELK3_TARGETS_DN	0.000290522	0.0388331	0.498493	0.93603	1.80656	26	BNIP3, FAM162A, PGM1, FTH1, BHLHE40, PDK1, GBE1, ADAMTS1
GROSS_HYPOXIA_VIA_ELK3_AND_HIF1A_UP	7.80891e-05	0.0180911	0.538434	0.863212	1.99125	114	BNIP3, P4HA1, FAM162A, TPI1, PGAM1, ENO2, SLC2A1, NDRG1, PGK1, PDK1, GBE1, RORA, VEGFA, HK2
GROSS_HYPOXIA_VIA_HIF1A_DN	0.00012122	0.022758	0.538434	0.886719	1.96664	80	BNIP3, ADM, ENO1, GAPDH, ENO2, SLC2A1, BHLHE40, GBE1, VEGFA
GSE13306_RA_VS_UNTREATED_MEM_CD4_TCELL_DN	0.000221884	0.033527	0.518848	0.800754	1.93785	171	DDIT4, ADM, CIART, TPI1, P4HA2, ALDOC, PKM, PGM1, ENO1, EGLN3, BMPR1A, ENO2, NPHP3, RAB34, MYH3, SLC2A1, GP1BB, NDRG1, PDK1, HEMGN, VIM, HPSE
GSE13522_CTRL_VS_T_CRUZI_Y_STRAIN_INF_SKIN_BALBC_MOUSE_UP	1.24814e-05	0.00464754	0.593325	0.871706	2.0086	113	DDIT4, LDHA, LDHA, AK4, TPI1, PKM, ENO1, SLC2A1
GSE16450_CTRL_VS_IFNA_12H_STIM_IMMATURE_NEURON_CELL_LINE_DN	2.33951e-05	0.00786831	0.57561	0.862838	2.03851	138	BNIP3, ANKRD37, ADM, P4HA1, AK4, TPI1, ALDOC, ENO1, SLC16A3, PFKFB4, GAPDH, NARF, ENO2, PARD6A, GPI, GPI, SLC2A1, RASSF7, RASSF7, RBPMS, VEGFA, PFKP, TFPI
GSE21360_SECONDARY_VS_QUATERNARY_MEMORY_CD8_TCELL_DN	1.19364e-08	1.89833e-05	0.74774	0.899659	2.1515	144	BNIP3, DDIT4, LDHA, LDHA, P4HA1, FAM162A, TPI1, PGAM1, ALDOC, PKM, ENO1, EGLN3, MIF, MIF, SLC16A3, NARF, ENO2, SLC2A1, NDRG1, PGK1, PDK1, VEGFA, ATRNL1, HK2, ZC3H12D
GSE22886_IGG_IGA_MEMORY_BCELL_VS_BM_PLASMA_CELL_DN	0.000447464	0.0496305	0.498493	0.788664	1.8772	159	BNIP3, EPS8L2, SPAG4, PCYT1B, GP1BB, POMC, PDK1, GAS6, CD300A, CD300A, ZNF688, MYL6B, HYI
GSE2585_THYMIC_MACROPHAGE_VS_MTEC_DN	3.06301e-05	0.00939264	0.557332	0.84034	2.00492	147	BNIP3, DDIT4, S100A10, EPS8L2, SLC2A3, TSPAN6, CD300A, CD300A, VEGFA, MSR1, PRKCB, PPFIA4, IL12RB2, PLCG2
GSE29949_CD8_NEG_DC_SPLEEN_VS_MONOCYTE_BONE_MARROW_DN	0.000128786	0.022758	0.518848	0.83188	1.98582	143	BNIP3, ADM, AK4, CYP1A1, SLC16A3, PFKFB4, GAPDH, CALCOCO1, MYH10, PRKCB, ZNF415, NPC1
GSE32986_UNSTIM_VS_GMCSF_AND_CURDLAN_LOWDOSE_STIM_DC_UP	5.2795e-06	0.00262115	0.610527	0.834903	2.0294	192	BNIP3, DDIT4, FAM162A, AK4, TPI1, ALDOC, ENO1, PFKFB4, NARF, ENO2, GPI, GPI
GSE34006_UNTREATED_VS_A2AR_AGONIST_TREATED_TREG_UP	0.000103632	0.0207782	0.538434	0.794859	1.92696	190	DDIT4, LDHA, LDHA, BNIP3L, PGAM1, PGK1, RORA, RPSA, PJA1
GSE360_L_DONOVANI_VS_B_MALAYI_HIGH_DOSE_DC_UP	0.000311382	0.0389959	0.498493	0.809392	1.93108	147	DDIT4, ADM, LDHA, LDHA, P4HA1, AK4, SLC2A3, ENO2, PLIN2, HOPX, RBPMS, VEGFA, TFPI, IL15RA, H2BC21
GSE360_T_GONDII_VS_B_MALAYI_LOW_DOSE_DC_UP	0.000133527	0.0232025	0.518848	0.80526	1.93047	153	BNIP3, DDIT4, BNIP3L, AK4, NFKB2, CXCR4, GBE1
GSE37416_CTRL_VS_3H_F_TULARENSIS_LVS_NEUTROPHIL_DN	1.97309e-07	0.000128571	0.690132	0.877134	2.09825	149	BNIP3, DDIT4, ANKRD37, LDHA, LDHA, P4HA1, ALDOA, FAM162A, TPI1, PGAM1, FGF11, FGF11, ALDOC, PKM, ENO1, MIF, MIF, PLIN2, BHLHE40, PGK1, PDK1, PPP1R3E
GSE37416_CTRL_VS_6H_F_TULARENSIS_LVS_NEUTROPHIL_DN	2.18539e-10	1.13924e-06	0.826657	0.898914	2.1732	175	BNIP3, DDIT4, ANKRD37, ADM, LDHA, LDHA, P4HA1, ALDOA, FAM162A, BNIP3L, TPI1, PGAM1, ALDOC, PKM, PGM1, ENO1, MIF, MIF, NARF, EFNA3, PLIN2, GPI, GPI, BHLHE40, PGK1, PDK1, INTS13, GBE1, ATG9A, RASSF7, RASSF7, SH3D21, TCF7L1, TCF7L1, HK2, ANKZF1, ZNF292
HAN_SATB1_TARGETS_DN	7.96083e-05	0.0180911	0.538434	0.735008	1.87701	363	BNIP3, DDIT4, ADM, P4HA1, PRSS2, PRSS2, TMEM45A, AK4, ALDOC, SPAG4, SLC2A3, ENO2, NDRG1, BHLHE40, ZAP70, ZAP70, MLLT11, COL6A2, HYI, LIMCH1, SERPINH1, NPC1, PLOD2
HARRIS_HYPOXIA	3.61713e-05	0.0107749	0.557332	0.929752	1.99446	58	BNIP3, ADM, LDHA, LDHA, P4HA1, IGFBP2, ALDOA, BNIP3L, PKM, ENO1, SLC2A3, MIF, MIF, GAPDH, FTL, SLC2A1, TGM2, BHLHE40, PGK1, VEGFA, PFKP, VIM, HK2
JIANG_HYPOXIA_NORMAL	0.000103329	0.0207782	0.538434	0.756161	1.87627	275	BNIP3, P4HA1, FAM162A, BNIP3L, AK4, ALDOC, PKM, SLC2A3, FTH1, STC2, IL9R, IL9R, PFKFB4, ENO2, CIDEB, CIDEB, PLIN2, SLC2A1, TGM2, NDRG1, CKB, CD9, ELL2, HEMGN, PLOD2, RBKS, EHD2, RALGDS, ZNF395, CFD, CFD, USP9X, EEF1A1, CTSO, CTSO, RPS3
KEGG_ALZHEIMERS_DISEASE	7.98186e-05	0.0180911	0.538434	-0.78287	-1.917	143	MT-CO3, MT-CO2, MT-CYB, MT-ATP6, MT-CO1, PLCB2, COX8A, CAPN1, PPP3R1, MT-ATP8, NDUFS1, NDUFS1, NOS1, IL1B
KEGG_GLYCOLYSIS_GLUCONEOGENESIS	6.22348e-05	0.0158259	0.538434	0.946369	1.958	42	LDHA, LDHA, ALDOA, TPI1, PGAM1, ALDOC, PKM, PGM1, ENO1, GAPDH, ENO2, GPI, GPI, PGK1, PGAM4, PFKP, HK2
KEGG_HUNTINGTONS_DISEASE	5.91771e-05	0.0158259	0.557332	-0.776938	-1.94377	160	MT-CO3, MT-CO2, MT-CYB, MT-ATP6, MT-CO1, AP2A1, PLCB2, COX8A, HIP1
KEGG_OXIDATIVE_PHOSPHORYLATION	8.17844e-09	1.70537e-05	0.74774	-0.889392	-2.12112	118	MT-CO3, MT-CO2, MT-ND1, MT-CYB, MT-ND2, MT-ND3, MT-ATP6, MT-CO1, COX8A, MT-ND4
KEGG_PARKINSONS_DISEASE	1.78571e-08	2.26985e-05	0.733762	-0.883736	-2.09608	113	MT-CO3, MT-CO2, MT-ND1, MT-CYB, MT-ND2, MT-ND3, MT-ATP6, MT-CO1, COX8A, MT-ND4
MANALO_HYPOXIA_UP	5.51573e-08	4.79225e-05	0.719513	0.872197	2.10446	165	BNIP3, DDIT4, ADM, P4HA1, TMEM45A, BNIP3L, AK4, P4HA2, PGM1, TENT5A, SPAG4, SLC2A3, EGLN3, ITM2A, STC2, NARF, AFAP1, ENO2, NDRG1, BHLHE40, CXCR4, GBE1, GAS6, VWF, SPSB1, VEGFA, TCF7L1, TCF7L1, CUBN, LIMCH1, ZNF292, PLCG2, PLOD2, PLOD1, RBKS
MARTORIATI_MDM4_TARGETS_FETAL_LIVER_UP	2.81805e-09	9.79366e-06	0.774939	0.885551	2.14117	180	BNIP3, DDIT4, ANKRD37, ADM, P4HA1, FAM162A, TMEM45A, BNIP3L, CIART, P4HA2, PGM1, SLC2A3, EGLN3, STC2, SPAG17, NDRG1, BHLHE40, ARRDC3, PGK1, BTG2, PDK1, WDR54, GBE1, VWF, PFKP, MIX23, ZNF688, HK2
MARTORIATI_MDM4_TARGETS_NEUROEPITHELIUM_UP	2.08799e-08	2.26985e-05	0.733762	0.901596	2.15224	143	BNIP3, DDIT4, ANKRD37, ADM, LDHA, LDHA, P4HA1, ALDOA, FAM162A, TPI1, S100A10, PGM1, SLC2A3, EGLN3, GPI, GPI, SLC2A1, BHLHE40, ARRDC3, PGK1, EPHX2, VEGFA, PFKP, MIX23, ZNF688, HK2, PLA2G12A
MENSE_HYPOXIA_UP	1.51248e-07	0.000112637	0.690132	0.93075	2.07776	86	BNIP3, ANKRD37, ADM, P4HA1, FAM162A, BNIP3L, P4HA2, ALDOC, MIR210HG, MIR210HG, SPAG4, SLC2A3, STC2, PFKFB4, ENO2, PLIN2, GPI, GPI, NDRG1, BHLHE40, PGK1, PDK1, WDR54, GBE1, RORA, ELL2, VEGFA, HK2, PPFIA4, EEF1AKMT3, PLOD2
MOOTHA_PGC	0.000259669	0.0356224	0.498493	0.708159	1.81544	382	DDIT4, LDHA, LDHA, FAM162A, TMEM45A, BNIP3L, TPI1, EIF4A2, P4HA2, PGAM1, PKM, PGM1, ENO1, GAPDH, GPI, GPI, PGK1, PTCD2, VEGFA, PFKP, PLA2G12A, EEF1AKMT3, SH3BGR, MT2A
MTOR_UP.N4.V1_UP	9.73192e-05	0.0207782	0.538434	0.808631	1.95494	175	BNIP3, DDIT4, ADM, LGMN, BHLHE40, GBE1, VEGFA, CHORDC1, CHORDC1, PJA1, BSPRY
OSWALD_HEMATOPOIETIC_STEM_CELL_IN_COLLAGEN_GEL_DN	2.47185e-06	0.0013564	0.627257	0.806805	1.99035	241	BNIP3, P4HA1, TMEM45A, TPI1, P4HA2, ALDOC, SLC2A3, EGLN3, STC2, SLC16A3, SP140, LGALS3BP, HOPX, RSRP1, THNSL1, SCN9A, CD9, BEND5, PF4V1, ZNF292, GOLGA8A, GOLGA8A, MT1X, MT2A, UBE2D1, IFI6, CFD, CFD
PID_HIF1_TFPATHWAY	8.23785e-06	0.00357866	0.593325	0.943045	1.99672	52	BNIP3, ADM, LDHA, LDHA, ALDOA, PKM, PGM1, ENO1, EGLN3, PLIN2, SLC2A1, NDRG1, BHLHE40, PGK1, CXCR4, RORA, VEGFA, HK2
PID_MTOR_4PATHWAY	1.63439e-06	0.000946675	0.643552	0.932359	2.03488	64	BNIP3, DDIT4
QI_HYPOXIA	9.76527e-06	0.00377084	0.593325	0.874852	2.02408	119	BNIP3, DDIT4, ADM, P4HA1, ALDOA, CIART, P4HA2, PGAM1, ALDOC, PGM1, EGLN3, GPI, GPI, PCYT1B, SLC2A1, NDRG1, BHLHE40, ARRDC3, PDK1, GBE1, RORA, VEGFA, PFKP, HPSE, HK2, PLOD2, PLOD1, HDAC5, MT2A
REACTOME_GLUCOSE_METABOLISM	0.000124561	0.022758	0.518848	0.913851	1.95003	55	ALDOA, TPI1, PGAM1, ALDOC, PKM, PGM1, ENO1, PFKFB4, GAPDH, ENO2, GPI, GPI, PGK1, GBE1, PFKP
REACTOME_RESPIRATORY_ELECTRON_TRANSPORT	1.27454e-08	1.89833e-05	0.74774	-0.91756	-2.09901	75	MT-CO3, MT-CO2, MT-ND1, MT-CYB, MT-ND2, MT-ND3, MT-CO1, COX8A, MT-ND4
REACTOME_RESPIRATORY_ELECTRON_TRANSPORT_ATP_SYNTHESIS_BY_CHEMIOSMOTIC_COUPLING_AND_HEAT_PRODUCTION_BY_UNCOUPLING_PROTEINS_	2.1771e-08	2.26985e-05	0.733762	-0.906512	-2.10468	92	MT-CO3, MT-CO2, MT-ND1, MT-CYB, MT-ND2, MT-ND3, MT-ATP6, MT-CO1, COX8A, MT-ND4
SEMENZA_HIF1_TARGETS	5.83858e-06	0.00276695	0.610527	0.968159	1.86857	26	BNIP3, ADM, LDHA, LDHA, IGFBP2, ALDOA, TPI1, P4HA2, ALDOC, PKM, ENO1, SLC2A3, GAPDH, SLC2A1, PGK1
SESTO_RESPONSE_TO_UV_C1	0.000102629	0.0207782	0.538434	0.916472	1.96361	59	BNIP3
SMITH_LIVER_CANCER	0.000418315	0.0484595	0.498493	0.920545	1.9129	43	BNIP3, SHCBP1L
VANTVEER_BREAST_CANCER_METASTASIS_DN	0.000128365	0.022758	0.518848	0.869703	2.00241	107	BNIP3, ADM, TMEM45A, SLC2A3, NDRG1, PGK1, GBE1, VEGFA, PFKP
WEIGEL_OXIDATIVE_STRESS_RESPONSE	8.8356e-05	0.0196	0.538434	0.957685	1.88809	32	BNIP3, IGFBP2
WIERENGA_STAT5A_TARGETS_GROUP1	0.000430575	0.0491629	0.498493	0.838689	1.93257	110	DDIT4, ADM, CIART, P4HA2, FGF11, FGF11, SPAG4, PFKFB4, TGM2, NDRG1, DAB2, CBS
WIERENGA_STAT5A_TARGETS_UP	0.000272092	0.036842	0.498493	0.795541	1.93123	174	DDIT4, ADM, CIART, AK4, P4HA2, FGF11, FGF11, SPAG4, SLC2A3, PFKFB4, PLIN2, TGM2, NDRG1, BHLHE40, BTG2, DAB2, CBS
WINTER_HYPOXIA_METAGENE	8.75531e-12	9.12828e-08	0.875325	0.905182	2.19578	184	BNIP3, DDIT4, ADM, LDHA, LDHA, P4HA1, IGFBP2, ALDOA, BNIP3L, TPI1, P4HA2, PGAM1, ALDOC, PKM, PGM1, ENO1, SLC2A3, MIF, MIF, STC2, PFKFB4, GAPDH, NFKB2, FTL, PLIN2, GPI, GPI, SLC2A1, TGM2, NDRG1, BHLHE40, PGK1, CXCR4, GBE1, ELL2, VEGFA, VIM
WINTER_HYPOXIA_UP	3.31681e-08	3.14374e-05	0.719513	0.948411	2.10942	78	BNIP3, ANKRD37, LDHA, LDHA, P4HA1, ALDOA, AK4, TPI1, PGAM1, S100A10, MIF, MIF, PFKFB4, GAPDH, SLC2A1, NDRG1, PGK1
ZHONG_SECRETOME_OF_LUNG_CANCER_AND_FIBROBLAST	0.000353556	0.0428625	0.498493	0.837273	1.92468	108	LDHA, LDHA, ALDOA, TPI1, PKM, ENO1, LGALS3BP, GPI, GPI, PGK1, TPT1, CD9, SPARC
ZHU_CMV_ALL_DN	0.000214008	0.033527	0.518848	0.862778	1.9464	93	DDIT4, ADM, IGFBP2, TENT5A, TSPAN6, FTL
Unexpanded HSCs/HPCs Day 7
pathway	pval	padj	log2err	ES	NES	size	leadingEdge
ELVIDGE_HIF1A_AND_HIF2A_TARGETS_DN	0.00011626	0.0308359	0.538434	0.926191	1.89189	78	BNIP3, P4HA1, TMEM45A, EGLN3, ADM, FAM162A, AK4, EGLN1, VLDLR, ALDOC, PGM1, PDK1, PGK1, P4HA2, ENO2, BHLHE40, BNIP3L, CXCR4, GBE1, LOX, HK2, PPFIA4, INSIG2
ELVIDGE_HIF1A_TARGETS_DN	2.02888e-05	0.00874447	0.57561	0.937629	1.8961	69	BNIP3, P4HA1, TMEM45A, EGLN3, ADM, FAM162A, AK4, EGLN1, VLDLR, ALDOC, PGM1, PDK1, PGK1, P4HA2, ENO2, BNIP3L, CXCR4, GBE1, LOX, HK2, PPFIA4, INSIG2, CYP1A1
ELVIDGE_HYPOXIA_BY_DMOG_UP	1.83281e-08	1.7235e-05	0.733762	0.943495	1.98527	102	BNIP3, DDIT4, P4HA1, STC2, TMEM45A, EGLN3, ADM, FAM162A, AK4, EGLN1, VLDLR, ALDOC, PGM1, PDK1, PGK1, P4HA2, ENO2, BHLHE40, BNIP3L, CXCR4, GBE1, LOX, HK2, PPFIA4, INSIG2, RLF
ELVIDGE_HYPOXIA_UP	1.01105e-07	7.47025e-05	0.704976	0.924256	1.99929	134	BNIP3, DDIT4, P4HA1, STC2, TMEM45A, EGLN3, ADM, FAM162A, AK4, EGLN1, VLDLR, ALDOC, PGM1, PDK1, PGK1, P4HA2, ENO2, BHLHE40, BNIP3L, CXCR4, GBE1, LOX, HK2, PPFIA4, INSIG2, RLF
FARDIN_HYPOXIA_11	3.46764e-06	0.00188786	0.627257	0.98622	1.79154	29	BNIP3, DDIT4, ANKRD37, EGLN3, TPI1, FAM162A, AK4, EGLN1, ALDOC, PGM1, PDK1, PGK1, PFKFB4, P4HA2, BHLHE40, BNIP3L
GO_ADP_METABOLIC_PROCESS	0.000178231	0.0407895	0.518848	0.968359	1.83562	37	LDHA, LDHA, ALDOA, PKM, ENO1, TPI1, AK4, ALDOC, PGM1, PGK1, PFKFB4, ENO2, PGAM1, GPI, GPI, GAPDH, HK2
GO_ATP_GENERATION_FROM_ADP	0.000158637	0.0390701	0.518848	0.976239	1.77341	29	LDHA, LDHA, ALDOA, PKM, ENO1, TPI1, ALDOC, PGM1, PGK1, PFKFB4, ENO2, PGAM1, GPI, GPI, GAPDH, HK2
GO_CARBOHYDRATE_CATABOLIC_PROCESS	9.28066e-05	0.0266664	0.538434	0.917367	1.92442	89	LDHA, LDHA, ALDOA, PKM, ENO1, TPI1, ALDOC, PGM1, PGK1, PFKFB4, ENO2, PGAM1, GPI, GPI, GAPDH, FUT7, DHDH, HK2
GO_DEFENSE_RESPONSE_TO_VIRUS	3.78337e-05	0.0139769	0.557332	0.899728	1.90907	119	BNIP3, DDIT4, BNIP3L, SPON2, IFI44L, PMAIP1
GO_GENERATION_OF_PRECURSOR_METABOLITES_AND_ENERGY	0.000181392	0.0407895	0.518848	0.81258	1.81896	240	LDHA, LDHA, ALDOA, PKM, ENO1, TPI1, ALDOC, PGM1, PGK1, PFKFB4, ENO2, PGAM1, GPI, GPI, GAPDH, GBE1, HK2, AVP
GO_GLUCOSE_METABOLIC_PROCESS	0.000105806	0.0295798	0.538434	0.912072	1.90033	87	ALDOA, PKM, ENO1, TPI1, ALDOC, PGM1, PDK1, PGK1, PFKFB4, ENO2, PGAM1, GPI, GPI, GAPDH, HK2, TKTL1
GO_MONOCARBOXYLIC_ACID_METABOLIC_PROCESS	9.15263e-05	0.0266664	0.538434	0.780456	1.79845	332	P4HA1, LDHA, LDHA, ALDOA, PKM, SLC16A3, EGLN3, ENO1, TPI1, EGLN1, ALDOC, PGM1, MIF, MIF, PGK1, VCAN, AMT, PFKFB4, ENO2, PGAM1, GPI, GPI, GAPDH, MPC2, FABP3, ACOX2, CYGB, HK2, CYP1A1, CRABP1
GO_MONOSACCHARIDE_CATABOLIC_PROCESS	7.76859e-05	0.025112	0.538434	0.953893	1.849	48	ALDOA, PKM, ENO1, TPI1, ALDOC, PGM1, PGK1, PFKFB4, ENO2, PGAM1, GPI, GPI, GAPDH, FUT7, DHDH, HK2, TKTL1
GO_MONOSACCHARIDE_METABOLIC_PROCESS	0.000188621	0.0415126	0.518848	0.86957	1.87276	139	ALDOA, PKM, ENO1, TPI1, ALDOC, PGM1, PDK1, PGK1, PFKFB4, ENO2, PGAM1, GPI, GPI, GAPDH, FUT7, DHDH, HK2, SLC2A3, TKTL1
GO_NUCLEOSIDE_DIPHOSPHATE_METABOLIC_PROCESS	3.15701e-05	0.0120948	0.557332	0.946294	1.91522	67	LDHA, LDHA, ALDOA, PKM, ENO1, TPI1, AK4, ALDOC, PGM1, PGK1, PFKFB4, ENO2, PGAM1, GPI, GPI, GAPDH, HK2
GO_NUCLEOSIDE_MONOPHOSPHATE_METABOLIC_PROCESS	0.00014206	0.0367368	0.518848	0.828101	1.85099	210	LDHA, LDHA, ALDOA, PKM, ENO1, TPI1, AK4, ALDOC, PGM1, PGK1, PFKFB4, ENO2, PGAM1, GPI, GPI, GAPDH, HK2, HSPA1A, HSPA1A, HSPA1A, HSPA1A, HSPA1A, ATP5MC2, AK1
GO_PURINE_CONTAINING_COMPOUND_METABOLIC_PROCESS	6.5181e-05	0.0224744	0.538434	0.792945	1.82166	318	LDHA, LDHA, ALDOA, PKM, ENO1, ADM, TPI1, AK4, ALDOC, PGM1, PGK1, PFKFB4, ENO2, PGAM1, GPI, GPI, GAPDH, SULT1C4, HK2, HSPA1A, HSPA1A, HSPA1A, HSPA1A, HSPA1A, ATP5MC2, AK1, ADORA2A
GO_PYRUVATE_METABOLIC_PROCESS	1.60957e-05	0.00756793	0.57561	0.96392	1.8559	45	LDHA, LDHA, ALDOA, PKM, SLC16A3, ENO1, TPI1, ALDOC, PGM1, PGK1, PFKFB4, ENO2, PGAM1, GPI, GPI, GAPDH, MPC2, HK2
GO_RESPONSE_TO_OXYGEN_LEVELS	0.000260003	0.0498049	0.498493	0.829825	1.8476	220	BNIP3, DDIT4, LDHA, LDHA, STC2, PKM, EGLN3, ADM, FAM162A, EGLN1, VLDLR, PDK1, BNIP3L, CXCR4, CYGB, CYP1A1, PMAIP1, OXTR, TRPC1
GO_RESPONSE_TO_VIRUS	5.49743e-05	0.0196088	0.557332	0.857872	1.886	180	BNIP3, DDIT4, ENO1, BNIP3L, CXCR4, SPON2, IFI44L, CYP1A1, PMAIP1
GO_RIBONUCLEOSIDE_DIPHOSPHATE_METABOLIC_PROCESS	1.38239e-05	0.00680924	0.593325	0.96553	1.87447	51	LDHA, LDHA, ALDOA, PKM, ENO1, TPI1, AK4, ALDOC, PGM1, PGK1, PFKFB4, ENO2, PGAM1, GPI, GPI, GAPDH, HK2
GSE16450_CTRL_VS_IFNA_12H_STIM_IMMATURE_NEURON_CELL_LINE_DN	1.64558e-06	0.000945663	0.643552	0.908701	1.9559	129	BNIP3, P4HA1, ANKRD37, SLC16A3, ENO1, ADM, TPI1, AK4, ALDOC, PFKFB4, ENO2, GPI, GPI, GAPDH, NARF
GSE17974_1H_VS_72H_UNTREATED_IN_VITRO_CD4_TCELL_DN	0.000172481	0.0405488	0.518848	0.835254	1.85364	191	P4HA1, STC2, PKM, EGLN3, LGMN
GSE21033_CTRL_VS_POLYIC_STIM_DC_24H_UP	2.64249e-05	0.010513	0.57561	0.886785	1.91053	133	BNIP3, LGMN, S100A10
GSE21360_SECONDARY_VS_QUATERNARY_MEMORY_CD8_TCELL_DN	5.50212e-09	6.32376e-06	0.761461	0.928869	2.00316	138	BNIP3, DDIT4, P4HA1, LDHA, LDHA, PKM, SLC16A3, EGLN3, ENO1, TPI1, FAM162A, EGLN1, ALDOC, PDK1, MIF, MIF, PGK1, ENO2, PGAM1, NARF, HK2, ABCA1
GSE22886_NAIVE_TCELL_VS_MONOCYTE_UP	0.000237658	0.0472757	0.518848	0.838772	1.83147	174	BNIP3, FAM162A, ALDOC, ENO2, PJA1, MYLIP, SKAP1, MLLT11, RAB33A, DNAJB1, TMEM14A, UBASH3A, KBTBD4, KBTBD4, RETREG1
GSE2585_CTEC_VS_MTEC_THYMUS_DN	0.00016687	0.0401419	0.518848	0.867335	1.87342	135	DDIT4, TMEM45A, EGLN3, FAM162A, AK4, RPS27, MLLT11, KCTD11, KCTD11
GSE2585_THYMIC_MACROPHAGE_VS_MTEC_DN	0.000151814	0.0383017	0.518848	0.867975	1.88516	144	BNIP3, DDIT4, S100A10, EPS8L2, PPFIA4, INSIG2, SLC2A3, RIBC2, SLFN12, TDRD12, CD300A, CD300A, PMEPA1
GSE32986_UNSTIM_VS_GMCSF_AND_CURDLAN_LOWDOSE_STIM_DC_UP	2.68991e-07	0.000185496	0.674963	0.888729	1.96436	188	BNIP3, DDIT4, ENO1, TPI1, FAM162A, AK4, VLDLR, ALDOC, PFKFB4, ENO2, GPI, GPI, GBE1, NARF, HK2, ABCA1, PMAIP1, B3GALNT1
GSE360_L_DONOVANI_VS_B_MALAYI_LOW_DOSE_DC_UP	0.000112488	0.0306206	0.538434	0.841369	1.83587	146	DDIT4, P4HA1, ADM, AK4, PGM1, ENO2, CXCR4, GBE1, INSIG2, MT2A, RAB33A, SLC2A3, TUBB2A, SLC5A2
GSE360_T_GONDII_VS_B_MALAYI_LOW_DOSE_DC_UP	0.000198906	0.0419894	0.518848	0.859914	1.88266	154	BNIP3, DDIT4, AK4, BNIP3L, CXCR4, GBE1, IFI44L, TRIM9, RGS1, PNRC1, ATP5MC2, NCR2, TUBB2A
GSE37416_CTRL_VS_3H_F_TULARENSIS_LVS_NEUTROPHIL_DN	9.72852e-10	2.01264e-06	0.788187	0.927213	2.02318	146	BNIP3, DDIT4, P4HA1, ANKRD37, LDHA, LDHA, ALDOA, PKM, ENO1, TPI1, FAM162A, VLDLR, ALDOC, PDK1, MIF, MIF, PGK1, PGAM1, BHLHE40, MCMDC2, HK2, FGF11, FGF11, RLF, RAB33A, KCTD11, KCTD11, TCAF2, TCAF2, RBFOX2, RBFOX2, C1S
GSE37416_CTRL_VS_6H_F_TULARENSIS_LVS_NEUTROPHIL_DN	1.05667e-10	3.64338e-07	0.839089	0.926256	2.02282	175	BNIP3, DDIT4, P4HA1, ANKRD37, LDHA, LDHA, ALDOA, PKM, ENO1, ADM, TPI1, FAM162A, ALDOC, PGM1, PDK1, MIF, MIF, PGK1, PGAM1, GPI, GPI, BHLHE40, BNIP3L, SH3D21, GBE1, NARF, HK2, RLF, RAB33A, KCTD11, KCTD11
GSE5099_MONOCYTE_VS_ALTERNATIVE_M2_MACROPHAGE_DN	9.01615e-05	0.0266664	0.538434	0.862463	1.88942	151	P4HA1, ANKRD37, EGLN1, DYNLL1
KEGG_ALZHEIMERS_DISEASE	6.49127e-06	0.00335728	0.610527	-0.87663	-1.98532	142	MT-CO2, MT-CO3, MT-ATP6, MT-CYB, APOE, MT-CO1, RYR3, MT-ATP8, CAPN2, PLCB3, ATP5F1D, CYC1, ERN1, ATP2A3, CHP1, CALM3, UQCRFS1, NDUFS7, GNAQ
KEGG_GLYCOLYSIS_GLUCONEOGENESIS	0.000254447	0.0496605	0.498493	0.956364	1.82156	41	LDHA, LDHA, ALDOA, PKM, ENO1, TPI1, ALDOC, PGM1, PGK1, ENO2, PGAM1, GPI, GPI, GAPDH, HK2
KEGG_HUNTINGTONS_DISEASE	9.03584e-08	7.18975e-05	0.704976	-0.892394	-2.03369	157	MT-CO2, MT-CO3, MT-ATP6, MT-CYB, MT-CO1, BBC3, TGM2, MT-ATP8, PLCB3, ATP5F1D, CYC1
KEGG_OXIDATIVE_PHOSPHORYLATION	3.35392e-11	1.73465e-07	0.851339	-0.949087	-2.10043	116	MT-ND1, MT-CO2, MT-CO3, MT-ND3, MT-ND2, MT-ATP6, MT-CYB, MT-ND4, MT-CO1
KEGG_PARKINSONS_DISEASE	3.63043e-09	4.69415e-06	0.774939	-0.940925	-2.08364	112	MT-ND1, MT-CO2, MT-CO3, MT-ND3, MT-ND2, MT-ATP6, MT-CYB, MT-ND4, MT-CO1
LEONARD_HYPOXIA	2.43698e-05	0.0100832	0.57561	0.96996	1.84222	40	BNIP3, DDIT4, P4HA1, STC2, ALDOA, SLC16A3, AK4, PGK1, PFKFB4, P4HA2, BHLHE40, HK2, FOSL2, SLC2A3
MANALO_HYPOXIA_UP	2.42403e-09	3.58202e-06	0.774939	0.926387	2.02813	158	BNIP3, DDIT4, P4HA1, STC2, TMEM45A, EGLN3, ADM, AK4, EGLN1, VLDLR, PGM1, P4HA2, ENO2, BHLHE40, BNIP3L, CXCR4, SMAD6, ITM2A, GBE1, LOX, NARF, SLC6A8, ABCA1
MARTORIATI_MDM4_TARGETS_FETAL_LIVER_UP	9.31869e-12	9.63925e-08	0.875325	0.931024	2.03709	177	BNIP3, DDIT4, P4HA1, ANKRD37, CIART, STC2, TMEM45A, EGLN3, ADM, FAM162A, EGLN1, VLDLR, PGM1, PDK1, PGK1, P4HA2, WDR54, BHLHE40, BNIP3L, GBE1, HK2, MT2A, PMAIP1, PIGP, SLC2A3, GRIP1
MARTORIATI_MDM4_TARGETS_NEUROEPITHELIUM_UP	6.16591e-09	6.37802e-06	0.761461	0.932022	2.01074	140	BNIP3, DDIT4, P4HA1, ANKRD37, LDHA, LDHA, ALDOA, EGLN3, ADM, TPI1, FAM162A, EGLN1, S100A10, PGM1, PGK1, VCAN, GPI, GPI, BHLHE40, HK2, MT2A, PMAIP1, RPS19, SLC2A3
MENSE_HYPOXIA_UP	1.0396e-06	0.000672103	0.643552	0.944555	1.96094	85	BNIP3, P4HA1, ANKRD37, STC2, MIR210HG, MIR210HG, ADM, FAM162A, EGLN1, ALDOC, PDK1, PGK1, PFKFB4, P4HA2, ENO2, GPI, GPI, WDR54, BHLHE40, BNIP3L, GBE1, LOX, DPCD, HK2, PPFIA4, INSIG2
MOOTHA_PGC	7.02281e-05	0.0234335	0.538434	0.759987	1.76568	374	DDIT4, LDHA, LDHA, PKM, TMEM45A, ENO1, TPI1, FAM162A, EGLN1, PGM1, EIF4A2, PGK1, P4HA2, PGAM1, GPI, GPI, GAPDH, MPC2, BNIP3L, FABP3, HBA1, MT2A
MTOR_UP.N4.V1_UP	0.000235143	0.0472757	0.518848	0.839179	1.83235	174	BNIP3, DDIT4, ADM, LGMN, VLDLR, BHLHE40, PJA1, CHORDC1, CHORDC1, GBE1, CYTL1
OSWALD_HEMATOPOIETIC_STEM_CELL_IN_COLLAGEN_GEL_DN	8.11917e-05	0.0254499	0.538434	0.817327	1.83872	243	BNIP3, P4HA1, STC2, SLC16A3, TMEM45A, EGLN3, TPI1, VLDLR, ALDOC, P4HA2, HOPX, RSRP1, SLC6A8, RLF, MT2A, MTRF1, SLC2A3
QI_HYPOXIA	2.02888e-05	0.00874447	0.57561	0.907153	1.91174	111	BNIP3, DDIT4, P4HA1, CIART, ALDOA, EGLN3, ADM, EGLN1, VLDLR, ALDOC, PGM1, PDK1, P4HA2, PGAM1, GPI, GPI, BHLHE40, GBE1, LOX, HK2, MT2A
RB_P130_DN.V1_DN	0.000216095	0.0447058	0.518848	0.883642	1.86941	113	BNIP3, CD1D, HK2, GAS5
REACTOME_RESPIRATORY_ELECTRON_TRANSPORT	1.40198e-09	2.41701e-06	0.788187	-0.966033	-2.07156	75	MT-ND1, MT-CO2, MT-CO3, MT-ND3, MT-ND2, MT-CYB, MT-ND4, MT-CO1
REACTOME_RESPIRATORY_ELECTRON_TRANSPORT_ATP_SYNTHESIS_BY_CHEMIOSMOTIC_COUPLING_AND_HEAT_PRODUCTION_BY_UNCOUPLING_PROTEINS_	7.7663e-10	2.00837e-06	0.801216	-0.955017	-2.09672	91	MT-ND1, MT-CO2, MT-CO3, MT-ND3, MT-ND2, MT-ATP6, MT-CYB, MT-ND4, MT-CO1
SATO_SILENCED_BY_METHYLATION_IN_PANCREATIC_CANCER_2	0.00019817	0.0419894	0.518848	0.964997	1.75906	26	BNIP3
WINTER_HYPOXIA_METAGENE	3.88328e-08	3.34739e-05	0.719513	0.910074	1.99109	178	BNIP3, DDIT4, P4HA1, LDHA, LDHA, STC2, ALDOA, PKM, ENO1, ADM, TPI1, IGFBP2, FTL, ALDOC, PGM1, MIF, MIF, PGK1, PFKFB4, P4HA2, PGAM1, GPI, GPI, GAPDH, VIM, BHLHE40, BNIP3L, CXCR4, GBE1, LOX, HK2, SLC6A8
WINTER_HYPOXIA_UP	1.35024e-06	0.000821584	0.643552	0.949093	1.94253	76	BNIP3, P4HA1, ANKRD37, LDHA, LDHA, ALDOA, TPI1, AK4, S100A10, MIF, MIF, PGK1, PFKFB4, PGAM1, GAPDH, SLC6A8
Early Expanded HSC/MPP Day 2
pathway	pval	padj	log2err	ES	NES	size	leadingEdge
GO_RIBONUCLEOPROTEIN_COMPLEX_BIOGENESIS	2.61141e-07	0.00275896	0.674963	0.756987	1.80939	427	CIRBP, RPS18, RPS18, RPS18, RPS18, RPS18, RPS18, RPL9, GNL2, RPS26, RPL21, RPS27, RPS13, RPS19, RPS5, RPF2, RPL34, RPS14, RPLP0, RPS27A, RPL13, RPL10, RPL18A, SNRPB, RPL29, RPS7, DDX21, RPS3A, RPS3A, EIF3K, EIF3K, RPL6, RPL3, SNU13, MRPL20, RPL23A, CDC123, ERI3, RPS23, RPL5, EIF3CL, EIF3CL, RPL19, EXOSC9, BUD23, PA2G4, NHP2, EIF3C, GNL3, FBL, FBL, RPP40, RPL7, RPL11, NIP7, RPS4X, RPS6, RPL13A, WD…
Unexpanded HSCs/HPCs Day 2
pathway	pval	padj	log2err	ES	NES	size	leadingEdge
AFFAR_YY1_TARGETS_DN	2.93323e-07	4.21742e-05	0.674963	-0.830072	-1.71957	172	HMMR, HMGB2, BIRC5, AURKB, MKI67, CHST2, TOP2A, CDCA3, PLK1, ASPM, CENPE, APOC1, DHCR24, HMGB1, KIF20A, CCNB2, FDFT1, FDFT1, FOXM1, AURKA, CCNA2, ITGA4, BUB1, ANP32E, HBG2, TK1, DIAPH3, RACGAP1, PRC1, NCAPG, MSMO1, CREB1, SQLE, KIF23, CDT1, CENPA, CDC25C, FDPS, BUB1B, TACC3, ADCY7, LDLR, KHDRBS1, KIF2C, SHCBP1, POLA1, ACAT2, TTK
AMUNDSON_GAMMA_RADIATION_RESPONSE	9.25008e-05	0.00519131	0.538434	-0.928349	-1.6657	38	CCNB1, CENPF, AURKB, CKS2, PLK1, CENPE, H2AX, PTTG1, CCNB2, KIFC1, KIFC1, KIFC1, KIFC1, AURKA, CCNA2, LBR, BUB1, UBE2C, CDK1, PRC1, WEE1, ESPL1, KIF23, DNMT3B, CDC25B, CCNF, CENPA, CDC25C, BUB1B, PPP2R5A, TACC3, NEK2, KIF2C, TTK
BASAKI_YBX1_TARGETS_UP	2.65883e-07	3.93057e-05	0.674963	-0.784294	-1.66078	254	HMGB2, CCNB1, BIRC5, H2AZ2, AURKB, MKI67, CDCA3, DLEU2, PLK1, ASPM, TPX2, H2AX, PTTG1, KIF20A, CHORDC1, CHORDC1, CCNB2, CDC20, NSD2, AURKA, CCNA2, KPNA2, KIF4A, NCAPD2, PBK, KNSTRN, CENPM, HJURP, FAM83D, DTYMK, BUB1, UBE2C, CDCA8, DEPDC1, RANGAP1, GTSE1, ANLN, NUDT5, TK1, DIAPH3, DEPDC1B, SKA2, CDKN3, CDK1, PLAC8, PRC1, ESPL1, ALYREF, WDR1, KIF23, LMNB2, SPC24, SLC7A5, TYMS, GLS, CENPA, SAR1B, BU…
BENPORATH_PROLIFERATION	4.09072e-06	0.000412848	0.610527	-0.811243	-1.65588	143	RRM2, BIRC5, CENPF, H2AZ2, CKS2, TOP2A, ASPM, CENPE, TFRC, PTTG1, APOBEC3B, CCNB2, AURKA, KPNA2, PBK, KNSTRN, LBR, CENPM, DTYMK, BUB1, SPAG5, ANLN, NUDT5, RACGAP1, CDKN3, CDK1, PRC1, NCAPG, ANKRD27, WDR26, TMSB10, CDT1, TYMS, CENPA, NDC80, H2AZ1, TP53BP2, NEK2, MND1, AGFG1, TTK, MYBL2
BERENJENO_TRANSFORMED_BY_RHOA_UP	2.41764e-05	0.00171456	0.57561	-0.673028	-1.47154	494	HMGB2, CCNB1, BIRC5, HSP90AA1, AURKB, MKI67, CKS2, TOP2A, ASPM, SMC4, TFRC, DLGAP5, KIF11, PTTG1, KIF20A, CDC20, FOXM1, AURKA, CCNA2, KPNA2, KIF4A, FAM171A1, LBR, DTYMK, TMPO, BUB1, CDCA8, RANGAP1, SEPHS2, GTSE1, ANLN, TK1, CORO1C, ELL2, DIAPH3, PDLIM1, RACGAP1, CDK1, PCLAF, NUSAP1, PRC1, HMGN5, ALYREF, KIF23, XPO1, RUNX1, CDT1, ODC1, HSPH1, ACTN1, PIMREG, CCNF, CENPA, FKBP4, IVNS1ABP, CDC25C, HM…
BHATI_G2M_ARREST_BY_2METHOXYESTRADIOL_DN	5.39276e-06	0.00053907	0.610527	0.820267	2.01088	105	RBM3, CIRBP, RPL34, RPL3, HLA-E, HLA-E, HLA-E, HLA-E, HLA-E, HLA-E, HLA-E, LCK, LAPTM5, RPL26, RPL12, RPL31, RPL36A, GCHFR, RPS17, RPS17, RPL10A
BIDUS_METASTASIS_UP	1.10935e-05	0.000946648	0.593325	-0.779943	-1.63832	206	RRM2, CCNB1, BIRC5, CENPF, HSP90AA1, HNRNPU, SMC4, TFRC, DLGAP5, KIF11, TPX2, CCNB2, HNRNPH3, PCBP1, NSD2, AURKA, LMNB1, CCNA2, KIF4A, HNRNPA2B1, PBK, KNSTRN, BUB1, UBE2C, RCOR1, KNL1, DEPDC1, RACGAP1, G3BP1, CDK1, NUSAP1, ELAVL1, SQLE, CBFB, ODC1, CKAP5, EIF4A3, EIF4A3, ATF2, TYMS, SFPQ, TLK2, CENPA, HNRNPD, PAK2, PREPL, MED14, H2AZ1, AZIN1, CBLL1, KHDRBS1, MTDH, HUWE1, NF1, KDM6A, MAPK1, NUP153…
BILANGES_SERUM_AND_RAPAMYCIN_SENSITIVE_GENES	1.96225e-12	6.86527e-10	0.898671	0.952683	2.18521	65	RPL13, RPL21, RPS27A, RPS7, RPS19, RPS6, RPS23, RPS4X, RPS13, RPL5, RPS3A, RPS3A, RPS5, RPS14, RPL7, TPT1, RPL32, RPL10, RPL6, EEF1G, RPS8, RPL18A, RPL24, RPL28, RPL26, RPL29, RPL13A, RPL30, RPL36A, RPS17, RPS17, RPL4, RPL14, RPL18, EEF1B2, EEF1B2, RACK1
BILANGES_SERUM_RESPONSE_TRANSLATION	1.18543e-05	0.000987481	0.593325	0.92243	1.86652	32	RPL21, RPS7, RPS19, RPS6, RPS4X, RPS5, RPL10, RPL6, EEF1G, RPS8, RPL18A, RPL29, RPL4, RPL14, EEF1B2, EEF1B2, RACK1
BLUM_RESPONSE_TO_SALIRASIB_DN	1.54479e-05	0.00125691	0.57561	-0.720065	-1.5407	320	HMMR, RRM2, CENPF, HSP90AA1, H2AZ2, AURKB, MKI67, CKS2, TOP2A, PLK1, SMC4, KIF11, TPX2, PTTG1, DHCR24, HMGB1, KIF20A, CCNB2, CDC20, AURKA, CCNA2, KPNA2, KIF4A, HNRNPA2B1, PBK, ACACA, ACACA, FASN, DTYMK, TMPO, BUB1, UBE2C, SPAG5, IRS1, TK1, CDKN3, CDK1, NUSAP1, PRC1, NCAPG, ESPL1, CBFB, KIF15, KIF15, KIF23, SRSF6, CDC25B, STIL, TYMS, SFPQ, CCNF, CENPA, CDC25A, CDC25C, BUB1B, TACC3, NDC80, MED14, N…
BORCZUK_MALIGNANT_MESOTHELIOMA_UP	0.000761577	0.0292803	0.477271	-0.690339	-1.47173	299	CCNB1, HNRNPC, H2AZ2, CKS2, TOP2A, SMC4, KIF11, TPX2, KPNA2, HMGA1, DBI, UBE2C, RCOR1, KIFBP, TK1, UBE2S, G3BP1, CPQ, MPC2, PCLAF, CDC42BPA, WEE1, MSMO1, SQLE, RAC1, CDC27, SELENOW, RAP1B, CCNF, FKBP4, KDM5B, BUB1B, MOB1A, PAK2, IPO7, RASA1, H2AZ1, AZIN1, HDGF, SSR1, UBA2, RIF1, FADS1, FLNA, UBXN7, PRKDC, RAN, CREBBP, PPP4C, SMAD4, QKI, SAP30, DCK, THAP11, LAMC1, ATP2A2, TFDP1, MAPKAP1, RPS6KA3, …
BURTON_ADIPOGENESIS_3	1.09841e-05	0.000944989	0.593325	-0.85552	-1.68675	97	RRM2, HMGB2, CCNB1, BIRC5, MKI67, CKS2, TOP2A, PLK1, DLGAP5, KIF11, KIF20A, CCNB2, CDC20, AURKA, KPNA2, KIF4A, DTYMK, BUB1, CDCA8, TK1, RACGAP1, CDK1, PCLAF, NUSAP1, PRC1, TMEM167A, TYMS, CCNF, MAN2A1, TACC3
CHANG_CYCLING_GENES	8.64137e-08	1.58476e-05	0.704976	-0.840615	-1.71583	143	HMMR, RRM2, BIRC5, CENPF, CKS2, TOP2A, PLK1, PRR11, SMC4, DLGAP5, TPX2, H2AX, PTTG1, CCNB2, FOXM1, KIFC1, KIFC1, KIFC1, KIFC1, AURKA, LMNB1, CCNA2, NCAPD2, PBK, CENPM, HJURP, FAM83D, BUB1, UBE2C, SPAG5, CDCA8, ANP32E, DEPDC1, RANGAP1, GTSE1, ANLN, UBE2S, DIAPH3, DEPDC1B, CDKN3, CDK1, ESCO2, PCLAF, NUSAP1, KIF23, G2E3, PIMREG, CCNF, CENPA, CDC25A, KDM5B, CKAP2L, CDC25C, BUB1B, TACC3, PSRC1, KIF20B…
CHEMNITZ_RESPONSE_TO_PROSTAGLANDIN_E2_UP	1.88502e-07	2.99775e-05	0.690132	-0.853266	-1.73133	135	RRM2, CCNB1, PVT1, BIRC5, CENPF, MKI67, CKS2, TOP2A, DLEU2, PRR11, ASPM, SMC4, CENPE, DLGAP5, TPX2, PTTG1, KIF20A, CCNB2, AURKA, LMNB1, HJURP, BUB1, UBE2C, SPAG5, KNL1, GTSE1, TK1, UBE2S, TRIM28, CDKN3, PCLAF, NUSAP1, PRC1, NCAPG, SGO2, PIMREG, DIPK1A, BUB1B
CHIANG_LIVER_CANCER_SUBCLASS_PROLIFERATION_UP	1.70732e-06	0.000190638	0.643552	-0.809692	-1.66404	159	HMGB2, CCNB1, BIRC5, CENPF, AURKB, MKI67, TOP2A, PRR11, ASPM, SMC4, CENPE, DLGAP5, KIF11, TPX2, PTTG1, KIF14, KIF20A, CCNB2, CDC20, FOXM1, AURKA, LMNB1, CCNA2, KIF4A, LDLRAD3, PBK, HJURP, UBE2C, DEPDC1, NT5DC2, ANLN, DEPDC1B, RACGAP1, CDKN3, CDK1, FAM118A, NUSAP1, PRC1, NCAPG, KIF23, PM20D2, SGO2, H4C3, CKAP2L, BUB1B, NDC80, KIF18B, FBXO5, YBX3, NEK2, ATP1A1, CEP55, KIF2C, SHCBP1, E2F8, TTK, FLVC…
CHICAS_RB1_TARGETS_GROWING	6.36237e-07	8.56146e-05	0.659444	-0.801736	-1.68486	208	HMMR, CCNB1, CENPF, SCD, TOP2A, ASPM, SMC4, TPX2, DHCR24, APOBEC3B, KIF14, KIF20A, CCNB2, CDC20, FOXM1, NSD2, CCNA2, KIF4A, TMPO, BUB1, CDCA8, KNL1, ANP32E, DEPDC1, GTSE1, CDKN3, PCLAF, CDC42BPA, NUSAP1, CDC25B, SGO2, CENPA, BUB1B, LXN, FBXO11, THSD4, CLU, LMNA, SLC14A1, SPIN4, RIF1, NEK2, RPA3, TTK, CBX5, POLE2, PLPP3, MCM2, TBL1XR1, CERS6
CHNG_MULTIPLE_MYELOMA_HYPERPLOID_UP	1.82472e-05	0.00141606	0.57561	0.885325	1.97825	51	RPL21, RPS19, RPS6, RPS23, RPS13, RPS14, RPL32, EEF1G, RPL24, RPLP1, RPL28, RPL29, RPL13A, RPS17, RPS17, RPL4, RPL14, RPL35, RPLP2, RPL18, EEF1B2, EEF1B2, RPL37, EIF3K, EIF3K, RPL35A, RPS9, RPS9, RPS9, RPS9, RPS9, RPS9, RPS9, RPS9, RPS9, RPS9, RPS3, RPL36, RPL7A, RPL7A, RPL15
CONCANNON_APOPTOSIS_BY_EPOXOMICIN_DN	0.000259579	0.0125555	0.498493	-0.77222	-1.57563	142	HMMR, HMGB2, BIRC5, H2AZ2, AURKB, MKI67, TOP2A, PLK1, TFRC, DLGAP5, PTTG1, DHCR24, CDC20, KIFC1, KIFC1, KIFC1, KIFC1, AURKA, CCNA2, DBI, BUB1, UBE2C, IL7, INSIG1, CDK1, PCLAF, ESPL1, MYB, CLCN4, KIF23, TMSB10, SPC25, SPC25, H4C3, CENPA
CROONQUIST_IL6_DEPRIVATION_DN	7.69958e-07	9.83602e-05	0.659444	-0.875741	-1.72662	97	HMMR, RRM2, HMGB2, CCNB1, AURKB, MKI67, CKS2, TOP2A, PLK1, SMC4, CENPE, KIF11, TPX2, PTTG1, KIF14, CCNB2, CDC20, FOXM1, KIFC1, KIFC1, KIFC1, KIFC1, AURKA, LMNB1, CCNA2, KPNA2, HMGA1, DTYMK, BUB1, UBE2C, SPAG5, ANP32E, TK1, CDKN3, CDK1, PCLAF, WEE1, SPC25, SPC25, STIL, TYMS, CCNF, CENPA, CDC25A, BUB1B
CROONQUIST_NRAS_SIGNALING_DN	4.4033e-05	0.00281811	0.557332	-0.874642	-1.67378	72	HMGB2, CCNB1, AURKB, MKI67, TOP2A, PLK1, SMC4, KIF11, TPX2, H2AX, PTTG1, CCNB2, CDC20, FOXM1, AURKA, LMNB1, CCNA2, HMGA1, UBE2C, SPAG5, TK1, CDKN3, CDK1, PCLAF, WEE1, CHEK2, SPC25, SPC25, STIL, CENPA, CDC25C, BUB1B, NDC80
DACOSTA_UV_RESPONSE_VIA_ERCC3_COMMON_DN	7.60147e-05	0.0044325	0.538434	-0.671199	-1.46064	464	CENPF, TOP2A, PALM2AKAP2, CENPE, KIF11, KIF14, GNAQ, LMNB1, RBFOX2, RBFOX2, EPS15, FAM171A1, MED13L, PDS5A, RCOR1, IRS1, STAG1, AFF1, CDC42BPA, MBNL1, NCOA2, CLASP2, TCF12, CREB1, PICALM, RBM6, USP24, SRGAP2, MARK3, KIF23, XPO1, RUNX1, RB1, CKAP5, LRPPRC, CDC27, TRIP12, FTO, SETD2, PIP4K2A, ATF2, ATP11B, UVRAG, STIL, TLK2, CENPA, ZMYND8, JARID2, ARIH1, EIF4G3, R3HDM2, MAN2A1, ZNF638, BUB1B, MED13…
DAZARD_RESPONSE_TO_UV_NHEK_DN	6.53306e-05	0.00391834	0.538434	-0.711539	-1.51571	304	CCNB1, CENPF, MKI67, TOP2A, PALM2AKAP2, SMC4, MICAL2, KIF11, KIF14, CCNB2, AURKA, MAP3K5, LMNB1, MED13L, INSIG1, IRS1, AUTS2, AFF1, WEE1, TMEM131L, GSE1, NCOA2, SKAP2, USP24, KIF23, XPO1, ATF2, TLK2, CENPA, WDR82, ZMYND8, JARID2, HMGA2, ZNF638, BUB1B, ATP13A3, DYRK1A, KAT6A, VPS13B, STARD7, FOXO3, LDLR, RIF1, BAZ1B, BICRAL, PUM1, E2F3, OTUD4, LSM14A, LSM14A, TTK, NUP153, APPBP2, CREBBP, QKI, CREB…
DAZARD_UV_RESPONSE_CLUSTER_G6	0.000753884	0.0291984	0.477271	-0.754477	-1.54456	149	CCNB1, MKI67, TOP2A, PALM2AKAP2, SMC4, MICAL2, KIF11, KIF14, CCNB2, MAP3K5, LMNB1, IRS1, AUTS2, USP24, KIF23, XPO1, ATF2, TLK2, CENPA, ZMYND8, JARID2, HMGA2, ZNF638, BUB1B, ATP13A3, KAT6A, VPS13B, STARD7, FOXO3, OTUD4, LSM14A, LSM14A, TTK, APPBP2, QKI, CREB3L2, WAPL, PHLPP1, NFKB1, ABL1, POLE2, UBR5, FRYL, PHIP, IGF2BP3, CDYL, TUT4, SP3, PIKFYVE, TUBGCP3, TUBGCP3, CLASP1, REV3L, SLBP, E2F5, AGO2,…
DUTERTRE_ESTRADIOL_RESPONSE_24HR_UP	1.41771e-07	2.43939e-05	0.690132	-0.770777	-1.64424	301	RRM2, BIRC5, AURKB, MKI67, TOP2A, PLK1, PRR11, ASPM, DLGAP5, KIF11, TPX2, H2AX, PTTG1, CCNB2, TST, FOXM1, KIFC1, KIFC1, KIFC1, KIFC1, AURKA, LMNB1, CCNA2, KIF4A, ABHD2, NCAPD2, PBK, KCNK6, KNSTRN, CENPM, FAM83D, TMPO, BUB1, UBE2C, SPAG5, TENT5C, KNL1, GTSE1, ANLN, TK1, DEPDC1B, RACGAP1, CDK1, ESCO2, PCLAF, ARHGAP11A, ARHGAP11A, NUSAP1, PRC1, NCAPG, ESPL1, BCL2, MYB, KIF23, CDT1, SPC24, TICRR, SLC…
EPPERT_PROGENITOR	4.03987e-05	0.00265015	0.557332	-0.794564	-1.60853	133	CNRIP1, ANK1, HSP90AA1, SCD, PRKAR2B, RHAG, MICAL2, TFRC, HDC, HMGB1, PDZD8, CCNB2, DNAJC6, SPTA1, KCNQ5, FAM171A1, XK, TPM1, PDLIM1, RACGAP1, NDC1, TAL1, PCLAF, ANKRD27, CDK6, CTNNBL1, CHEK2, ODC1, CKAP5, LRPPRC, PMP22, TNIK, FBXO7, RYR3, NDC80, NET1, RFX7, DLC1, DLC1, POLA1, SSX2IP, PRKDC, FANCI, HS2ST1, NCBP1, SLC27A2, POLE2, STEAP3, IPO5, TM9SF3, MINPP1, AHCYL1, SLF1, IDE, PLK4
FARMER_BREAST_CANCER_CLUSTER_2	0.000483463	0.0208175	0.498493	-0.894584	-1.59227	32	ASPM, CENPE, KIF11, TPX2, PTTG1, KIF20A, CCNB2, CCNA2, KIF4A, BUB1, NUSAP1, PRC1, NCAPG, KIF15, KIF15, CENPA, BUB1B, NDC80, NEK2, CEP55, RB1CC1, PRKDC, MELK
FERREIRA_EWINGS_SARCOMA_UNSTABLE_VS_STABLE_UP	0.000158893	0.00838062	0.518848	-0.765779	-1.57179	155	HMGB2, CCNB1, CENPF, TOP2A, CENPE, DLGAP5, TPX2, HMGN2, LMNB1, CCNA2, KPNA2, NCAPD2, KNSTRN, RGS6, HJURP, TMPO, KNL1, KIF18A, PARPBP, ANLN, CDKN3, NDC1, PCLAF, ARHGAP11A, ARHGAP11A, NUSAP1, NCAPG, ESPL1, LSS, LSS, KIF15, KIF15, KIF23, SPC25, SPC25, SGO2, NDC80, POLQ, H2AZ1, TCOF1, MND1, CEP55, KIF2C, RPA3, XPO4, RAN, SAP30, MELK, POLE2, SNRPD3, UBR5, CEP83, PPP4R3A
FLOTHO_PEDIATRIC_ALL_THERAPY_RESPONSE_UP	8.5078e-06	0.000769809	0.593325	0.892812	1.99498	51	RPL13, RPS19, RPS6, RPLP0, RPL5, RPS5, RPL7, TPT1, RPL6, EEF1G, FXYD5, RPL13A, RPL27, RPS20, RPS9, RPS9, RPS9, RPS9, RPS9, RPS9, RPS9, RPS9, RPS9, RPS9
FOURNIER_ACINAR_DEVELOPMENT_LATE_2	6.89267e-05	0.00411054	0.538434	-0.73559	-1.5645	265	RRM2, BIRC5, H2AZ2, SCD, CKS2, CDCA3, PLK1, ASPM, SMC4, PTTG1, FOXM1, NSD2, AURKA, KIF4A, ACACA, ACACA, HJURP, TMPO, ANP32E, DEPDC1, NT5DC2, RACGAP1, CDKN3, NDC1, CDK1, NUSAP1, PRC1, MBNL1, UBA1, SQLE, ODC1, CKAP5, PSMB2, ACTN1, CCNF, CENPA, CDC25A, FKBP4, VCL, NDC80, NOP10, NOP10, MAP4K4, POLQ, PREB, H2AZ1, YWHAH, COLGALT1, GCN1, LDLR, SRSF4, AGFG1, KIF2C, POLA1, RPA3, FLNA, CLPB, TTK, NUP153, P…
FUJII_YBX1_TARGETS_DN	3.39296e-05	0.00226831	0.557332	-0.762148	-1.58467	193	RRM2, H2AZ2, TOP2A, PRKAR2B, ASPM, KIF11, H2AX, FOXM1, NSD2, LMNB1, KIF4A, TIMP3, DTYMK, DEPDC1, PARPBP, TAF15, TAF15, TK1, DEPDC1B, CDKN3, NUSAP1, MBNL1, UBE4B, KIF23, CDT1, ODC1, HDLBP, SPC25, SPC25, CCNF, CDC25A, CDC25C, BUB1B, FBXO5, YWHAH, CDK8, SSR1, COTL1, SHCBP1, NEIL3, FLNA, HNRNPL, HNRNPL, IREB2, MYBL2, PRKDC, FANCI, RAP2A, MELK, PHKB, POLE2, MCM2, IPO5, CLCN3, SH3RF1, TWSG1, SLC26A2, I…
FURUKAWA_DUSP6_TARGETS_PCI35_DN	0.000473062	0.0206027	0.498493	-0.845585	-1.60446	67	CCNB1, CENPF, AURKB, DLGAP5, KIF11, TPX2, CCNB2, AURKA, CCNA2, NCAPD2, PBK, KNSTRN, HJURP, RACGAP1, ARHGAP11A, ARHGAP11A, NUSAP1, PRC1, NCAPG, STIL, CENPA, POLQ, KIF20B, CEP55, KIF2C, SHCBP1, NEDD4L
GAL_LEUKEMIC_STEM_CELL_DN	0.000117727	0.00640238	0.538434	-0.763796	-1.58571	185	HMMR, RRM2, CCNB1, BIRC5, ITGA2B, TOP2A, PLK1, KIF20A, CCNB2, CDC20, KIFC1, KIFC1, KIFC1, KIFC1, LMNB1, CCNA2, IGLL1, CENPM, BUB1, CDCA8, GTSE1, ELL2, CDKN3, CDK1, PCLAF, CD38, NUSAP1, NCAPG, ESPL1, SAMHD1, TYMS, SLC11A1, CENPA, CDC25C, ALDH4A1, BUB1B, PPP1R12B, KIF18B, ITGAM, LYZ, SHCBP1, E2F8, RNASE2, IGFBP7, MELK
GARGALOVIC_RESPONSE_TO_OXIDIZED_PHOSPHOLIPIDS_TURQUOISE_DN	0.00117871	0.041239	0.45506	-0.859355	-1.58922	51	MKI67, PLK1, CDC20, KIFC1, KIFC1, KIFC1, KIFC1, AURKA, CCNA2, TMPO, ESPL1, KIF15, KIF15, SPC24, SGO2, CCNF, BUB1B, TACC3, NDC80, PPP1R35, E2F8, NEIL3, TTLL12, ELOVL6, FAM111A
GAVIN_FOXP3_TARGETS_CLUSTER_P6	4.45739e-05	0.00283544	0.557332	-0.850278	-1.64747	82	HMMR, RRM2, CCNB1, BIRC5, CENPF, AURKB, CDCA3, PLK1, ST8SIA6, ASPM, CENPE, TPX2, KIF20A, CCNB2, CDC20, AURKA, CCNA2, PBK, BUB1, SPAG5, CDCA8, TK1, CDK1, PCLAF, NUSAP1, NCAPG, ODC1, SPC24, SPC25, SPC25, TYMS, BUB1B, IRF8, NEK2, CEP55, KIF2C, CST7, FBXW8
GOLDRATH_EFF_VS_MEMORY_CD8_TCELL_UP	1.04016e-06	0.000126179	0.643552	-0.793476	-1.64587	187	RRM2, BIRC5, AURKB, MKI67, CKS2, TOP2A, CDCA3, ASPM, DLGAP5, KIF11, H2AX, KIF20A, CCNB2, CDC20, FDFT1, FDFT1, AURKA, LMNB1, CCNA2, KPNA2, KIF4A, DBI, TMPO, BUB1, CDCA8, STT3B, ANLN, TK1, CDKN3, CDK1, PCLAF, PLAC8, NUSAP1, PRC1, WEE1, SQLE, KIF23, CKAP5, TYMS, CCNF, CENPA, CDC25C, LXN, TACC3, H2AZ1, S100A10, YBX3, IRF8, CRMP1, NEK2, KIF2C, POLA1, E2F8, TTK, RAN, DCK, DOCK5, LYN, POLE2, ECT2
GO_ACTOMYOSIN_STRUCTURE_ORGANIZATION	0.000667059	0.0264206	0.477271	-0.854953	-1.59546	54	CSRP3, TPM1, RACGAP1, CDC42BPA, WDR1, KIF23, ITGB1, CUL3, TRPM7, SORBS1
GO_AMIDE_BIOSYNTHETIC_PROCESS	2.2679e-17	1.98365e-14	1.07687	0.732095	2.12342	454	RPL9, RPS18, RPS18, RPS18, RPS18, RPS18, RPS18, RPL34, RPL13, RPL21, RPS27A, RPL11, RPS7, RPS27, RPS19, RPS6, RPS23, RPS4X, RPS12, RPS13, RPLP0, RPL5, RPS3A, RPS3A, RPS5, RPL19, RPL3, RPS14, RPL7, RPL32, RPL10, RPL6, EEF1G, RPS8, RPS26, RPL18A, RPL24, RPLP1, RPL28, RPL26, RPL12, RPL29, RPL13A, RPL31, RPL30, RPL36A, RPS17, RPS17, RPL27, RPL10A, RPL4, RPL14, RPL23A, RPL35, RPLP2, RPL18, EEF1B2, EEF…
GO_CELLULAR_RESPONSE_TO_CYTOKINE_STIMULUS	7.86719e-06	0.000724334	0.593325	0.56681	1.60425	412	CD74, RPS27A, IFITM2, DAPK1, GAPDH, IFITM1, HLA-DQA2, HLA-DQA2, HLA-DQA2, HLA-DQA2, HLA-DQA2, HLA-DQA2, HLA-DQA2, HLA-DQA2, AIF1, AIF1, AIF1, AIF1, AIF1, AIF1, RPL3, CRHBP, HLA-E, HLA-E, HLA-E, HLA-E, HLA-E, HLA-E, HLA-E, IFI30, HLA-DQA1, HLA-DQA1, HLA-DQA1, HLA-DQA1, HLA-DQA1, HLA-DQA1, HLA-DQA1, HLA-DQA1, HLA-DQA1, HLA-DQA1, HLA-DQA1, HLA-DQA1, HLA-DQA1, HLA-DQA1, MX1, HLA-A, HLA-A, HLA-A, HLA-…
GO_CELLULAR_RESPONSE_TO_INTERFERON_GAMMA	3.14296e-05	0.00211465	0.557332	0.835076	1.92881	79	DAPK1, GAPDH, HLA-DQA2, HLA-DQA2, HLA-DQA2, HLA-DQA2, HLA-DQA2, HLA-DQA2, HLA-DQA2, HLA-DQA2, AIF1, AIF1, AIF1, AIF1, AIF1, AIF1, HLA-E, HLA-E, HLA-E, HLA-E, HLA-E, HLA-E, HLA-E, IFI30, HLA-DQA1, HLA-DQA1, HLA-DQA1, HLA-DQA1, HLA-DQA1, HLA-DQA1, HLA-DQA1, HLA-DQA1, HLA-DQA1, HLA-DQA1, HLA-DQA1, HLA-DQA1, HLA-DQA1, HLA-DQA1, HLA-A, HLA-A, HLA-A, HLA-A, HLA-A, HLA-A, HLA-A, HLA-A, RPL13A, HLA-DRB5,…
GO_CELL_DIVISION	2.48793e-07	3.78454e-05	0.674963	-0.733416	-1.58796	430	CCNB1, BIRC5, CENPF, AURKB, CKS2, TOP2A, CDCA3, PLK1, ASPM, SMC4, CENPE, KIF11, TPX2, LEF1, PTTG1, KIF14, KIF20A, CCNB2, CDC20, KIFC1, KIFC1, KIFC1, KIFC1, AURKA, CCNA2, KIF4A, NCAPD2, KNSTRN, FAM83D, PDS5A, BUB1, UBE2C, SPAG5, CDCA8, PIK3CB, KNL1, STAG1, RAB10, ANLN, UBE2S, SKA2, RACGAP1, CDK1, NUSAP1, PRC1, WEE1, NCAPG, ESPL1, CLASP2, CDK6, KIF23, RB1, RCC2, RCC2, CHEK2, CKAP5, SPC24, SPC25, SP…
GO_CENTROSOME	0.000866604	0.0321409	0.477271	-0.646025	-1.40443	457	CCNB1, BIRC5, CENPF, AURKB, TOP2A, PRKAR2B, PLK1, DLGAP5, HSPA1A, HSPA1A, HSPA1A, HSPA1A, HSPA1A, CCNB2, CDC20, HSPA1B, HSPA1B, HSPA1B, HSPA1B, HSPA1B, CALM3, AURKA, SPAG5, ELL2, CDK1, MBNL1, NCAPG, ESPL1, CDK6, KIF15, KIF15, KIF23, CKAP5, CDC27, CDC25B, UVRAG, STIL, CCNF, CKAP2L, CEP43, UBR4, KIAA0586, TNKS2, KIF20B, CDC14A, CLIC4, MTUS2, EYA3, KIF13A, SGO1, CEP152, CHD4, NEK2, MED12, CEP55, NEK…
GO_CHROMATIN	1.62111e-05	0.00129887	0.57561	-0.703625	-1.51533	369	HMGB2, KLF1, CENPF, HNRNPC, H2AZ2, PLK1, H3C10, CITED2, H2AX, HMGN2, HMGA1, H2AJ, TMPO, PDS5A, ANP32E, STAG1, UHRF2, PARPBP, TRIM28, TAL1, H2AC20, ESCO2, HMGN1, UBA1, TCF12, HMGN5, CREB1, RB1, H4C3, SFPQ, CENPA, WDR82, KAT2B, HMGA2, PDS5B, ARID1A, ANKRD17, H2AZ1, H2BC5, KAT6A, H4C11, BAZ1B, CHD4, LDB1, POLA1, RFX3, UPF1, JUNB, ZNF385A, RAN, H1-5, CREBBP, FAM111A, TRIM24, SMAD4, RCC1, NEDD4, CBX5,…
GO_CHROMATIN_BINDING	0.000102171	0.00564412	0.538434	-0.69955	-1.5067	357	GATA1, CENPF, HNRNPC, TOP2A, HDAC7, CITED2, LEF1, MPO, HMGN2, NSD2, NCAPD2, HMGA1, STAG1, TRIM28, AUTS2, TAL1, PCLAF, PLAC8, NCOA2, HMGN1, HMGN5, DNMT3B, MSL1, PBRM1, TICRR, ATF2, SFPQ, CENPA, WDR82, KAT2B, ZMYND8, JARID2, HNRNPD, RERE, HMGA2, POLG, PHF8, ARID1A, MBD5, POLQ, ANKRD17, H2AZ1, MTA1, NFIA, FOXO3, CCNT1, TOP1, ASH1L, BAZ1B, CHD4, MED12, LDB1, MEF2C, KMT2A, POU2F1, POLA1, GATA2, UPF1, …
GO_CHROMOSOMAL_REGION	0.00022215	0.0110506	0.518848	-0.703564	-1.50149	311	CCNB1, BIRC5, CENPF, AURKB, MKI67, PLK1, H3C10, CENPE, H2AX, AURKA, NCAPD2, KNSTRN, CENPM, HJURP, PDS5A, BUB1, SPAG5, CDCA8, KNL1, RANGAP1, STAG1, KIF18A, SKA2, CDK1, ESCO2, CLASP2, ALYREF, XPO1, RCC2, RCC2, CHEK2, SPC24, SPC25, SPC25, WRNIP1, SGO2, H4C3, UVRAG, CENPA, WDR82, KAT2B, KANSL1, KANSL1, KANSL1, BUB1B, PPP2R5A, PDS5B, MBD5, NDC80, NUP98, TNKS2, H4C11, CENPW, SGO1, RIF1, BAZ1B, NEK2, KI…
GO_CHROMOSOME_CENTROMERIC_REGION	0.000483944	0.0208175	0.498493	-0.742101	-1.53662	171	CCNB1, BIRC5, CENPF, AURKB, MKI67, PLK1, CENPE, AURKA, NCAPD2, KNSTRN, CENPM, HJURP, PDS5A, BUB1, SPAG5, CDCA8, KNL1, RANGAP1, STAG1, KIF18A, SKA2, ESCO2, CLASP2, XPO1, RCC2, RCC2, SPC24, SPC25, SPC25, SGO2, UVRAG, CENPA, KAT2B, KANSL1, KANSL1, KANSL1, BUB1B, PPP2R5A, PDS5B, NDC80, NUP98, CENPW, SGO1, BAZ1B, NEK2, KIF2C, PPP1CC, DCTN5, CTCF, CBX5, WAPL, PPP2CA, NUF2, KMT5B, TNKS, TNKS, AHCTF1, OI…
GO_CHROMOSOME_SEGREGATION	0.000271927	0.0130924	0.498493	-0.718499	-1.52094	252	CCNB1, BIRC5, CENPF, AURKB, TOP2A, PLK1, SMC4, CENPE, DLGAP5, KIF11, PTTG1, KIF14, CDC20, KIFC1, KIFC1, KIFC1, KIFC1, KIF4A, NCAPD2, KNSTRN, CENPM, HJURP, FAM83D, PDS5A, BUB1, SPAG5, CDCA8, KNL1, RANGAP1, STAG1, KIF18A, SKA2, RACGAP1, NDC1, ESCO2, NUSAP1, PRC1, NCAPG, ESPL1, CLASP2, KIF23, XPO1, RB1, RCC2, RCC2, CKAP5, SPC24, SPC25, SPC25, SGO2, UVRAG, TLK2, CENPA, CDCA2, BUB1B, PDS5B, CUL3, NDC8…
GO_CONDENSED_CHROMOSOME	7.94255e-05	0.0046058	0.538434	-0.77201	-1.60029	182	HMGB2, CCNB1, BIRC5, CENPF, AURKB, MKI67, TOP2A, PLK1, SMC4, CENPE, H2AX, HMGB1, AURKA, NCAPD2, KNSTRN, CENPM, HJURP, BUB1, SPAG5, KNL1, RANGAP1, SKA2, NCAPG, CLASP2, LRPPRC, SPC24, SPC25, SPC25, SGO2, CENPA, KANSL1, KANSL1, KANSL1, BUB1B, NDC80, CENPW, SGO1, BAZ1B, NEK2, KIF2C, SMARCA5, PPP1CC, BRD4, DCTN5, RCC1, CTCF, WAPL, NUF2, KMT5B, AHCTF1, NSMCE1, BLM, CFDP1, INCENP, CLASP1, CHAMP1, SYN1, …
GO_CYTOKINE_MEDIATED_SIGNALING_PATHWAY	8.07307e-05	0.00465577	0.538434	0.590656	1.5868	298	CD74, RPS27A, IFITM2, IFITM1, HLA-DQA2, HLA-DQA2, HLA-DQA2, HLA-DQA2, HLA-DQA2, HLA-DQA2, HLA-DQA2, HLA-DQA2, HLA-E, HLA-E, HLA-E, HLA-E, HLA-E, HLA-E, HLA-E, IFI30, HLA-DQA1, HLA-DQA1, HLA-DQA1, HLA-DQA1, HLA-DQA1, HLA-DQA1, HLA-DQA1, HLA-DQA1, HLA-DQA1, HLA-DQA1, HLA-DQA1, HLA-DQA1, HLA-DQA1, HLA-DQA1, MX1, HLA-A, HLA-A, HLA-A, HLA-A, HLA-A, HLA-A, HLA-A, HLA-A, PSMB10, TNFRSF12A, HLA-DRB5, HLA…
GO_CYTOSOLIC_LARGE_RIBOSOMAL_SUBUNIT	1.98709e-11	6.51766e-09	0.863415	0.957274	2.13863	57	RPL9, RPL34, RPL13, RPL21, RPL11, RPLP0, RPL5, RPL19, RPL3, RPL7, RPL32, RPL10, RPL6, RPL18A, RPL24, RPLP1, RPL28, RPL26, RPL12, RPL29, RPL13A, RPL31, RPL30, RPL36A, RPL27, RPL10A, RPL4, RPL14, RPL23A, RPL35, RPLP2, RPL18, RPL37, RPL35A, RPL39, RPL36, RPL7A, RPL7A
GO_CYTOSOLIC_PART	1.27918e-10	3.53323e-08	0.826657	0.796461	2.02466	202	RPL9, RPS18, RPS18, RPS18, RPS18, RPS18, RPS18, RPL34, ENO1, RPL13, RPL21, RPS27A, RPL11, RPS7, RPS27, RPS19, RPS6, RPS23, RPS4X, RPS12, RPS13, RPLP0, RPL5, RPS3A, RPS3A, RPS5, RPL19, RPL3, RPS14, RPL7, RPL32, RPL10, RPL6, RPS8, RPS26, RPL18A, RPL24, RPLP1, RPL28, RPL26, RPL12, RPL29, RPL13A, RPL31, RPL30, RPL36A, RPS17, RPS17, RPL27, RPL10A, RPL4, RPL14, RPL23A, RPL35, RPLP2, RPL18, RPL37, RPS29…
GO_CYTOSOLIC_RIBOSOME	4.66293e-20	6.11777e-17	1.16018	0.950576	2.33975	104	RPL9, RPS18, RPS18, RPS18, RPS18, RPS18, RPS18, RPL34, RPL13, RPL21, RPS27A, RPL11, RPS7, RPS27, RPS19, RPS6, RPS23, RPS4X, RPS12, RPS13, RPLP0, RPL5, RPS3A, RPS3A, RPS5, RPL19, RPL3, RPS14, RPL7, RPL32, RPL10, RPL6, RPS8, RPS26, RPL18A, RPL24, RPLP1, RPL28, RPL26, RPL12, RPL29, RPL13A, RPL31, RPL30, RPL36A, RPS17, RPS17, RPL27, RPL10A, RPL4, RPL14, RPL23A, RPL35, RPLP2, RPL18, RPL37, RPS29, RPS2…
GO_CYTOSOLIC_SMALL_RIBOSOMAL_SUBUNIT	1.78758e-07	2.93164e-05	0.690132	0.941876	2.03197	41	RPS18, RPS18, RPS18, RPS18, RPS18, RPS18, RPS27A, RPS7, RPS27, RPS19, RPS6, RPS23, RPS4X, RPS12, RPS13, RPS3A, RPS3A, RPS5, RPS14, RPS8, RPS26, RPS17, RPS17, RPS29, RPS20, RPS9, RPS9, RPS9, RPS9, RPS9, RPS9, RPS9, RPS9, RPS9, RPS9, RPS15A, RPS11, RPS3, RPS28
GO_ESTABLISHMENT_OF_PROTEIN_LOCALIZATION_TO_ENDOPLASMIC_RETICULUM	6.55524e-16	3.82244e-13	1.02767	0.935176	2.30205	102	RPL9, RPS18, RPS18, RPS18, RPS18, RPS18, RPS18, RPL34, RPL13, RPL21, RPS27A, RPL11, RPS7, RPS27, RPS19, RPS6, RPS23, RPS4X, RPS12, RPS13, RPLP0, RPL5, RPS3A, RPS3A, RPS5, RPL19, RPL3, RPS14, RPL7, RPL32, RPL10, RPL6, RPS8, RPS26, RPL18A, RPL24, RPLP1, RPL28, RPL26, RPL12, RPL29, RPL13A, RPL31, RPL30, RPL36A, RPS17, RPS17, RPL27, RPL10A, RPL4, RPL14, RPL23A, RPL35, RPLP2, RPL18, RPL37, RPS29, RPS2…
GO_ESTABLISHMENT_OF_PROTEIN_LOCALIZATION_TO_MEMBRANE	5.66151e-12	1.91688e-09	0.887075	0.783098	2.05846	245	RPL9, RPS18, RPS18, RPS18, RPS18, RPS18, RPS18, RPL34, RPL13, RPL21, RPS27A, RPL11, RPS7, RPS27, RPS19, RPS6, RPS23, RPS4X, RPS12, RPS13, RPLP0, RPL5, RPS3A, RPS3A, RPS5, RPL19, RPL3, RPS14, RPL7, RPL32, RPL10, RPL6, RPS8, RPS26, RPL18A, RPL24, RPLP1, RPL28, RPL26, RPL12, RPL29, RPL13A, RPL31, RPL30, RPL36A, RPS17, RPS17, RPL27, RPL10A, RPL4, RPL14, RPL23A, RPL35, RPLP2, RPL18, RPL37, RPS29, RPS2…
GO_ESTABLISHMENT_OF_PROTEIN_LOCALIZATION_TO_ORGANELLE	1.14342e-12	4.13838e-10	0.91012	0.733034	1.99174	339	RPL9, RPS18, RPS18, RPS18, RPS18, RPS18, RPS18, RPL34, RPL13, RPL21, RPS27A, RPL11, RPS7, RPS27, RPS19, RPS6, RPS23, RPS4X, RPS12, RPS13, RPLP0, RPL5, RPS3A, RPS3A, RPS5, FIS1, RPL19, RPL3, RPS14, RPL7, RPL32, RPL10, RPL6, RPS8, RPS26, RPL18A, RPL24, RPLP1, RPL28, RPL26, RPL12, RPL29, RPL13A, RPL31, RPL30, RPL36A, RPS17, RPS17, RPL27, RPL10A, RPL4, RPL14, RPL23A, RPL35, RPLP2, RPL18, RPL37, RPS29…
GO_HEART_PROCESS	0.00017529	0.00901884	0.518848	-0.864746	-1.62326	58	CSRP3, MYL4, KCNH2, TPM1, PIK3CA
GO_LARGE_RIBOSOMAL_SUBUNIT	7.67053e-14	3.35458e-11	0.954542	0.935058	2.23578	91	RBM3, RPL9, RPL34, RPL13, RPL21, RPL11, RPLP0, RPL5, RPL19, RPL3, RPL7, RPL32, RPL10, RPL6, RPL18A, RPL24, RPLP1, RPL28, RPL26, RPL12, RPL29, RPL13A, RPL31, RPL30, RPL36A, RPL27, RPL10A, RPL4, RPL14, RPL23A, RPL35, RPLP2, RPL18, RPL37, RPL35A
GO_MATURATION_OF_SSU_RRNA	0.000527183	0.0222638	0.477271	0.857073	1.86674	42	RPS19, RPS14, RPS8
GO_MATURATION_OF_SSU_RRNA_FROM_TRICISTRONIC_RRNA_TRANSCRIPT_SSU_RRNA_5_8S_RRNA_LSU_RRNA_	0.00082469	0.0311365	0.477271	0.872868	1.79146	33	RPS19, RPS14, RPS8
GO_MICROTUBULE	0.00126382	0.0436033	0.45506	-0.669938	-1.43958	347	BIRC5, AURKB, PLK1, ASPM, CENPE, KIF11, TPX2, KIF14, KIF20A, CALM3, KIFC1, KIFC1, KIFC1, KIFC1, AURKA, KIF4A, KNSTRN, SPAG5, KIF18A, GTSE1, SKA2, RACGAP1, CDK1, NUSAP1, PRC1, NCOA2, CLASP2, SERP1, INVS, MAP1LC3B, KIF15, KIF15, KIF23, RCC2, RCC2, CKAP5, HSPH1, LRPPRC, CDC27, FKBP4, CUL3, SLC8A1, KIF18B, MTA1, MACF1, PSRC1, KIF20B, IQGAP1, MTUS2, BCL2L11, KIF13A, NEK2, MAP4, DLG1, KIF2C, STIM1, APP…
GO_MICROTUBULE_BASED_PROCESS	0.00143276	0.048127	0.45506	-0.641957	-1.39646	461	CCNB1, BIRC5, AURKB, PLK1, ASPM, CENPE, DLGAP5, KIF11, TPX2, KIF14, KIF20A, KIFC1, KIFC1, KIFC1, KIFC1, AURKA, KIF4A, KNSTRN, UBB, SPAG5, KIF18A, GTSE1, RACGAP1, NDC1, CDK1, PCLAF, NUSAP1, PRC1, WEE1, ESPL1, CLASP2, SRGAP2, KIF15, KIF15, KIF23, CHEK2, CKAP5, LRPPRC, SPC25, SPC25, UVRAG, STIL, CENPA, TACC3, SPG11, NDC80, KIF18B, FBXO5, CEP43, SRGAP2C, PSRC1, KIF20B, CDC14A, NTRK1, DNAAF5, LMNA, KI…
GO_MICROTUBULE_CYTOSKELETON_ORGANIZATION	0.000791519	0.0302101	0.477271	-0.681218	-1.45242	309	CCNB1, BIRC5, AURKB, PLK1, ASPM, KIF11, TPX2, KIF14, KIF20A, KIFC1, KIFC1, KIFC1, KIFC1, AURKA, KIF4A, KNSTRN, SPAG5, KIF18A, RACGAP1, NDC1, CDK1, PCLAF, NUSAP1, PRC1, WEE1, ESPL1, CLASP2, SRGAP2, KIF23, CHEK2, CKAP5, SPC25, SPC25, UVRAG, STIL, CENPA, TACC3, NDC80, KIF18B, FBXO5, CEP43, SRGAP2C, PSRC1, CDC14A, DNAAF5, LMNA, SGO1, CEP152, CHD4, CRMP1, NEK2, MAP4, DLG1, DAG1, KIF2C, FLNA, SLC16A1, …
GO_MIDBODY	0.000197406	0.0100096	0.518848	-0.779922	-1.56779	127	BIRC5, CENPF, AURKB, PLK1, ASPM, CENPE, KIF14, KIF20A, AURKA, KIF4A, SPAG5, CDCA8, RACGAP1, CDK1, PRC1, KIF23, RCC2, RCC2, UVRAG, PSRC1, KIF20B, IQGAP1, CLIC4, KIF13A, ARF6, NEK2, CEP55, BIRC6, PPP1CC, PKP4, RAP2A, RAN, HSP90B1, ECT2, CEP44, TTC28, DNM2, CHMP4A, CHMP4A, INCENP
GO_MITOTIC_NUCLEAR_DIVISION	2.18063e-05	0.00158944	0.57561	-0.720361	-1.54793	347	CCNB1, BIRC5, CENPF, AURKB, CDCA3, PLK1, ASPM, SMC4, CENPE, DLGAP5, KIF11, TPX2, PTTG1, KIF14, CCNB2, CDC20, KIFC1, KIFC1, KIFC1, KIFC1, AURKA, CCNA2, KIF4A, NCAPD2, PBK, KNSTRN, FAM83D, CLTC, PDS5A, BUB1, UBE2C, SPAG5, CDCA8, KNL1, STAG1, KIF18A, ANLN, UBE2S, SKA2, RACGAP1, CDK1, NUSAP1, PRC1, WEE1, NCAPG, ESPL1, CLASP2, KIF15, KIF15, KIF23, RB1, RCC2, RCC2, CHEK2, CKAP5, PBRM1, CDC27, SPC24, SP…
GO_MITOTIC_SISTER_CHROMATID_SEGREGATION	0.000979667	0.0352143	0.45506	-0.821795	-1.60237	89	CCNB1, AURKB, PLK1, SMC4, CENPE, DLGAP5, KIF14, KIFC1, KIFC1, KIFC1, KIFC1, KIF4A, NCAPD2, KNSTRN, PDS5A, SPAG5, CDCA8, KIF18A, RACGAP1, NUSAP1, PRC1, NCAPG, ESPL1, KIF23, RB1, PDS5B, CUL3, NDC80, KIF18B, PSRC1, CDC14A, CHMP7, NEK2, CEP55, KIF2C
GO_MONOSACCHARIDE_BIOSYNTHETIC_PROCESS	0.000903615	0.0330465	0.477271	0.854067	1.85669	43	ENO1, GAPDH, ALDOC, TPI1, ALDOA, PGM1, GSTO1, MDH2, AKR1A1, PGAM4
GO_MULTI_ORGANISM_METABOLIC_PROCESS	1.4935e-13	6.02913e-11	0.943632	0.885894	2.26807	136	RPL9, RPS18, RPS18, RPS18, RPS18, RPS18, RPS18, RPL34, RPL13, RPL21, RPS27A, RPL11, RPS7, RPS27, RPS19, RPS6, RPS23, RPS4X, RPS12, RPS13, RPLP0, RPL5, RPS3A, RPS3A, RPS5, RPL19, RPL3, RPS14, RPL7, RPL32, RPL10, RPL6, RPS8, RPS26, RPL18A, RPL24, RPLP1, RPL28, RPL26, RPL12, RPL29, RPL13A, RPL31, RPL30, RPL36A, RPS17, RPS17, RPL27, RPL10A, RPL4, RPL14, RPL23A, RPL35, RPLP2, RPL18, RPL37, RPS29, RPS2…
GO_MUSCLE_CELL_DIFFERENTIATION	0.00151354	0.0499564	0.45506	-0.736707	-1.51212	155	CSRP3, CCNB1, KEL, KEL, HMGCR, LEF1, DTYMK, XK, TPM1, CDK1, MBNL1, WDR1, RB1, TANC1, MRTFA, ITGB1, RIPOR2, ARID1A, PPP3CA, SLC8A1, LMNA, MEF2C, FHL2, CALR, HES1, QKI
GO_MUSCLE_ORGAN_DEVELOPMENT	0.000861391	0.0321409	0.477271	-0.748096	-1.54265	164	CSRP3, CENPF, KEL, KEL, ZFPM1, XK, TPM1, UBE4B, SERP1, TCF12, RB1, FOXN2, RIPOR2, PPP3CA, LMNA, MEF2C, NF1, MYL6, SAP30, CSF1R, KMT5B, SIRT1, BASP1, NCOR1, MED1
GO_MUSCLE_STRUCTURE_DEVELOPMENT	0.000704113	0.0276793	0.477271	-0.698823	-1.48609	273	CSRP3, CCNB1, CENPF, KEL, KEL, HMGCR, LEF1, ZFPM1, DTYMK, XK, TPM1, CDK1, MBNL1, UBE4B, SERP1, TCF12, WDR1, RB1, TANC1, FOXN2, MRTFA, ITGB1, RIPOR2, ARID1A, PPP3CA, SLC8A1, LMNA, MEF2C, NF1, MYL6, FHL2, CALR, HES1, QKI, SAP30, CSF1R, ATP2A2, CTNNB1, KMT5B, SIRT1, BASP1, NCOR1, MED1, MAML1, MAML1, KDM1A
GO_MUSCLE_TISSUE_DEVELOPMENT	0.000306929	0.014577	0.498493	-0.74374	-1.53365	166	CSRP3, CCNB1, KEL, KEL, ZFPM1, XK, TPM1, CDK1, UBE4B, NPRL3, RB1, FOXN2, ITGB1, RIPOR2, ARID1A, PPP3CA, SLC8A1, SEMA3C, LMNA, MEF2C, DLG1, NF1, MYL6, FHL2, CALR, SAP30, DIPK2A, CSF1R, PTEN, PTEN, NCOR1, MED1, MAML1, MAML1
GO_NCRNA_PROCESSING	2.73854e-24	7.18594e-21	1.27903	0.813437	2.23363	377	RPL9, RPS18, RPS18, RPS18, RPS18, RPS18, RPS18, RPL34, RPL13, RPL21, RPS27A, RPL11, RPS7, RPS27, RPS19, RPS6, RPS23, RPS4X, RPS12, RPS13, RPLP0, RPL5, RPS3A, RPS3A, RPS5, RPL19, RPL3, RPS14, RPL7, RPL32, RPL10, RPL6, RPS8, RPS26, RPL18A, RPL24, RPLP1, RPL28, RPL26, RPL12, RPL29, RPL13A, RPL31, RPL30, RPL36A, RPS17, RPS17, RPL27, RPL10A, RPL4, RPL14, RPL23A, RPL35, RPLP2, NHP2, RPL18, RPL37, RPS29…
GO_NEGATIVE_REGULATION_OF_ORGANELLE_ORGANIZATION	0.000619204	0.0250933	0.477271	-0.674263	-1.44903	352	CCNB1, BIRC5, CENPF, HNRNPC, AURKB, HNRNPU, PLK1, ASPM, KIF11, TPX2, HSPA1A, HSPA1A, HSPA1A, HSPA1A, HSPA1A, PTTG1, KIFC1, KIFC1, KIFC1, KIFC1, AURKA, KIF4A, HMGA1, SPTA1, KNSTRN, BUB1, SPAG5, INSIG1, RACGAP1, PRC1, ESPL1, CLASP2, ANKRD27, KIF23, DNMT3B, CHEK2, CKAP5, TRIP12, SPC25, SPC25, UVRAG, STIL, ADD2, CCNF, ARHGAP6, FKBP4, JARID2, BUB1B, PHF8, NDC80, OMA1, FBXO5, TNKS2, FXN, CDC14A, LMNA, …
GO_NEGATIVE_REGULATION_OF_PROTEIN_COMPLEX_DISASSEMBLY	0.000967453	0.0348948	0.477271	-0.748928	-1.53532	154	CCNB1, BIRC5, AURKB, ASPM, KIF11, TPX2, KIFC1, KIFC1, KIFC1, KIFC1, AURKA, KIF4A, SPTA1, KNSTRN, SPAG5, RACGAP1, PRC1, ESPL1, CLASP2, KIF23, CHEK2, CKAP5, SPC25, SPC25, UVRAG, STIL, ADD2, NDC80, FBXO5, CDC14A, CHD4, NEK2, MAP4, DLG1, LIMA1, FLNA, TTK, MYBL2, RAN, RCC1, TNKS, TNKS, TUBGCP6, NCOR1, GAS2L1, TUBGCP3, TUBGCP3, INO80, CLASP1, MID1IP1, ARHGEF2
GO_NUCLEAR_CHROMOSOME	4.14554e-05	0.00270259	0.557332	-0.686397	-1.49235	458	HMGB2, CCNB1, BIRC5, KLF1, HNRNPC, H2AZ2, AURKB, TOP2A, PLK1, H3C10, CITED2, H2AX, AURKA, NCAPD2, H2AJ, BUB1, ANP32E, ZRANB3, UHRF2, TRIM28, TAL1, CDK1, H2AC20, ESCO2, TCF12, CREB1, ALYREF, PBRM1, LRPPRC, WRNIP1, H4C3, CENPA, WDR82, KAT2B, HMGA2, BUB1B, ARID1A, NDC80, H2AZ1, H2BC5, TNKS2, H4C11, TOP1, SGO1, BAZ1B, CHD4, NEK2, LDB1, POLA1, RPA3, RFX3, UPF1, SMARCA5, PPP1CC, BRD4, JUNB, SPIDR, PRKD…
GO_NUCLEAR_CHROMOSOME_SEGREGATION	0.000998447	0.0356452	0.45506	-0.727454	-1.52936	209	CCNB1, BIRC5, CENPF, AURKB, TOP2A, PLK1, SMC4, CENPE, DLGAP5, PTTG1, KIF14, CDC20, KIFC1, KIFC1, KIFC1, KIFC1, KIF4A, NCAPD2, KNSTRN, CENPM, FAM83D, PDS5A, BUB1, SPAG5, CDCA8, KNL1, RANGAP1, STAG1, KIF18A, SKA2, RACGAP1, NDC1, NUSAP1, PRC1, NCAPG, ESPL1, CLASP2, KIF23, XPO1, RB1, RCC2, RCC2, CKAP5, SPC24, SPC25, SPC25, SGO2, CENPA, BUB1B, PDS5B, CUL3, NDC80, NUP98, LATS1, KIF18B, PSRC1, CDC14A, C…
GO_NUCLEAR_TRANSCRIBED_MRNA_CATABOLIC_PROCESS_NONSENSE_MEDIATED_DECAY	4.07846e-15	2.03845e-12	0.996986	0.918717	2.3102	116	RPL9, RPS18, RPS18, RPS18, RPS18, RPS18, RPS18, RPL34, RPL13, RPL21, RPS27A, RPL11, RPS7, RPS27, RPS19, RPS6, RPS23, RPS4X, RPS12, RPS13, RPLP0, RPL5, RPS3A, RPS3A, RPS5, RPL19, RPL3, RPS14, RPL7, RPL32, RPL10, RPL6, RPS8, RPS26, RPL18A, RPL24, RPLP1, RPL28, RPL26, RPL12, RPL29, RPL13A, RPL31, RPL30, RPL36A, RPS17, RPS17, RPL27, RPL10A, RPL4, RPL14, RPL23A, RPL35, RPLP2, RPL18, RPL37, RPS29, RPS2…
GO_ORGANELLE_FISSION	1.1841e-05	0.000987481	0.593325	-0.693419	-1.50655	450	CCNB1, BIRC5, CENPF, AURKB, MKI67, CKS2, TOP2A, CDCA3, PLK1, ASPM, SMC4, CENPE, DLGAP5, KIF11, TPX2, PTTG1, KIF14, CCNB2, CDC20, KIFC1, KIFC1, KIFC1, KIFC1, AURKA, CCNA2, KIF4A, NCAPD2, PBK, KNSTRN, FAM83D, CLTC, PDS5A, BUB1, UBE2C, SPAG5, CDCA8, KNL1, STAG1, KIF18A, ANLN, UBE2S, SKA2, RAD51B, RACGAP1, NDC1, CDK1, NUSAP1, PRC1, WEE1, NCAPG, ESPL1, CLASP2, KIF15, KIF15, KIF23, RB1, RCC2, RCC2, CHE…
GO_ORGANIC_CYCLIC_COMPOUND_CATABOLIC_PROCESS	1.13157e-09	2.82786e-07	0.788187	0.67366	1.85489	363	RPL9, RPS18, RPS18, RPS18, RPS18, RPS18, RPS18, RPL34, RPL13, RPL21, RPS27A, RPL11, RPS7, RPS27, RPS19, RPS6, RPS23, RPS4X, RPS12, RPS13, RPLP0, RPL5, RPS3A, RPS3A, RPS5, RPL19, RPL3, RPS14, RPL7, RPL32, RPL10, RPL6, RPS8, RPS26, RPL18A, RPL24, RPLP1, RPL28, RPL26, RPL12, RPL29, RPL13A, RPL31, RPL30, RPL36A, RPS17, RPS17, RPL27, RPL10A, RPL4, RPL14, RPL23A, RPL35, RPLP2, RPL18, RPL37, RPS29, ITPA…
GO_PEPTIDE_METABOLIC_PROCESS	4.7619e-17	3.57006e-14	1.06721	0.712443	2.06794	498	RPL9, RPS18, RPS18, RPS18, RPS18, RPS18, RPS18, RPL34, RPL13, RPL21, RPS27A, RPL11, RPS7, RPS27, RPS19, RPS6, RPS23, RPS4X, RPS12, RPS13, RPLP0, RPL5, RPS3A, RPS3A, RPS5, RPL19, RPL3, RPS14, RPL7, RPL32, RPL10, RPL6, GSTM3, EEF1G, RPS8, RPS26, RPL18A, RPL24, RPLP1, RPL28, RPL26, RPL12, RPL29, RPL13A, RPL31, RPL30, RPL36A, RPS17, RPS17, RPL27, GSTP1, RPL10A, RPL4, RPL14, RPL23A, RPL35, CLIC1, CLIC…
GO_PEPTIDYL_LYSINE_MODIFICATION	0.000343674	0.0161036	0.498493	-0.695419	-1.48013	290	BIRC5, HNRNPC, AURKB, TOP2A, HDAC7, LEF1, NSD2, CDCA8, RANGAP1, STAG1, EEF1AKMT1, TRIM28, NDC1, NCOA2, MSL1, SETD2, ATF2, WDR82, KAT2B, KANSL1, KANSL1, KANSL1, CAMKMT, NUP98, NUP50, KAT6A, MTA1, TOP1, UBA2, TET2, ASH1L, LDB1, KMT2A, KDM6A, DR1, NUP153, ELP4, YEATS2, SETD1B, HCFC1, CREBBP, BRD1, PAXIP1, HERC2, HERC2, HERC2, NCOA1, KMT5A, NUP210, TADA3, OGT, NSD1, KMT2C, NCOA3, KMT5B, NUP205, TOP2B…
GO_PRERIBOSOME	0.000396462	0.0181715	0.498493	0.802801	1.79577	58	RPS7, RPLP0, RPLP1, RPLP2, EBNA1BP2, EIF6, RPSA
GO_PROTEIN_LOCALIZATION_TO_ENDOPLASMIC_RETICULUM	1.47727e-16	9.6909e-14	1.04763	0.923297	2.34055	119	RPL9, RPS18, RPS18, RPS18, RPS18, RPS18, RPS18, RPL34, RPL13, RPL21, RPS27A, RPL11, RPS7, RPS27, RPS19, RPS6, RPS23, RPS4X, RPS12, RPS13, RPLP0, RPL5, RPS3A, RPS3A, RPS5, RPL19, RPL3, RPS14, RPL7, RPL32, RPL10, RPL6, RPS8, RPS26, RPL18A, RPL24, RPLP1, RPL28, RPL26, RPL12, RPL29, RPL13A, RPL31, RPL30, RPL36A, RPS17, RPS17, RPL27, RPL10A, RPL4, RPL14, RPL23A, RPL35, RPLP2, RPL18, RPL37, RPS29, RPS2…
GO_PROTEIN_LOCALIZATION_TO_MEMBRANE	3.04294e-11	9.67841e-09	0.851339	0.712611	1.93129	344	RPL9, RPS18, RPS18, RPS18, RPS18, RPS18, RPS18, RPL34, RPL13, RPL21, RPS27A, RPL11, RPS7, RPS27, RPS19, RPS6, RPS23, RPS4X, RPS12, RPS13, RPLP0, RPL5, RPS3A, RPS3A, RPS5, RPL19, RPL3, RPS14, RPL7, RPL32, RPL10, RPL6, RPS8, RPS26, RPL18A, RPL24, RPLP1, RPL28, RPL26, RPL12, RPL29, RPL13A, RPL31, RAMP2, RPL30, RPL36A, RPS17, RPS17, RPL27, RPL10A, RPL4, RPL14, RPL23A, RPL35, RPLP2, RPL18, RPL37, RPS2…
GO_PROTEIN_TARGETING	3.32218e-11	9.96275e-09	0.851339	0.704135	1.92211	373	RPL9, RPS18, RPS18, RPS18, RPS18, RPS18, RPS18, RPL34, RPL13, RPL21, RPS27A, RPL11, RPS7, RPS27, RPS19, RPS6, RPS23, RPS4X, RPS12, RPS13, RPLP0, RPL5, RPS3A, RPS3A, RPS5, FIS1, RPL19, RPL3, RPS14, RPL7, RPL32, RPL10, RPL6, RPS8, RPS26, RPL18A, RPL24, RPLP1, RPL28, RPL26, RPL12, RPL29, RPL13A, RPL31, RPL30, RPL36A, RPS17, RPS17, RPL27, RPL10A, RPL4, RPL14, SYNGR1, RPL23A, RPL35, RPLP2, RPL18, RPL3…
GO_PROTEIN_TARGETING_TO_MEMBRANE	1.09987e-13	4.61768e-11	0.954542	0.873335	2.22343	149	RPL9, RPS18, RPS18, RPS18, RPS18, RPS18, RPS18, RPL34, RPL13, RPL21, RPS27A, RPL11, RPS7, RPS27, RPS19, RPS6, RPS23, RPS4X, RPS12, RPS13, RPLP0, RPL5, RPS3A, RPS3A, RPS5, RPL19, RPL3, RPS14, RPL7, RPL32, RPL10, RPL6, RPS8, RPS26, RPL18A, RPL24, RPLP1, RPL28, RPL26, RPL12, RPL29, RPL13A, RPL31, RPL30, RPL36A, RPS17, RPS17, RPL27, RPL10A, RPL4, RPL14, RPL23A, RPL35, RPLP2, RPL18, RPL37, RPS29, RPS2…
GO_REGULATION_OF_CHROMOSOME_ORGANIZATION	0.000420649	0.0190406	0.498493	-0.711053	-1.5077	255	CCNB1, CENPF, HNRNPC, AURKB, HNRNPU, PLK1, CENPE, DLGAP5, PTTG1, HMGA1, BUB1, UBE2C, UHRF2, TRIM28, AUTS2, TAL1, ESPL1, MYB, MTHFR, DNMT3B, RB1, CDC27, TRIP12, CAMK1, SFPQ, TLK2, PRKCQ, KAT2B, JARID2, BUB1B, PHF8, CUL3, FBXO5, TNKS2, NEK2, KMT2A, GATA2, MAPK1, TTK, H1-5, CSNK2A2, SMAD4, PAXIP1, CTCF, WAPL, SMG5, UBR5, TADA3, PTEN, PTEN, OGT, NSD1, CTNNB1, TNKS, TNKS, SIRT1, PCID2, ATAD2B, SLF1, K…
GO_REGULATION_OF_CHROMOSOME_SEGREGATION	0.000212118	0.0106526	0.518848	-0.83097	-1.60555	80	CCNB1, CENPF, AURKB, PLK1, CENPE, DLGAP5, PTTG1, KNSTRN, BUB1, UBE2C, SPAG5, RACGAP1, ESPL1, RB1, RCC2, RCC2, CDC27, SFPQ, BUB1B, CUL3, FBXO5, PUM1, NEK2, KIF2C, TTK, CSNK2A2, CTCF, WAPL, ECT2, PTEN, PTEN, CTNNB1, TNKS, TNKS, PCID2, SLF1
GO_REGULATION_OF_CYTOSKELETON_ORGANIZATION	0.00123418	0.042894	0.45506	-0.645815	-1.39858	432	CCNB1, BIRC5, AURKB, PLK1, ASPM, KIF11, TPX2, CHORDC1, CHORDC1, KIFC1, KIFC1, KIFC1, KIFC1, AURKA, KIF4A, SPTA1, KNSTRN, TPM1, SPAG5, KIF18A, SKA2, RACGAP1, PRC1, ESPL1, CLASP2, WDR1, KIF23, XPO1, RCC2, RCC2, CHEK2, CKAP5, RAC1, SPC25, SPC25, UVRAG, STIL, ADD2, CCNF, ARHGAP6, PRKCQ, FKBP4, BRAF, ILK, NDC80, LATS1, RASA1, FBXO5, S100A10, CCDC88A, CRK, PSRC1, CDC14A, CLIC4, ARF6, CHD4, NEK2, MAP4, …
GO_REGULATION_OF_DNA_METABOLIC_PROCESS	0.000935214	0.0339654	0.477271	-0.678544	-1.44277	284	HNRNPC, AURKB, TOP2A, HNRNPU, H2AX, HMGB1, FOXM1, NSD2, KPNA2, PDS5A, ZRANB3, PARPBP, PIK3CA, TRIM28, CDK1, ESCO2, ALYREF, CDT1, CHEK2, RAC1, TRIP12, CDAN1, TICRR, WRNIP1, PRKCQ, HMGA2, IGF1R, APLF, POLQ, ANKRD17, CCDC88A, TNKS2, EYA3, RIF1, NEK2, PDGFC, E2F8, MAPK1, SPIDR, CALR, PPP4C, PAXIP1, WAPL, SMG5, PPP2CA, UBR5, CTNNB1, TNKS, TNKS, SIRT1, RNF168, HELB, FBH1, MEN1, SLF1, KDM1A, CCT4, BLM, …
GO_REGULATION_OF_MICROTUBULE_BASED_PROCESS	0.000134286	0.00722802	0.518848	-0.731707	-1.54646	225	CCNB1, BIRC5, AURKB, PLK1, ASPM, KIF11, TPX2, CHORDC1, CHORDC1, KIFC1, KIFC1, KIFC1, KIFC1, AURKA, KIF4A, KNSTRN, SPAG5, KIF18A, LAMP1, SKA2, RACGAP1, PRC1, ESPL1, CLASP2, KIF23, XPO1, RCC2, RCC2, CHEK2, CKAP5, SPC25, SPC25, UVRAG, STIL, CCNF, FKBP4, NDC80, FBXO5, MACF1, PSRC1, CDC14A, CHD4, NEK2, MAP4, DLG1, DIAPH1, FLNA, TTK, MYBL2, RAN, CDKN1B, RCC1, ABL1, ECT2, CTNNB1, TNKS, TNKS, TUBGCP6, NC…
GO_REGULATION_OF_MICROTUBULE_POLYMERIZATION_OR_DEPOLYMERIZATION	0.000416722	0.019017	0.498493	-0.739905	-1.52574	166	CCNB1, BIRC5, AURKB, PLK1, ASPM, KIF11, TPX2, KIFC1, KIFC1, KIFC1, KIFC1, AURKA, KIF4A, KNSTRN, SPAG5, SKA2, RACGAP1, PRC1, ESPL1, CLASP2, KIF23, CHEK2, CKAP5, SPC25, SPC25, UVRAG, STIL, FKBP4, NDC80, FBXO5, PSRC1, CDC14A, CHD4, NEK2, MAP4, DLG1, FLNA, TTK, MYBL2, RAN, CDKN1B, RCC1, ABL1, TNKS, TNKS, TUBGCP6, NCOR1, GAS2L1, TUBGCP3, TUBGCP3, INO80, TBCD, TBCD, CLASP1, MID1IP1, ARHGEF2
GO_REGULATION_OF_MYOBLAST_DIFFERENTIATION	0.000758547	0.029271	0.477271	-0.880379	-1.55409	27	CSRP3, CMTM5, MAP3K5, NR2C2, ILK, MEF2C, MBNL3
GO_RESPONSE_TO_CYTOKINE	0.000161018	0.00845023	0.518848	0.511033	1.47309	495	CD74, RPS27A, IFITM2, DAPK1, GAPDH, IFITM1, HLA-DQA2, HLA-DQA2, HLA-DQA2, HLA-DQA2, HLA-DQA2, HLA-DQA2, HLA-DQA2, HLA-DQA2, AIF1, AIF1, AIF1, AIF1, AIF1, AIF1, RPL3, CRHBP, HLA-E, HLA-E, HLA-E, HLA-E, HLA-E, HLA-E, HLA-E, IFI30, HLA-DQA1, HLA-DQA1, HLA-DQA1, HLA-DQA1, HLA-DQA1, HLA-DQA1, HLA-DQA1, HLA-DQA1, HLA-DQA1, HLA-DQA1, HLA-DQA1, HLA-DQA1, HLA-DQA1, HLA-DQA1, MX1, HLA-A, HLA-A, HLA-A, HLA-…
GO_RESPONSE_TO_INTERFERON_GAMMA	3.23164e-06	0.000335834	0.627257	0.829277	2.01736	96	IFITM2, DAPK1, GAPDH, IFITM1, HLA-DQA2, HLA-DQA2, HLA-DQA2, HLA-DQA2, HLA-DQA2, HLA-DQA2, HLA-DQA2, HLA-DQA2, AIF1, AIF1, AIF1, AIF1, AIF1, AIF1, HLA-E, HLA-E, HLA-E, HLA-E, HLA-E, HLA-E, HLA-E, IFI30, HLA-DQA1, HLA-DQA1, HLA-DQA1, HLA-DQA1, HLA-DQA1, HLA-DQA1, HLA-DQA1, HLA-DQA1, HLA-DQA1, HLA-DQA1, HLA-DQA1, HLA-DQA1, HLA-DQA1, HLA-DQA1, HLA-A, HLA-A, HLA-A, HLA-A, HLA-A, HLA-A, HLA-A, HLA-A, R…
GO_RIBONUCLEOPROTEIN_COMPLEX_BIOGENESIS	3.45916e-25	1.21024e-21	1.30309	0.799299	2.27403	426	CIRBP, RPL9, RPS18, RPS18, RPS18, RPS18, RPS18, RPS18, RPL34, RPL13, RPL21, RPS27A, RPL11, RPS7, RPS27, RPS19, RPS6, RPS23, RPS4X, RPS12, RPS13, RPLP0, RPL5, RPS3A, RPS3A, RPS5, RPL19, RPL3, RPS14, RPL7, RPL32, RPL10, RPL6, RPS8, RPS26, RPL18A, RPL24, RPLP1, RPL28, RPL26, RPL12, RPL29, RPL13A, RPL31, RPL30, RPL36A, RPS17, RPS17, GNL2, RPL27, RPL10A, RPL4, RPL14, RPL23A, RPL35, RPLP2, NHP2, RPL18,…
GO_RIBONUCLEOPROTEIN_COMPLEX_SUBUNIT_ORGANIZATION	9.62234e-05	0.00534371	0.538434	0.679045	1.76961	190	CIRBP, RPL11, RPS27, RPS19, RPL5, RPS5, RPL3, RPS14, RPL10, RPL6, RPL24, RPL12, RPS17, RPS17, RPL23A, EIF3K, EIF3K, SNRPB
GO_RIBOSOMAL_LARGE_SUBUNIT_BIOGENESIS	1.49101e-06	0.000170105	0.643552	0.917161	2.02879	47	RPL11, RPL5, RPL3, RPL7, RPL10, RPL6, RPL24, RPL26, RPL12, RPL14, RPL23A, RPL35, RPL35A, EBNA1BP2, RPF2
GO_RIBOSOMAL_SMALL_SUBUNIT_BIOGENESIS	6.7857e-07	8.90284e-05	0.659444	0.907996	2.02854	57	RPS7, RPS27, RPS19, RPS6, RPS5, RPS14, RPS8, RPS17, RPS17
GO_RIBOSOMAL_SUBUNIT	1.01602e-22	1.77736e-19	1.2379	0.929016	2.35239	155	RBM3, RPL9, RPS18, RPS18, RPS18, RPS18, RPS18, RPS18, RPL34, RPL13, RPL21, RPS27A, RPL11, RPS7, RPS27, RPS19, RPS6, RPS23, RPS4X, RPS12, RPS13, RPLP0, RPL5, RPS3A, RPS3A, RPS5, RPL19, RPL3, RPS14, RPL7, RPL32, RPL10, RPL6, RPS8, RPS26, RPL18A, RPL24, RPLP1, RPL28, RPL26, RPL12, RPL29, RPL13A, RPL31, RPL30, RPL36A, RPS17, RPS17, RPL27, RPL10A, RPL4, RPL14, RPL23A, RPL35, RPLP2, RPL18, RPL37, RACK1…
GO_RIBOSOME	3.34521e-22	5.0159e-19	1.22105	0.887459	2.28343	211	RBM3, RPL9, RPS18, RPS18, RPS18, RPS18, RPS18, RPS18, RPL34, RPL13, RPL21, RPS27A, RPL11, RPS7, RPS27, RPS19, RPS6, RPS23, RPS4X, RPS12, RPS13, RPLP0, RPL5, RPS3A, RPS3A, RPS5, RPL19, RPL3, RPS14, RPL7, RPL32, RPL10, RPL6, RPS8, RPS26, RPL18A, RPL24, RPLP1, RPL28, RPL26, RPL12, RPL29, RPL13A, RPL31, RPL30, RPL36A, RPS17, RPS17, RPL27, RPL10A, RPL4, RPL14, RPL23A, RPL35, RPLP2, RPL18, RPL37, RACK1…
GO_RIBOSOME_ASSEMBLY	2.4902e-06	0.000261372	0.627257	0.922409	2.04269	49	RPL11, RPS27, RPS19, RPL5, RPS5, RPL3, RPS14, RPL10, RPL6, RPL24, RPL12, RPS17, RPS17, RPL23A
GO_RIBOSOME_BIOGENESIS	8.01098e-28	4.20416e-24	1.37274	0.869311	2.33232	297	RPL9, RPS18, RPS18, RPS18, RPS18, RPS18, RPS18, RPL34, RPL13, RPL21, RPS27A, RPL11, RPS7, RPS27, RPS19, RPS6, RPS23, RPS4X, RPS12, RPS13, RPLP0, RPL5, RPS3A, RPS3A, RPS5, RPL19, RPL3, RPS14, RPL7, RPL32, RPL10, RPL6, RPS8, RPS26, RPL18A, RPL24, RPLP1, RPL28, RPL26, RPL12, RPL29, RPL13A, RPL31, RPL30, RPL36A, RPS17, RPS17, GNL2, RPL27, RPL10A, RPL4, RPL14, RPL23A, RPL35, RPLP2, NHP2, RPL18, RPL37,…
GO_RNA_CATABOLIC_PROCESS	2.53491e-13	9.85422e-11	0.932595	0.81527	2.07333	221	RPL9, RPS18, RPS18, RPS18, RPS18, RPS18, RPS18, RPL34, RPL13, RPL21, RPS27A, RPL11, RPS7, RPS27, RPS19, RPS6, RPS23, RPS4X, RPS12, RPS13, RPLP0, RPL5, RPS3A, RPS3A, RPS5, RPL19, RPL3, RPS14, RPL7, RPL32, RPL10, RPL6, RPS8, RPS26, RPL18A, RPL24, RPLP1, RPL28, RPL26, RPL12, RPL29, RPL13A, RPL31, RPL30, RPL36A, RPS17, RPS17, RPL27, RPL10A, RPL4, RPL14, RPL23A, RPL35, RPLP2, RPL18, RPL37, RPS29, RPS2…
GO_RRNA_BINDING	9.90375e-08	1.74935e-05	0.704976	0.920237	2.04944	54	CIRBP, RPL9, RPS18, RPS18, RPS18, RPS18, RPS18, RPS18, RPL11, RPS4X, RPS13, RPLP0, RPL5, RPS5, RPS14, RPLP1, RPL12, RPL23A, RPLP2, RPL37, RPS9, RPS9, RPS9, RPS9, RPS9, RPS9, RPS9, RPS9, RPS9, RPS9, RPS11, RPS3
GO_RRNA_METABOLIC_PROCESS	6.80771e-28	4.20416e-24	1.37274	0.893072	2.35778	247	RPL9, RPS18, RPS18, RPS18, RPS18, RPS18, RPS18, RPL34, RPL13, RPL21, RPS27A, RPL11, RPS7, RPS27, RPS19, RPS6, RPS23, RPS4X, RPS12, RPS13, RPLP0, RPL5, RPS3A, RPS3A, RPS5, RPL19, RPL3, RPS14, RPL7, RPL32, RPL10, RPL6, RPS8, RPS26, RPL18A, RPL24, RPLP1, RPL28, RPL26, RPL12, RPL29, RPL13A, RPL31, RPL30, RPL36A, RPS17, RPS17, RPL27, RPL10A, RPL4, RPL14, RPL23A, RPL35, RPLP2, NHP2, RPL18, RPL37, RPS29…
GO_SISTER_CHROMATID_SEGREGATION	0.000469053	0.0205133	0.498493	-0.742972	-1.53843	171	CCNB1, BIRC5, CENPF, AURKB, TOP2A, PLK1, SMC4, CENPE, DLGAP5, KIF14, CDC20, KIFC1, KIFC1, KIFC1, KIFC1, KIF4A, NCAPD2, KNSTRN, CENPM, PDS5A, BUB1, SPAG5, CDCA8, KNL1, RANGAP1, STAG1, KIF18A, SKA2, RACGAP1, NUSAP1, PRC1, NCAPG, ESPL1, CLASP2, KIF23, XPO1, RB1, RCC2, RCC2, CKAP5, SPC24, SPC25, SPC25, SGO2, CENPA, BUB1B, PDS5B, CUL3, NDC80, NUP98, LATS1, KIF18B, PSRC1, CDC14A, CHMP7, SGO1, NEK2, CEP…
GO_SMALL_RIBOSOMAL_SUBUNIT	2.8539e-07	4.16035e-05	0.674963	0.916713	2.08852	64	RPS18, RPS18, RPS18, RPS18, RPS18, RPS18, RPS27A, RPS7, RPS27, RPS19, RPS6, RPS23, RPS4X, RPS12, RPS13, RPS3A, RPS3A, RPS5, RPS14, RPS8, RPS26, RPS17, RPS17, RACK1, RPS29, RPS20, RPS9, RPS9, RPS9, RPS9, RPS9, RPS9, RPS9, RPS9, RPS9, RPS9, RPS15A, RPS11, RPS3, RPS28
GO_SPINDLE	5.60764e-06	0.000550073	0.610527	-0.751085	-1.59775	272	CCNB1, BIRC5, CENPF, AURKB, PLK1, ASPM, CENPE, DLGAP5, KIF11, TPX2, KIF14, KIF20A, CDC20, CALM3, KIFC1, KIFC1, KIFC1, KIFC1, AURKA, KIF4A, KNSTRN, FAM83D, CLTC, SPAG5, CDCA8, RANGAP1, KIF18A, SKA2, RACGAP1, NDC1, CDK1, NUSAP1, PRC1, ESPL1, CLASP2, INVS, KIF15, KIF15, KIF23, RB1, RCC2, RCC2, CKAP5, CDC27, CDC25B, CKAP2L, BUB1B, CUL3, LATS1, KIF18B, FBXO5, PSRC1, KIF20B, CDC14A, SGO1, RIF1, CRMP1, …
GO_SPINDLE_POLE	0.000173297	0.0089602	0.518848	-0.8039	-1.61016	119	CCNB1, CENPF, AURKB, PLK1, ASPM, DLGAP5, KIF11, TPX2, CDC20, CALM3, AURKA, KNSTRN, FAM83D, SPAG5, RANGAP1, NDC1, PRC1, CKAP5, CDC25B, CKAP2L, CUL3, LATS1, PSRC1, KIF20B, CDC14A, SGO1, NEK2, BIRC6, PKP4, ALMS1, PPP2CA, CEP44, CTNNB1, TNKS, TNKS, TTC28, TUBGCP6, CEP128, TUBGCP3, TUBGCP3, PPP2CB, CDK5RAP2
GO_STRIATED_MUSCLE_CELL_DIFFERENTIATION	0.000445337	0.0198062	0.498493	-0.792649	-1.5791	113	CSRP3, CCNB1, KEL, KEL, LEF1, XK, TPM1, CDK1, WDR1, RB1, TANC1, ITGB1, RIPOR2, ARID1A, PPP3CA, SLC8A1, LMNA, MEF2C, FHL2, CALR
GO_STRIATED_MUSCLE_CONTRACTION	6.33999e-05	0.0038244	0.538434	-0.868931	-1.64784	66	CSRP3, MYL4, HSP90AA1, KCNH2, TPM1, PIK3CA
GO_STRUCTURAL_CONSTITUENT_OF_RIBOSOME	3.04021e-23	6.38202e-20	1.24623	0.902121	2.35277	193	RPL9, RPS18, RPS18, RPS18, RPS18, RPS18, RPS18, RPL34, RPL13, RPL21, RPS27A, RPL11, RPS7, RPS27, RPS19, RPS6, RPS23, RPS4X, RPS12, RPS13, RPLP0, RPL5, RPS3A, RPS3A, RPS5, RPL19, RPL3, RPS14, RPL7, RPL32, RPL10, RPL6, RPS8, RPS26, RPL18A, RPL24, RPLP1, RPL28, RPL26, RPL12, RPL29, RPL13A, RPL31, RPL30, RPL36A, RPS17, RPS17, RPL27, RPL10A, RPL4, RPL14, RPL23A, RPL35, RPLP2, RPL18, RPL37, RPS29, SLC2…
GO_STRUCTURAL_MOLECULE_ACTIVITY	2.1912e-08	4.59977e-06	0.733762	0.610753	1.77305	482	RPL9, RPS18, RPS18, RPS18, RPS18, RPS18, RPS18, RPL34, RPL13, RPL21, RPS27A, RPL11, RPS7, RPS27, RPS19, RPS6, RPS23, RPS4X, RPS12, RPS13, RPLP0, RPL5, RPS3A, RPS3A, RPS5, RPL19, RPL3, RPS14, RPL7, RPL32, RPL10, RPL6, RPS8, RPS26, ELN, RPL18A, RPL24, RPLP1, RPL28, RPL26, RPL12, RPL29, RPL13A, RPL31, RPL30, RPL36A, RPS17, RPS17, RPL27, RPL10A, RPL4, RPL14, RPL23A, RPL35, RPLP2, TUBA4A, MYL9, RPL18,…
GO_TRANSLATIONAL_INITIATION	3.35708e-15	1.76179e-12	1.00732	0.891718	2.27252	141	RPL9, RPS18, RPS18, RPS18, RPS18, RPS18, RPS18, RPL34, RPL13, RPL21, RPS27A, RPL11, RPS7, RPS27, RPS19, RPS6, RPS23, RPS4X, RPS12, RPS13, RPLP0, RPL5, RPS3A, RPS3A, RPS5, RPL19, RPL3, RPS14, RPL7, RPL32, RPL10, RPL6, RPS8, RPS26, RPL18A, RPL24, RPLP1, RPL28, RPL26, RPL12, RPL29, RPL13A, RPL31, RPL30, RPL36A, RPS17, RPS17, RPL27, RPL10A, RPL4, RPL14, RPL23A, RPL35, RPLP2, RPL18, RPL37, RPS29, EIF3…
GO_VIRAL_LIFE_CYCLE	6.24816e-10	1.59953e-07	0.801216	0.733978	1.93943	263	RPL9, RPS18, RPS18, RPS18, RPS18, RPS18, RPS18, RPL34, RPL13, RPL21, RPS27A, RPL11, RPS7, RPS27, RPS19, RPS6, RPS23, RPS4X, RPS12, RPS13, RPLP0, RPL5, RPS3A, RPS3A, RPS5, RPL19, RPL3, RPS14, RPL7, RPL32, RPL10, RPL6, RPS8, RPS26, RPL18A, RPL24, RPLP1, RPL28, RPL26, RPL12, RPL29, RPL13A, RPL31, RPL30, RPL36A, RPS17, RPS17, RPL27, RPL10A, RPL4, RPL14, RPL23A, RPL35, RPLP2, RPL18, RPL37, RPS29, RPS2…
GRAHAM_CML_DIVIDING_VS_NORMAL_QUIESCENT_UP	3.72872e-11	1.08713e-08	0.851339	-0.86878	-1.8	177	HBD, HMMR, RRM2, CCNB1, HBB, BIRC5, KLF1, CENPF, AURKB, ITGA2B, TOP2A, PRKAR2B, ASPM, RHAG, CD36, MICAL2, HDC, DLGAP5, KIF11, TPX2, H2AX, AMMECR1, APOBEC3B, ABCC4, KIF20A, MPO, CCNB2, CDC20, TST, AURKA, CCNA2, KPNA2, KIF4A, PBK, CENPM, XK, BUB1, UBE2C, TPM1, SPAG5, NT5DC2, CPA3, TK1, UBE2S, PDLIM1, RACGAP1, CDKN3, GSPT1, CDK1, CPOX, PCLAF, NUSAP1, PRC1, NCAPG, ESPL1, KIF15, KIF15, SPC25, SPC25, A…
GRAHAM_CML_QUIESCENT_VS_NORMAL_QUIESCENT_DN	2.41339e-05	0.00171456	0.57561	0.90581	1.96918	43	CD52, AIF1, AIF1, AIF1, AIF1, AIF1, AIF1, CRHBP, TM4SF1, HLA-DQA1, HLA-DQA1, HLA-DQA1, HLA-DQA1, HLA-DQA1, HLA-DQA1, HLA-DQA1, HLA-DQA1, HLA-DQA1, HLA-DQA1, HLA-DQA1, HLA-DQA1, HLA-DQA1, HLA-DQA1, IDS, HLA-DQB1, HLA-DQB1, HLA-DQB1, HLA-DQB1, HLA-DQB1, HLA-DQB1, HLA-DQB1, H1-0, FAM30A, FAM30A, DUSP6, FHL1, HLA-DPA1, HLA-DPA1, HLA-DPA1, HLA-DPA1, HLA-DPA1, HLA-DPA1, HLA-DPA1, HLA-DPA1, HLF, TGFB1I1…
GRAHAM_CML_QUIESCENT_VS_NORMAL_QUIESCENT_UP	1.98698e-07	3.07605e-05	0.690132	-0.901603	-1.74692	82	HBD, RRM2, ICAM4, HBB, KLF1, CENPF, ITGA2B, TOP2A, PRKAR2B, RHAG, CD36, MICAL2, HDC, DLGAP5, KIF11, APOC1, H2AX, AMMECR1, APOBEC3B, CCNB2, CDC20, TST, BLVRB, SPTA1, XK, TPM1, TK1, PDLIM1, RACGAP1, CDKN3, CDK1, CPOX, PCLAF, CD38, NUSAP1, PRC1, ANKRD27, KIF15, KIF15
GRAHAM_NORMAL_QUIESCENT_VS_NORMAL_DIVIDING_DN	6.8642e-06	0.000649069	0.610527	-0.868678	-1.6876	86	HBD, RRM2, HBB, BIRC5, TOP2A, CSF2RB, CD36, DLGAP5, KIF11, AMMECR1, APOBEC3B, CCNB2, CDC20, CCNA2, CENPM, XK, BUB1, CPA3, TK1, RACGAP1, CDKN3, CDK1, PCLAF, NUSAP1, PRC1, NCAPG, KIF15, KIF15, SLC7A5, PRG2, TYMS, CDC25A, BUB1B, NDC80, KIF18B, CEP55, COTL1, KIF2C
GREENBAUM_E2A_TARGETS_UP	0.000796027	0.0302721	0.477271	-0.883775	-1.57303	32	CCNB1, MKI67, TOP2A, KIF11, H2AX, CCNB2, AURKA, CCNA2, KIF4A, BUB1, ANLN, RACGAP1, NUSAP1, SLC7A5, TYMS
GSE10239_MEMORY_VS_KLRG1HIGH_EFF_CD8_TCELL_DN	0.00118914	0.0414659	0.45506	-0.713465	-1.48547	195	CENPF, AURKB, CKS2, CHORDC1, CHORDC1, CDC20, FDFT1, FDFT1, KIFC1, KIFC1, KIFC1, KIFC1, DNAJC6, CAT, EPS15, TM7SF3, BMP2K, ANLN, TK1, DEPDC1B, PRC1, VKORC1L1, SERP1, GRM4, SKAP2, KIF23, SGO2, ATF2, CENPA, CDC25C, BUB1B, ATG10, PDS5B, MTAP, LPIN2, DPY19L1, VMA21, GSR, GRSF1, AP1G1, RTN3, DR1, FBXO45, POGZ, MCM2, GOLPH3, TRIM27, TRIM27, TRIM27, TRIM27, TRIM27, TRIM27, TRIM27, NUDT4, LDLRAD4, ITPR1, …
GSE10239_NAIVE_VS_DAY4.5_EFF_CD8_TCELL_UP	0.000853313	0.0321017	0.477271	0.626055	1.63236	188	RPS18, RPS18, RPS18, RPS18, RPS18, RPS18, RPL13, RPL11, RPS7, RPLP0, RPL19, RPS14, RPL32, RPLP1, RPL26, RPL35, RPLP2, EEF1B2, EEF1B2, RPS9, RPS9, RPS9, RPS9, RPS9, RPS9, RPS9, RPS9, RPS9, RPS9, RPS15A, RPS11, RPS3, RPL36
GSE10240_CTRL_VS_IL17_AND_IL22_STIM_PRIMARY_BRONCHIAL_EPITHELIAL_CELLS_UP	0.000865757	0.0321409	0.477271	-0.732921	-1.52161	185	SCD, CKS2, DLGAP5, LEF1, ZFPM1, CDC20, IGLL1, KNSTRN, CENPM, UBE2C, SPAG5, CDCA8, TENT5C, IRS1, DEPDC1, KIF18A, NUDT5, SKA2, NDC1, ESCO2, CD38, ESPL1, CKAP5, TRIB2, SPC24, SUSD1, SLC7A5, PRG2, CKAP2L, BUB1B, TACC3, PPP1R35, CENPW, FXN, PPP2R2D, WDR4, CARHSP1, KIF2C, ARHGAP19, E2F8, NEIL3, TTK, MELK, PDSS2, DARS2, PREP, TWSG1
GSE11386_NAIVE_VS_MEMORY_BCELL_UP	0.00145526	0.0485077	0.45506	-0.739527	-1.532	172	RRM2, CENPF, TOP2A, ASPM, CENPE, CALM3, PBK, BUB1, CDCA8, KNL1, KIF18A, CDK1, PRC1, NCAPG, SSR3, KIF15, KIF15, KIF23, RUNX1, SGO2, CDCA2, CDC25C, BUB1B, LRRC41, NDC80, PPP3CA, KIF20B, SSR1, SGO1, LSM4, CEP55, SHCBP1, AGPS, LUC7L, SPN, PPP4C, MELK, MFAP3, PDIA6, LAMC1, PRKX
GSE12366_GC_VS_MEMORY_BCELL_UP	0.000645567	0.0259612	0.477271	-0.736189	-1.52839	185	HMGB2, SERF2, CENPF, LMO2, TPX2, KIF20A, CDC20, LMNB1, KIF4A, PBK, DBI, CENPM, SPAG5, TK1, DEPDC1B, G3BP1, MPC2, ELAVL1, ALYREF, ODC1, SPC24, SPC25, SPC25, DPY19L2, SFPQ, CDCA2, EIF3A, MAP4K4, CCDC88A, MBOAT2, PSRC1, CLIC4, CEP152, IRF8, NET1, GNA13, E2F3, DNASE1, RAB30-DT, YEATS2, DDHD1, WAPL, MYBPC1, MCM2, ATP2A2, NCBP3, BASP1, ROCK2, C5orf34, EHD4, PLK4, CCDC117, DNAI4, CHAMP1, HNRNPA1, COP1, …
GSE12845_IGD_POS_BLOOD_VS_PRE_GC_TONSIL_BCELL_DN	0.000180923	0.0092183	0.518848	-0.746046	-1.55331	195	CCNB1, AURKB, MKI67, ASPM, CENPE, DLGAP5, KIF11, H2AX, PTTG1, HMGB1, KIF20A, HMGN2, CCNB2, CDC20, FOXM1, KIF4A, NCAPD2, HNRNPA2B1, HMGA1, PBK, RNASE1, FAM120A, UBE2C, SPAG5, ANP32E, DEPDC1, NT5DC2, RACGAP1, CDKN3, NDC1, NCAPG, ANP32B, ESPL1, MYB, CLASP2, KIF15, KIF15, KIF23, PPIA, SPC25, SPC25, CAMK1, DCP2, SFPQ, MCTP2, TACC3, CEP43, FNDC3B, RFX7, GLRX5, SHCBP1, FANCI, POLD1, MELK, CBX5, UBR5, TF…
GSE13411_PLASMA_CELL_VS_MEMORY_BCELL_DN	0.000426325	0.0191227	0.498493	0.641854	1.67581	192	CD52, RPS18, RPS18, RPS18, RPS18, RPS18, RPS18, RPL34, IFITM2, RPS27, RPS12, IFITM1, RPL32, RPL10, LAPTM5, RPL31, RPL23A, HLA-DQB1, HLA-DQB1, HLA-DQB1, HLA-DQB1, HLA-DQB1, HLA-DQB1, HLA-DQB1, EIF3K, EIF3K, PFDN5, PFDN5, LAT2, IFITM3, BHLHE40, CD79B, PDLIM2
GSE13411_PLASMA_CELL_VS_MEMORY_BCELL_UP	1.05153e-05	0.000912141	0.593325	-0.798586	-1.64045	157	RRM2, AURKB, MKI67, TOP2A, CDCA3, PRKAR2B, WNT5B, TPX2, PTTG1, KIF20A, CCNB2, CDC20, CCNA2, H2AC14, DHRS9, DTYMK, UBE2C, SPAG5, NT5DC2, TK1, ELL2, CDKN3, CDK1, CD38, NCAPG, GANAB, CDT1, HDLBP, SPC25, SPC25, TYMS, KIF18B, PSRC1, NEK2, CLPB, MELK, HSP90B1
GSE13547_2H_VS_12_H_ANTI_IGM_STIM_BCELL_DN	0.00107389	0.0379513	0.45506	-0.747401	-1.54831	172	HMMR, RRM2, MYL4, BIRC5, AURKB, MKI67, CKS2, CDCA3, PLK1, H2AX, HMGN2, CCNB2, AURKA, CCNA2, PBK, DBI, FAM72A, BUB1, SPAG5, CDCA8, KNL1, UBE2S, CDKN3, NDC1, CDK1, PLAC8, ALYREF, KIF15, KIF15, PSMB2, SPC24, SPC25, SPC25, CKAP2L, FBXO5, CDC14A, SGO1, DPAGT1, RAN, RCC1, DCK, SURF4, SURF4, POLE2, NUF2, TFDP1
GSE13547_2H_VS_12_H_ANTI_IGM_STIM_BCELL_UP	1.83937e-06	0.000203092	0.643552	-0.823498	-1.6909	156	HMMR, RRM2, HMGB2, BIRC5, CENPF, MKI67, CHST2, TOP2A, CDCA3, PRR11, ASPM, CD36, MICAL2, CENPE, KIF11, TPX2, PTTG1, KIF14, CCNB2, CDC20, CCNA2, PBK, BUB1, CDCA8, KNL1, NKIRAS1, ANLN, CDKN3, CDK1, CD38, ARHGAP11A, ARHGAP11A, PRC1, NCAPG, KIF15, KIF15, SGO2, CCNF, CKAP2L, CDC25C, BUB1B, TACC3, NDC80, CDC14A, SGO1, CEP55, SHCBP1, NEIL3, TTK
GSE13547_CTRL_VS_ANTI_IGM_STIM_BCELL_12H_UP	6.53818e-07	8.68668e-05	0.659444	-0.808881	-1.6749	171	HMMR, RRM2, HMGB2, BIRC5, CENPF, AURKB, MKI67, TOP2A, CDCA3, PLK1, PRR11, ASPM, CENPE, DLGAP5, KIF11, TPX2, KIF14, CCNB2, AURKA, LMNB1, CCNA2, NCAPD2, PBK, BUB1, SPAG5, CDCA8, KNL1, ANP32E, TK1, RACGAP1, CDKN3, CDK1, CPOX, ESCO2, PLAC8, ARHGAP11A, ARHGAP11A, PRC1, NCAPG, KIF15, KIF15, KIF23, HDLBP, SPC24, SPC25, SPC25, SGO2, CDC25C, BUB1B, TACC3, NDC80, FBXO5, NCALD, ITGAM, REEP5, SGO1, ARF6, CEP…
GSE13547_CTRL_VS_ANTI_IGM_STIM_BCELL_2H_UP	0.000125397	0.00678436	0.518848	-0.773766	-1.59667	165	HMMR, RRM2, CENPF, AURKB, MKI67, TOP2A, CDCA3, PLK1, PRR11, ASPM, CENPE, KIF11, TPX2, H2AX, KIF14, CCNB2, NSD2, CCNA2, KPNA2, NCAPD2, BUB1, CDCA8, CDKN3, CDK1, ESCO2, CD38, PRC1, NCAPG, CDK6, KIF15, KIF15, SPC25, SPC25, SGO2, CENPA, CDC25C, FBXO5, H2AZ1, CDC14A, CLIC4, SGO1, KIF2C, HNRNPLL, NEIL3, TTK
GSE14000_TRANSLATED_RNA_VS_MRNA_DC_DN	2.05493e-08	4.40174e-06	0.733762	0.798644	2.04402	165	RPS18, RPS18, RPS18, RPS18, RPS18, RPS18, RPL21, RPL11, RPS6, RPS12, RPS13, RPLP0, RPS5, RPL19, RPS14, RPL32, RPL10, RPLP1, RPL26, RPL12, RPL13A, RPL30, IDS, RPL4, RPL23A, TMIGD2, RPL35, RPLP2, RPL18, EEF1B2, EEF1B2, RACK1, A1BG, GPX4, RPS15A, RPS11, DHRS12, RPS3, RPL36, DUSP23, LST1, LST1, LST1, LST1, LST1, LST1, LST1, LST1, IMPDH2, CISD3, CISD3, TMEM134, NDUFB10, NDUFB10, RPSA, ORMDL1
GSE14415_INDUCED_TREG_VS_TCONV_UP	1.78133e-05	0.00140578	0.57561	-0.781432	-1.61664	170	HMMR, RRM2, MYL4, ERP29, BIRC5, AURKB, MKI67, CDCA3, PLK1, CCNB2, CDC20, PCBP1, CALM3, AURKA, CCNA2, PBK, DBI, FAM72A, BUB1, SPAG5, CDCA8, KNL1, CDKN3, NDC1, CDK1, KIF15, KIF15, PSMB2, SPC24, SPC25, SPC25, CDC25B, CKAP2L, CDC25C, POLQ, KIF18B, FBXO5, CDC14A, SGO1, IRF8, RPA3, NEIL3, DPAGT1, RAN, RCC1, DCK, SURF4, SURF4, POLE2, NUF2, TFDP1, ARHGAP21
GSE14415_NATURAL_TREG_VS_TCONV_DN	1.00001e-07	1.74935e-05	0.704976	-0.832614	-1.71336	160	HMMR, RRM2, HMGB2, MYL4, BIRC5, CENPF, TOP2A, CDCA3, PLK1, PRR11, ASPM, CENPE, DLGAP5, KIF11, TPX2, DHCR24, KIF14, CCNB2, AURKA, LMNB1, CCNA2, NCAPD2, PBK, CENPM, BUB1, SPAG5, CDCA8, KNL1, TK1, CDKN3, CDK1, ESCO2, ARHGAP11A, ARHGAP11A, PRC1, NCAPG, ANP32B, KIF15, KIF15, KIF23, SPC24, CDC25B, SGO2, CKAP2L, CDC25C, BUB1B, TACC3, NDC80, FBXO5, ITGAM, SGO1, ARF6, GSR, CEP55, ARHGAP19, E2F8, NEIL3, MA…
GSE1460_DP_THYMOCYTE_VS_NAIVE_CD4_TCELL_ADULT_BLOOD_DN	1.86776e-05	0.00143078	0.57561	0.711978	1.8057	171	RPS18, RPS18, RPS18, RPS18, RPS18, RPS18, RPL13, IFITM2, RPS7, RPS27, RPS19, RPS6, RPS13, RPS5, RPL32, HLA-E, HLA-E, HLA-E, HLA-E, HLA-E, HLA-E, HLA-E, RPS8, TIMP1, RPL26, RPL12, RPL36A, BIN1, IDS, RPL10A, RPLP2, RPS29, PFDN5, PFDN5
GSE15750_DAY6_VS_DAY10_EFF_CD8_TCELL_UP	3.44959e-08	7.09939e-06	0.719513	-0.828849	-1.72348	191	HMMR, RRM2, BIRC5, AURKB, CKS2, TOP2A, PLK1, PRR11, ASPM, CENPE, KIF11, TPX2, KIF20A, CCNB2, CDC20, NSD2, AURKA, KPNA2, PBK, KNSTRN, CENPM, FAM83D, BUB1, UBE2C, SPAG5, CDCA8, KNL1, DEPDC1, PARPBP, GTSE1, TK1, DIAPH3, SKA2, RAD51B, RACGAP1, CDKN3, CDK1, ESCO2, PCLAF, ARHGAP11A, ARHGAP11A, NUSAP1, PRC1, NCAPG, ANP32B, ESPL1, MAP1LC3B, KIF23, SPC24, SPC25, SPC25, SGO2, PIMREG, STIL, CENPA, CKAP2L, C…
GSE15750_DAY6_VS_DAY10_TRAF6KO_EFF_CD8_TCELL_UP	5.17139e-08	1.00516e-05	0.719513	-0.829458	-1.72103	188	HMMR, RRM2, HMGB2, BIRC5, CENPF, AURKB, MKI67, TOP2A, CDCA3, PLK1, PRR11, ASPM, CENPE, TPX2, KIF20A, CCNB2, FOXM1, AURKA, CCNA2, KIF4A, PBK, KNSTRN, CENPM, BUB1, UBE2C, SPAG5, KNL1, DEPDC1, PARPBP, GTSE1, ANLN, TK1, RACGAP1, CDKN3, CDK1, CPOX, ESCO2, ARHGAP11A, ARHGAP11A, NCAPG, SQLE, KIF23, CKAP5, SPC24, SPC25, SPC25, TICRR, PIMREG, STIL, CCNF, CENPA, CDCA2, CKAP2L, CDC25C, BUB1B, TACC3, PCYT1B,…
GSE17301_ACD3_ACD28_VS_ACD3_ACD28_AND_IFNA5_STIM_CD8_TCELL_UP	0.000952715	0.0344817	0.477271	-0.733636	-1.5191	171	RRM2, HMGB2, MKI67, CDCA3, ASPM, ZEB2, DLGAP5, TPX2, HMGB1, HMGN2, CCNB2, FOXM1, KIFC1, KIFC1, KIFC1, KIFC1, CENPM, HJURP, DEPDC1, GTSE1, TK1, CDK1, PCLAF, NUSAP1, ESPL1, CDK6, SQLE, DNMT3B, H4C3, TYMS, CCNF, CDC25A, QSER1, POLQ, SREBF2, CLIC4, KIF2C, RECQL4, MBNL3, MYBL2, MELK, GBF1, CBFA2T3, PLPP3
GSE18203_CTRL_VS_INTRATUMORAL_CPG_INJ_MC38_TUMOR_DN	0.00143519	0.048127	0.45506	-0.726606	-1.5079	183	RRM2, HMGB2, MKI67, CKS2, TOP2A, TPX2, PLXNC1, CCNB2, AURKA, CCNA2, KPNA2, DBI, RBM18, BUB1, UBE2C, CD84, EEF1AKMT1, CDK1, PCLAF, PLAC8, NUSAP1, PRC1, NCAPG, RB1, ODC1, COA6, CDC25B, CENPA, LXN, S100A10, REEP5
GSE19941_LPS_VS_LPS_AND_IL10_STIM_IL10_KO_MACROPHAGE_UP	2.47897e-05	0.00174239	0.57561	-0.778201	-1.61192	173	MKI67, PRKAR2B, PLK1, KIF11, TPX2, H2AX, CDC20, PCBP1, AURKA, DNAJC6, NCAPD2, CAT, SPAG5, CDCA8, KNL1, GTSE1, ANLN, TK1, UBE2S, DEPDC1B, RAD51B, CDK1, ESPL1, CREB1, KIF23, CKAP5, ATP2A3, CDC25B, PIMREG, CENPA, FKBP4, CKAP2L, BUB1B, KIF18B, FBXO5, COLGALT1, RIDA, CLIC4, MPRIP, SGO1, LSM4, ATP1A1, KIF2C, ARHGAP19, E2F8, TTK, XYLT1, XYLT1, POLD1, PHACTR4, POLE2, MCM2, LAMC1, ANAPC2, IGF2BP3
GSE20366_EX_VIVO_VS_HOMEOSTATIC_CONVERSION_TREG_DN	0.000573629	0.023504	0.477271	-0.728806	-1.5067	169	HMGB2, BIRC5, CENPF, AURKB, MKI67, ASPM, CENPE, LEF1, CCNB2, CDC20, CCNA2, KPNA2, KIF4A, IGLL1, PBK, KCNK6, DYNLT2B, BUB1, UBE2C, ZRANB3, STT3B, PARPBP, CAPRIN1, PDLIM1, CPOX, PCLAF, NUSAP1, MYB, SPC24, SGO2, TYMS, CDCA2, CDC25C, VCL, RIPOR2, H2AZ1, NIBAN2, DPY19L1, CENPW, ERC1, SGO1
GSE21063_CTRL_VS_ANTI_IGM_STIM_BCELL_NFATC1_KO_8H_DN	0.000653436	0.0261773	0.477271	-0.720605	-1.4983	193	HMMR, BIRC5, TOP2A, ASPM, CCNB2, NSD2, AURKA, MAP3K5, CCNA2, HJURP, SPAG5, ANP32E, ANLN, DEPDC1B, NCAPG, KIF15, KIF15, CHEK2, COA6, TYMS, B3GNTL1, B3GNTL1, CDK19, CDC25A, CDCA2, BUB1B, CSF1, C9orf40, RPS6KC1, NCALD, KIAA0586, PSRC1, FUT8, RIDA, VANGL1, LSM4, NBAS, ARHGAP19, TTK, PKP4, ELP4, DPAGT1, TTLL12, FANCI, SLC27A2, NEDD4, TFDP1, ITPR1, PTGER2, ATP23, ATP23, SERPINB6, BLM, CPPED1, IDH1, CKS…
GSE21063_WT_VS_NFATC1_KO_8H_ANTI_IGM_STIM_BCELL_UP	1.95551e-05	0.00146607	0.57561	-0.775776	-1.61752	197	CCNB1, BIRC5, AURKB, MKI67, CKS2, TOP2A, ASPM, DLGAP5, KIF11, TPX2, H2AX, CALM3, KIFC1, KIFC1, KIFC1, KIFC1, AURKA, CCNA2, ITGAL, BLVRB, HJURP, FAM83D, DTYMK, BUB1, SPAG5, PARPBP, ANLN, DIAPH3, DEPDC1B, SKA2, CDK1, CPOX, PRC1, FAF1, KIF15, KIF15, LMNB2, CHEK2, SPC24, TYMS, CDC25A, CDCA2, BUB1B, CSF1, KCNK5, TACC3, NDC80, KIF18B, FBXO5, NCALD, VANGL1, KIF2C, LIMA1, E2F8, TTK, HCFC1, ELOVL6, SAP30,…
GSE2124_CTRL_VS_LYMPHOTOXIN_BETA_TREATED_MLN_UP	0.000799047	0.0302772	0.477271	0.728509	1.84062	118	RPL9, RPS7, RPS6, RPS23, RPS4X, RPL5, RPS3A, RPS3A, RPL19, RPS14, RPL7, TPT1, RPL6, RPL28, RPL26, RPL13A, RPL18, COX6B1
GSE21546_UNSTIM_VS_ANTI_CD3_STIM_DP_THYMOCYTES_DN	0.000893831	0.032803	0.477271	-0.736973	-1.52775	176	HSP90AA1, MKI67, PRR11, ASPM, TPX2, H2AX, CCNB2, CDC20, KIF4A, SPAG5, SKA2, NDC1, MBNL1, ANP32B, CHEK2, SPC24, TICRR, SGO2, CCNF, RCCD1, OMA1, KIF18B, KIAA0586, PSRC1, STARD7, KIF20B, FXN, GSR, ICMT, GLRX5, ARHGAP19, CEP78, SSX2IP
GSE21670_UNTREATED_VS_TGFB_IL6_TREATED_CD4_TCELL_DN	6.22111e-05	0.00378523	0.538434	0.738664	1.89458	138	RPL9, RPS27A, RPS7, RPS27, RPL5, RPS3A, RPS3A, RPL6, PMF1, RPL26, RPL29, RPL30, GMFG, GMFG, RPS17, RPS17, RPL27, RPL10A, SYNGR1, RPLP2, PSMB1, PSMB1, RPS29, NDUFS6, RPS15A, EBNA1BP2, COX6C, ESD
GSE21670_UNTREATED_VS_TGFB_IL6_TREATED_CD4_TCELL_UP	0.000704082	0.0276793	0.477271	-0.737421	-1.53034	183	CDCA3, PRKAR2B, CENPE, H2AX, KIF20A, CCNB2, CDC20, NSD2, AURKA, FAM83D, BUB1, DEPDC1, STAG1, KIF18A, ANLN, TK1, NUSAP1, PRC1, NCAPG, UBE4B, USP34, MAZ, TCF12, SPC24, CENPA, CDK19, CDC25A, CDC25C, BUB1B, TACC3, POLQ, PSRC1, KMT2A, NEIL3, TTK, RTKN2, MELK, TTL, ECT2, ZMYM1, UBR5, NUF2, TASOR2, SCLT1, KYAT1, KYAT1, ROCK2, BCR, PLK4, LRRC37A2, LRRC37A2, LRRC37A2, LRRC37A2, LRRC37A2, LRRC37A2, PLCL2, …
GSE21670_UNTREATED_VS_TGFB_IL6_TREATED_STAT3_KO_CD4_TCELL_UP	0.00145844	0.0485077	0.45506	-0.732765	-1.52036	186	RRM2, MKI67, CKS2, TOP2A, CCNB2, CCNA2, PBK, KNSTRN, RAD51B, RACGAP1, CDK1, CD38, NUSAP1, UBE4B, MYB, CDK6, ODC1, SPC25, SPC25, STIL, LRRC75A, VCL, KIF18B, CEP43, YBX3, REEP5, SGO1, IRF8, POLA1, RUFY3, FRRS1, RNF149, FANCI, CREB3L2, N4BP1, KMT5A, HSPA4L, LAMC1, NUF2, CASP3, IDE, EHD4, AOPEP, CPD, CHSY1, HLA-DMA, HLA-DMA, HLA-DMA, HLA-DMA, HLA-DMA, HLA-DMA, HLA-DMA, HLA-DMA, MGAT5, DNA2, DYRK3, CK…
GSE21927_SPLEEN_C57BL6_VS_4T1_TUMOR_BALBC_MONOCYTES_UP	2.68463e-05	0.00185381	0.57561	0.713381	1.83425	176	CIRBP, RPL13, RPL21, RPS27A, RPS7, ICAM3, RPL5, RPS3A, RPS3A, RPS5, RPL3, RPL7, TPT1, RPL6, EEF1G, RPS8, LAPTM5, RPL29, RPS17, RPS17, RPL4, RPL35, RPLP2, RPL18, EEF1B2, EEF1B2, NACA, SSR4, RPL37, PFDN5, PFDN5, RPL35A, CRYL1, RPS15A, RPS3, UXT, COX4I1, RPL7A, RPL7A, COX6C, ATP5MG, RPL15
GSE22886_NAIVE_BCELL_VS_NEUTROPHIL_UP	4.14829e-09	9.67567e-07	0.761461	0.784949	2.03134	186	CD52, RPL9, RPS18, RPS18, RPS18, RPS18, RPS18, RPS18, RPL34, CD74, RPL21, RPS27A, RPL11, RPS7, RPS27, RPS19, RPS6, RPS13, RPS5, RPS14, RPL10, RPL6, IGHD, RPLP1, RPL28, RPL26, RPL30, RPL36A, RPS17, RPS17, RPL27, RPL35, SUMO3, HLA-DQB1, HLA-DQB1, HLA-DQB1, HLA-DQB1, HLA-DQB1, HLA-DQB1, HLA-DQB1, RPL37, RACK1, RPS20, RPL35A, FAM30A, FAM30A, CD79B, RPS11, RPL39, RPL7A, RPL7A, DNPEP, ESD, RPL15
GSE22886_NAIVE_TCELL_VS_DC_UP	7.08583e-06	0.000658167	0.610527	0.718148	1.8714	191	RPS18, RPS18, RPS18, RPS18, RPS18, RPS18, RPL34, RPL21, RPL11, RPS7, RPS27, RPS23, IFITM1, RPL5, RPL19, RPL3, RPS14, RPL6, EEF1G, ALDOC, RPL28, RPL26, RPL29, RPL13A, RPL31, RPL30, BIN1, RPS17, RPS17, RPL14, RPL35, RPLP2, EEF1B2, EEF1B2, COX11, NACA, RPS29, EIF3K, EIF3K, PFDN5, PFDN5, RPL35A, SKAP1, RPS15A, RPS3, UXT, RPL36, RPL7A, RPL7A
GSE22886_NEUTROPHIL_VS_MONOCYTE_DN	7.7781e-07	9.83602e-05	0.659444	0.725813	1.89295	193	RBM3, RPL9, ENO1, RPS27A, RPL11, RPS7, RPS27, RPS13, PRMT1, RPL26, GNL2, GSTP1, SUMO3, SSR4, RPL37, RACK1, NDUFS6, RPS20, PSMC5, IDH3B, NDUFS4, ATP5F1B, NDUFA9, ESD, HLA-DPA1, HLA-DPA1, HLA-DPA1, HLA-DPA1, HLA-DPA1, HLA-DPA1, HLA-DPA1, HLA-DPA1, NDUFA4
GSE23502_WT_VS_HDC_KO_MYELOID_DERIVED_SUPPRESSOR_CELL_COLON_TUMOR_UP	0.000563653	0.0232004	0.477271	-0.742208	-1.53737	173	HMMR, RRM2, HMGB2, BIRC5, MKI67, CKS2, TOP2A, CDCA3, ZEB2, DLGAP5, CITED2, TPX2, CCNB2, CCNA2, SLC40A1, PBK, FAM72A, FCGR2A, BUB1, UBE2C, SPAG5, TENT5C, ANLN, UBE2S, RACGAP1, CDKN3, CDK1, PCLAF, MYB, CREG1, SLC11A1, CKAP2L, BUB1B, XPO5, YWHAH
GSE23568_ID3_KO_VS_WT_CD8_TCELL_UP	0.0013119	0.0447068	0.45506	-0.72389	-1.50682	194	HMGB2, BIRC5, MKI67, CKS2, TOP2A, ASPM, DLGAP5, KIF11, PTTG1, CCNB2, CDC20, AURKA, LMNB1, DTYMK, TSC22D1, BUB1, CDCA8, ANLN, RACGAP1, CDK1, PCLAF, PLAC8, NUSAP1, ALYREF, PPIA, CDT1, CHEK2, SAR1B, TACC3, MVD, S100A10, YBX3, BCL2L11, NEK2, EIF3B, POLA1, TTK, KLRK1, CST7, SSX2IP, ELOVL6, NEDD4, CBX5, KMT5A
GSE24026_PD1_LIGATION_VS_CTRL_IN_ACT_TCELL_LINE_UP	0.00066549	0.0264206	0.477271	0.658874	1.68636	174	CD52, RPS18, RPS18, RPS18, RPS18, RPS18, RPS18, RPS7, SH3BGRL3, HLA-E, HLA-E, HLA-E, HLA-E, HLA-E, HLA-E, HLA-E, HLA-A, HLA-A, HLA-A, HLA-A, HLA-A, HLA-A, HLA-A, HLA-A, TIMP1, PSMB10, GMFG, GMFG, HLA-B, HLA-B, HLA-B, HLA-B, HLA-B, HLA-B, CLIC1, CLIC1, CLIC1, CLIC1, CLIC1, CLIC1, CLIC1, IFI35, PSMB8, PSMB8, PSMB8, PSMB8, PSMB8, PSMB8, PSMB8, PSMB8, PSME2, PSME2, TNFSF10, PFDN5, PFDN5, ATP6V0E2, RP…
GSE2405_0H_VS_24H_A_PHAGOCYTOPHILUM_STIM_NEUTROPHIL_UP	3.17248e-11	9.79364e-09	0.851339	0.810585	2.11404	193	RPL9, RPS18, RPS18, RPS18, RPS18, RPS18, RPS18, RPL34, RPL13, IFITM2, RPL11, RPS7, RPS27, RPS19, RPS6, RPS23, RPS4X, RPLP0, RPL5, RPS3A, RPS3A, RPS5, RPL19, RPL3, RPS14, RPL7, TPT1, RPL10, RPL6, EEF1G, LCK, RPS8, RPS26, RPL18A, RPL24, FXYD5, PRDX1, RPL28, RPL26, RPL12, RPL13A, RPL31, PSMB10, RPL30, RPL27, TPM3, RPL4, RPL14, RPL23A, RPL35, RPLP2, RPL18, EEF1B2, EEF1B2, RPL37, RACK1, PRDX5, RPS29, …
GSE2405_0H_VS_9H_A_PHAGOCYTOPHILUM_STIM_NEUTROPHIL_DN	8.46954e-06	0.000769809	0.593325	0.695116	1.80666	195	RPL9, RPS18, RPS18, RPS18, RPS18, RPS18, RPS18, RPL34, RPL13, RPL11, RPS7, RPS27, RPS19, RPS6, RPS23, RPS4X, RPLP0, RPL5, RPS3A, RPS3A, RPS5, RPL19, RPL3, RPS14, RPL7, TPT1, RPL10, RPL6, EEF1G, LCK, RPS8, RPS26, LDHA, LDHA, RPL18A, RPL24, LDHB, PRDX1, RPL28, LAPTM5, RPL26, RPL12, CNBP, RPL13A, RPL31, RPL30, RPL27, TPM3, RPL4, RPL14, RPL23A, RPL35, RPLP2, RPL18, EEF1B2, EEF1B2, RPL37, RACK1, RPS29…
GSE2405_HEAT_KILLED_LYSATE_VS_LIVE_A_PHAGOCYTOPHILUM_STIM_NEUTROPHIL_9H_UP	8.41674e-05	0.0048012	0.538434	-0.764004	-1.57947	169	HMMR, RRM2, HMGB2, CENPF, MKI67, CKS2, ASPM, CENPE, KIF11, KIF20A, CCNB2, CDC20, NSD2, AURKA, DNAJC6, KPNA2, FCER1G, PBK, KNSTRN, TSC22D1, CDCA8, IL7, GMPR, DEPDC1B, PCLAF, PRC1, WEE1, SPC24, SPC25, SPC25, TICRR, CKAP2L, CDC25C, BUB1B, MED13, HS6ST1, KIF18B, YBX3, CLIC4, SGO1, NFATC3, KIF2C, RPA3
GSE2405_S_AUREUS_VS_UNTREATED_NEUTROPHIL_DN	3.57774e-06	0.000368156	0.627257	-0.799005	-1.65599	178	HMMR, RRM2, BIRC5, CENPF, MKI67, TOP2A, CDCA3, CENPE, TPX2, KIF20A, AURKA, CCNA2, KPNA2, LDLRAD3, SLC40A1, PBK, KNSTRN, CDCA8, KNL1, MTSS1, CPA3, TK1, SKA2, RACGAP1, CDKN3, FBLN2, NUSAP1, PRC1, NCAPG, ESPL1, MYB, SPC25, SPC25, TICRR, PIMREG, CCNF, CENPA, CDCA2, CKAP2L, FDPS, BUB1B, ATP13A3, NDC80, KIF18B, FBXO5, FXN, OSTM1, SGO1, CEP55, KIF2C, SHCBP1, ARHGAP19, RPA3, SLC16A1, SLC16A1, MBNL3, RTKN…
GSE24574_BCL6_HIGH_TFH_VS_TFH_CD4_TCELL_DN	0.00150842	0.0499445	0.45506	0.618789	1.61773	196	CIRBP, RPL34, RPL13, RPS27A, RPS23, RPS12, RPS13, ICAM3, TPT1, RPL32, RPL10, HLA-E, HLA-E, HLA-E, HLA-E, HLA-E, HLA-E, HLA-E, RPS8, TIMP1, LAPTM5, RPL29, RPL30, RPL36A, CTSW, RPLP2, RPL37, FCGRT, RPS20, MAGED2, RGS10, RPS15A, RGS1, HNRNPDL
GSE24634_IL4_VS_CTRL_TREATED_NAIVE_CD4_TCELL_DAY10_UP	0.000556706	0.0232004	0.477271	-0.755691	-1.5593	168	RRM2, SERF2, CENPF, CKS2, TOP2A, SMC4, KIF11, PLXNC1, CALM3, ITGA4, PIP5K1B, BUB1, CDKN3, CPOX, BCL2, MYB, H4C3, STIL, TYMS, DIPK1A, LGR4, KCNK5, HERC1, VPS13B, DPY19L1, NBPF10, NFATC3, RFX3, EIF2S3, ITPKB, ELP4, FANCI, ZFTA, CBX5, NFKB1, CD2, TUT4, LRBA, OIP5, P2RX5
GSE24634_IL4_VS_CTRL_TREATED_NAIVE_CD4_TCELL_DAY7_UP	4.17586e-07	5.84397e-05	0.674963	-0.815035	-1.68921	178	HMMR, RRM2, HMGB2, CCNB1, BIRC5, AURKB, MKI67, WNT5B, DLGAP5, KIF11, TPX2, HSPA1A, HSPA1A, HSPA1A, HSPA1A, HSPA1A, PTTG1, KIF20A, CCNB2, CDC20, CCNA2, ITGA4, DTYMK, UBE2C, SPAG5, CDCA8, TK1, RACGAP1, CDKN3, CDK1, PCLAF, NUSAP1, NCAPG, ESPL1, MYB, USP24, KIF15, KIF15, KIF23, CDC25B, DHCR7, TYMS, BUB1B, ABCC5, COTL1, KIF2C, E2F8, TTK, FANCI, MELK, CBX5, POLE2, MCM2, EPB41L2, GLIPR1, PSME4, TUT4, KD…
GSE24634_NAIVE_CD4_TCELL_VS_DAY7_IL4_CONV_TREG_DN	0.000592935	0.0241219	0.477271	-0.737605	-1.53537	194	RRM2, BIRC5, DLEU2, SMC4, CENPE, TPX2, KIF20A, CCNB2, CDC20, TST, AURKA, BUB1, PARPBP, NUSAP1, PRC1, ESPL1, SQLE, KIF15, KIF15, PPIA, PSMB2, ITPR2, H4C3, MLEC, PREB, PTPN22, FUT8, LSM4, KIF2C, LIMA1, RPA3, NEIL3, ACAT2, MAPK1, SLC16A1, SLC16A1, FHL2, MGST2, DPAGT1, PPP4C, MELK, CBX5, PDIA6, CD2
GSE24634_TEFF_VS_TCONV_DAY10_IN_CULTURE_UP	0.000883845	0.0325503	0.477271	-0.734362	-1.524	183	HMGB2, CENPF, AURKB, CKS2, SMC4, DLGAP5, H2AX, APOBEC3B, FOXM1, KIFC1, KIFC1, KIFC1, KIFC1, AURKA, CCNA2, KPNA2, PBK, ITGA4, TMPO, SPAG5, CDKN3, ESPL1, KIF23, SPC25, SPC25, PIMREG, CCNF, DIPK1A, CDC25A, BUB1B, MCTP2, POLQ, SHCBP1, ARHGAP19, E2F8, FHL2, CBX5, ECT2, MPST
GSE24634_TEFF_VS_TCONV_DAY7_IN_CULTURE_UP	8.75723e-08	1.58476e-05	0.704976	-0.820152	-1.7014	184	HMMR, RRM2, HMGB2, CCNB1, CENPF, CKS2, PLK1, ASPM, CENPE, DLGAP5, KIF11, TPX2, PTTG1, KIF20A, CCNB2, CDC20, AURKA, CCNA2, KIF4A, ITGAL, ITGA4, CENPM, HJURP, DTYMK, UBE2C, CDCA8, TK1, RACGAP1, CDK1, CD38, NUSAP1, PRC1, NCAPG, ESPL1, MYB, FAF1, KIF15, KIF15, LMNB2, CDT1, CKAP5, H4C3, STIL, CENPA, CDC25C, TACC3, NDC80, POLQ, PTPN22, CEP43, NCALD, SNAPC3, FUT8, CEP55, KIF2C, ARHGAP19, PIEZO1, NEIL3, …
GSE24634_TREG_VS_TCONV_POST_DAY10_IL4_CONVERSION_UP	0.00022175	0.0110506	0.518848	-0.742239	-1.54338	191	HMGB2, CCNB1, ASPM, SMC4, PDCD4, MICAL2, CENPE, DLGAP5, KIF11, TPX2, APOBEC3B, CCNB2, PCBP1, PIP5K1B, TMPO, KIF18A, TK1, RACGAP1, PCLAF, CD38, NUSAP1, PRC1, NCAPG, ESPL1, BCL2, CBFB, TYMS, DIPK1A, KAT2B, BUB1B, MLEC, CUL3, NDC80, NUP50, KIF18B, FUT8, IQGAP1, KIF2C, ARHGAP19, POLA1, PIEZO1, MELK, CREB3L2, CASK, SLC27A2, MCM2, PTGER2, PPP1CB, P2RX5, BLM, AVEN, TAF2, COL6A3
GSE24634_TREG_VS_TCONV_POST_DAY7_IL4_CONVERSION_UP	9.97226e-07	0.000123416	0.643552	-0.808718	-1.67612	178	RRM2, CCNB1, BIRC5, CENPF, AURKB, CKS2, DLEU2, CENPE, DLGAP5, KIF11, TPX2, H2AX, PTTG1, CCNB2, CDC20, NSD2, AURKA, LMNB1, CCNA2, KIF4A, CENPM, HJURP, BUB1, UBE2C, SPAG5, CDCA8, TK1, UBE2S, CDKN3, PCLAF, CD38, NUSAP1, PRC1, MYB, KIF15, KIF15, CDT1, CDC25B, ITPR2, H4C3, TYMS, CENPA, PTPN22, PSRC1, FUT8, CDC14A, NTRK1, CEP55, KIF2C, RPA3, PKP4, MYBL2, FANCI, ELOVL6, MELK, RCC1, CBX5, MCM2, TFDP1, UB…
GSE25088_WT_VS_STAT6_KO_MACROPHAGE_DN	1.53777e-06	0.000173553	0.643552	-0.801073	-1.6593	173	RRM2, CCNB1, CENPF, MKI67, SCD, TOP2A, ASPM, RHAG, DLGAP5, KIF11, TPX2, DHCR24, KIF14, KIF20A, CCNB2, GNAQ, FOXM1, AURKA, KPNA2, KIF4A, TBC1D5, TMPO, SPAG5, INSIG1, CDK1, PCLAF, NUSAP1, PRC1, NCAPG, MYB, KIF15, KIF15, CKAP5, RAC1, TYMS, CDC25A, HNRNPD, ATG10, H2AZ1, CCDC88A, FADS1, NEK2, KIF2C, POLA1, PIEZO1, E2F8, RPA3, SLC16A1, SLC16A1, PKP4, PRKDC, MELK, CBFA2T3, POLE2
GSE25088_WT_VS_STAT6_KO_MACROPHAGE_IL4_STIM_DN	4.86545e-05	0.00307637	0.557332	-0.776594	-1.60989	176	HMMR, RRM2, HMGB2, CCNB1, CENPF, MKI67, SCD, TOP2A, ASPM, RHAG, DLGAP5, KIF11, H2AX, PTTG1, KIF14, HMGB1, KIF20A, HMGN2, CCNB2, CDC20, AURKA, KPNA2, KIF4A, TBC1D5, HJURP, PIP5K1B, TMPO, SPAG5, TK1, RACGAP1, CDKN3, CDK1, PCLAF, NUSAP1, PRC1, NCAPG, ESPL1, MYB, CKAP5, HDLBP, H4C3, TYMS, ANOS1, BUB1B, SSBP3, CLIC4, FADS1, NEK2, CEP55, E2F8, RUFY3, SLC16A1, SLC16A1, PRKDC, FANCI, HCFC1, MELK
GSE26156_DOUBLE_POSITIVE_VS_CD4_SINGLE_POSITIVE_THYMOCYTE_UP	3.11032e-05	0.00210619	0.557332	0.689871	1.79875	188	CIRBP, RPL34, RPL13, RPS27A, RPL11, RPS23, RPS12, RPS13, IFITM1, TPT1, RPL32, RPL10, HLA-E, HLA-E, HLA-E, HLA-E, HLA-E, HLA-E, HLA-E, RPS8, RPL28, RPL29, RPL31, RPL30, RPS17, RPS17, CTSW, RPL37, RPS29, FCGRT, PFDN5, PFDN5, RPS20, RGS10, RPS15A, RGS1, HNRNPDL
GSE2770_IL12_AND_TGFB_VS_IL4_TREATED_ACT_CD4_TCELL_6H_UP	0.000883845	0.0325503	0.477271	-0.734583	-1.52446	183	CSRP3, AURKB, TOP2A, PLK1, TPX2, CCNA2, KIF4A, NCAPD2, KIF18A, PARPBP, ANLN, TK1, GSPT1, PRC1, FAM149B1, SPC25, SPC25, CDC25B, PIMREG, ZNF771, SLC18A2, SGO1, HEXIM1, STK35, KIF2C, TTK, SPIDR, RTKN2, HNRNPUL2, FBXO45, ZMYM1, HNRNPA0, INTS8, CAND1, PLK4, SLC10A7
GSE29614_CTRL_VS_DAY7_TIV_FLU_VACCINE_PBMC_DN	1.25317e-06	0.000146148	0.643552	-0.814028	-1.67444	158	HMMR, RRM2, CCNB1, CENPF, MKI67, DLGAP5, KIF11, TPX2, PTTG1, KIF14, CCNB2, CDC20, FOXM1, AURKA, KIF4A, PBK, BUB1, SPAG5, KNL1, S100PBP, NT5DC2, PARPBP, NUDT5, CDKN3, CDK1, PCLAF, CD38, NUSAP1, NCAPG, SSR3, KIF15, KIF15, H4C3, TYMS, BUB1B, FBXO5, SLC44A1, CEP55, SHCBP1, E2F8, TTK, MELK, CREB3L2, SLC30A5, HSP90B1, MCM2, NUF2
GSE29614_CTRL_VS_TIV_FLU_VACCINE_PBMC_2007_DN	8.96531e-06	0.000797457	0.593325	-0.830144	-1.66983	128	HMMR, RRM2, CCNB1, CENPF, MKI67, DLGAP5, KIF14, KIF20A, CCNB2, DDX17, FOXM1, AURKA, PBK, SPAG5, NT5DC2, CDKN3, CDK1, PCLAF, CD38, NCAPG, KIF15, KIF15, CDC27, SPC24, TYMS, ADD2, XKR6, XKR6, BUB1B, PHF8, CEP55, SHCBP1, E2F8
GSE29614_DAY3_VS_DAY7_TIV_FLU_VACCINE_PBMC_DN	0.000380124	0.0176539	0.498493	-0.772322	-1.58174	150	HMMR, RRM2, CCNB1, MKI67, DLGAP5, PTTG1, CCNB2, CDC20, KIF4A, PBK, CENPM, BUB1, SPAG5, NT5DC2, CDKN3, CDK1, PCLAF, CD38, NCAPG, SSR3, H4C3, STIL, MRPS14, BUB1B, HSPD1, SLC44A1, SHCBP1, E2F8, HSP90B1, RNASEH2C, NUF2
GSE30962_PRIMARY_VS_SECONDARY_ACUTE_LCMV_INF_CD8_TCELL_UP	4.61625e-07	6.37528e-05	0.674963	-0.800117	-1.65964	187	RRM2, HMGB2, BIRC5, CENPF, AURKB, CKS2, TOP2A, CDCA3, ASPM, CENPE, DLGAP5, H2AX, KIF20A, CCNB2, CCNA2, KPNA2, KIF4A, NCAPD2, DBI, HJURP, TMPO, CLTC, BUB1, SPAG5, KNL1, STT3B, PARPBP, TK1, ESCO2, PCLAF, ARHGAP11A, ARHGAP11A, NUSAP1, ESPL1, KIF23, PPIA, SPC24, SPC25, SPC25, TICRR, SGO2, STIL, ASAP1, CCNF, CENPA, CKAP2L, BUB1B, NDC80, KIF18B, FBXO5, KIF20B, NEK2, MND1, CEP55, SHCBP1, ARHGAP19, E2F8,…
GSE32034_UNTREATED_VS_ROSIGLIZATONE_TREATED_LY6C_HIGH_MONOCYTE_DN	2.2607e-05	0.00163643	0.57561	0.717941	1.83654	173	RBM3, RPS18, RPS18, RPS18, RPS18, RPS18, RPS18, RPS7, RPS6, RPS23, BEX1, RPS3A, RPS3A, RPL6, RPL24, FXYD2, RPL28, RPL13A, RPL30, RPL14, FCGRT, PSMC5, LOXL1, EID1
GSE32164_RESTING_DIFFERENTIATED_VS_ALTERNATIVELY_ACT_M2_MACROPHAGE_UP	0.000425907	0.0191227	0.498493	-0.760031	-1.55808	154	RRM2, BIRC5, AURKB, TOP2A, CDCA3, HMGCR, DHCR24, KIF20A, CCNB2, CDC20, CCNA2, KPNA2, KIF4A, H2AJ, CDCA8, ANLN, TK1, DIAPH3, PDLIM1, RACGAP1, CDK1, PCLAF, PLAC8, NUSAP1, PRC1, ALYREF, SQLE, KIF23, CDT1, ACTN1, CENPA, CDC25C, NDC80, MAP4K4, E2F8, TNFAIP8L1, NFE2, IGFBP7, ELOVL6, NCBP1, POLE2
GSE32986_UNSTIM_VS_CURDLAN_LOWDOSE_STIM_DC_DN	0.000657011	0.0262205	0.477271	-0.721865	-1.49733	187	CKS2, TOP2A, H3C10, TFRC, HMGCR, DHCR24, CDC20, KPNA2, ARL6IP1, ITGAL, DBI, CLTC, TPP1, CD84, INSIG1, CORO1C, ELL2, CPOX, NUSAP1, VKORC1L1, SRGAP2, FDPS, CSF1, MVD, FUT8, ARHGAP35, LIMD1, TASL, FADS1, E2F3, COTL1, YEATS2, SPN, ARHGEF12, SURF4, SURF4, H2BC11, TTL, CD2, CHP1, TFDP1, CASP3, MYO1F, IDE, BLM, NCKAP1, SPPL2A, REEP3, IDH1, SLC1A5
GSE33292_WT_VS_TCF1_KO_DN3_THYMOCYTE_DN	0.00129751	0.0443605	0.45506	-0.729963	-1.51648	190	HMMR, CCNB1, CENPF, CKS2, TOP2A, PRKAR2B, CENPE, DLGAP5, KIF11, TPX2, H2AX, GNAQ, FOXM1, DTYMK, BUB1, UBE2C, SPAG5, ANP32E, GTSE1, TK1, CDKN3, CDK1, ARHGAP11A, ARHGAP11A, ESPL1, KIF23, STIL, CENPA, FKBP4, CDC25C, BUB1B, NDC80, PTPN22, KIF20B, NET1, KIF2C, POLA1, ACAT2, TTK, IGFBP7, MELK, SLC27A2, LCP1, NEDD4, WAPL, POLE2, CERS6, TFDP1
GSE34205_HEALTHY_VS_FLU_INF_INFANT_PBMC_UP	6.23665e-07	8.50128e-05	0.659444	0.752115	1.93289	182	RPS18, RPS18, RPS18, RPS18, RPS18, RPS18, RPL13, RPL21, RPS23, RPS12, RPL5, RPS3A, RPS3A, RPS5, RPL19, RPS14, RPL7, TPT1, RPL32, RPL10, EEF1G, RPLP1, RPL31, RPL27, RPL4, RPL35, RPLP2, RPL18, EEF1B2, EEF1B2, HLA-DQB1, HLA-DQB1, HLA-DQB1, HLA-DQB1, HLA-DQB1, HLA-DQB1, HLA-DQB1, NACA, RACK1
GSE34205_HEALTHY_VS_RSV_INF_INFANT_PBMC_DN	0.000298581	0.014245	0.498493	-0.761937	-1.56876	161	HBD, MYL4, ANK1, KLF1, MKI67, CD36, GYPB, MPO, HMGN2, FOXM1, CALM3, DNAJC6, BLVRB, H2AC14, XK, UBE2C, SPAG5, GMPR, TK1, CDKN3, GSPT1, CDK1, SELENBP1, PCLAF, ESPL1, MAP1LC3B, TMEM167A, KIF23, SAT1, SPC25, SPC25, TYMS, FBXO7, YOD1, LDLR, GYPA, GLRX5, AGFG1, E2F8, TTK, RNASE2, MELK, OSBP2, RMND5A, TFDP1, RNF10, H1-3, MKRN1, PIP5K1A, KLHL2, FECH, MPP1, SLBP, PPM1A, CA1, H1-2, H2AC13, STMN1, UHRF1
GSE36476_CTRL_VS_TSST_ACT_40H_MEMORY_CD4_TCELL_OLD_DN	0.00037059	0.0172876	0.498493	-0.734765	-1.52694	192	HMMR, RRM2, CCNB1, CENPF, AURKB, CKS2, TOP2A, ASPM, DLGAP5, KIF11, TPX2, KIF20A, CCNB2, AURKA, KPNA2, KIF4A, CENPM, HJURP, TMPO, SPAG5, SEPHS2, TK1, RACGAP1, PCLAF, NCAPG, ESPL1, KIF15, KIF15, LMNB2, CREG1, CKAP5, TYMS, CENPA, MRPS14, CDC25A, BUB1B, LXN, RIDA, BCL2L11, SFT2D2, CEP55, KIF2C, POLA1, RPA3, FANCI, MELK, NCBP1, POLE2, MCM2
GSE36476_CTRL_VS_TSST_ACT_40H_MEMORY_CD4_TCELL_YOUNG_DN	2.09038e-05	0.00155607	0.57561	-0.784994	-1.62873	186	HMMR, RRM2, CCNB1, BIRC5, AURKB, MKI67, CKS2, TOP2A, CDCA3, ASPM, CENPE, KIF11, TPX2, DHCR24, KIF20A, CCNB2, CDC20, KIF4A, CENPM, HJURP, DTYMK, UBE2C, SPAG5, CDCA8, TK1, RACGAP1, CDKN3, PCLAF, NUSAP1, NCAPG, ESPL1, KIF23, LMNB2, CKAP5, TYMS, CENPA, CDC25C, KCNK5, KIF18B, YWHAH, VANGL1, CEP55, KIF2C, POLA1, RPA3
GSE36476_CTRL_VS_TSST_ACT_72H_MEMORY_CD4_TCELL_OLD_DN	8.69246e-06	0.000779795	0.593325	-0.791301	-1.64714	194	HMMR, RRM2, CCNB1, CENPF, AURKB, MKI67, TOP2A, CDCA3, ASPM, DLGAP5, KIF11, TPX2, KIF20A, HMGN2, CCNB2, CDC20, FOXM1, AURKA, CCNA2, KIF4A, CENPM, HJURP, TMPO, CLTC, UBE2C, SPAG5, SEPHS2, TK1, CORO1C, RACGAP1, PCLAF, NUSAP1, NCAPG, ESPL1, MYB, KIF23, CKAP5, PSMB2, TYMS, CENPA, MRPS14, BUB1B, LXN, FOCAD, RIDA, ICMT, CEP55, SLC47A1, LIMA1, FANCI, MELK, NCBP1, NEDD4, POLE2, MCM2
GSE36476_CTRL_VS_TSST_ACT_72H_MEMORY_CD4_TCELL_YOUNG_DN	5.47689e-06	0.000542315	0.610527	-0.796208	-1.6541	190	HMMR, RRM2, CCNB1, BIRC5, MKI67, CKS2, TOP2A, CDCA3, ASPM, CENPE, DLGAP5, KIF11, HSPA1A, HSPA1A, HSPA1A, HSPA1A, HSPA1A, PTTG1, KIF20A, CCNB2, CDC20, TST, FOXM1, KIFC1, KIFC1, KIFC1, KIFC1, AURKA, PBK, CENPM, DTYMK, BUB1, UBE2C, SPAG5, CDCA8, TK1, CORO1C, CDKN3, PCLAF, NUSAP1, NCAPG, ESPL1, MYB, KIF15, KIF15, RB1, LMNB2, CKAP5, PSMB2, STIL, TYMS, CENPA, CDC25A, BUB1B, MLEC, MED14, POLQ, FBXO5, SF…
GSE3720_UNSTIM_VS_LPS_STIM_VD2_GAMMADELTA_TCELL_UP	0.000738783	0.0288263	0.477271	0.679057	1.71694	156	RPS19, RPS12, RPLP0, RPL5, RPL3, RPL32, RPS8, RPL12, RPL29, RPL30, RPL36A, GMFG, GMFG, RPL27, RPL4, RPL14, LY6E, LY6E, RPL23A, PSMB8, PSMB8, PSMB8, PSMB8, PSMB8, PSMB8, PSMB8, PSMB8, RPL18, EEF1B2, EEF1B2, RPL37, PSME2, PSME2, CALHM6, ATP5MC1, RPS20, CD27, RPS9, RPS9, RPS9, RPS9, RPS9, RPS9, RPS9, RPS9, RPS9, RPS9, RGS10, NDUFB7, DUSP6, MPC1, PDLIM2, RPS3, RPL39, AGA, RPL36
GSE37301_HEMATOPOIETIC_STEM_CELL_VS_CD4_TCELL_UP	1.88117e-05	0.00143078	0.57561	-0.797793	-1.6231	141	HMMR, MKI67, TOP2A, PLK1, PRR11, CSF2RB, ZEB2, CENPE, HDC, KIF11, TPX2, NOTCH2, CCNB2, CCNA2, FCER1G, BLVRB, FAM120A, ANLN, ELL2, PRC1, MBNL1, WEE1, CDK6, SKAP2, SRGAP2, PIK3AP1, KIF15, KIF15, ATP2A3, TTC7B, SAMHD1, STIL, CCNF, CDC25C, VCL, YBX3, IRF8, NF1, ARHGAP19, E2F8
GSE37532_WT_VS_PPARG_KO_LN_TCONV_DN	0.000707938	0.0277258	0.477271	-0.736741	-1.51981	167	HMMR, HMGB2, BIRC5, MKI67, CDCA3, CENPE, KIF11, NSD2, CCNA2, HNRNPA2B1, ITGAL, RNASE1, KNL1, ANP32E, GTSE1, CD38, PRC1, NCAPG, PIK3AP1, CDC25B, CDCA2, BUB1B, ITGB1, CSF1, TACC3, PANK3, H2AZ1, YWHAH, S100A10, AZIN1, REEP5, CDC14A, CLIC4, SHCBP1, ZDHHC2, H1-5, N4BP1, DOCK5, RMND5A, PDIA6, NUF2, EFHD2, RNF10, NUDT4, DPYSL2
GSE37532_WT_VS_PPARG_KO_VISCERAL_ADIPOSE_TISSUE_TREG_UP	2.64544e-05	0.00183885	0.57561	-0.770615	-1.59947	189	HMGB2, BIRC5, H2AZ2, DLGAP5, TPX2, H2AX, KIF14, HMGN2, CALM3, NSD2, KPNA2, KIF4A, HNRNPA2B1, DTYMK, H2AJ, TMPO, SPAG5, CDCA8, DEPDC1, RANGAP1, KIF18A, GTSE1, DIAPH3, DEPDC1B, CDKN3, MPC2, PCLAF, ARHGAP11A, ARHGAP11A, NUSAP1, PRC1, ESPL1, CDC27, CDC25B, SGO2, STIL, TYMS, DCP2, RAP1B, CCNF, CDK19, CKAP2L, CDC25C, TAPT1-AS1, RPRD2, TACC3, ILK, NDC80, FBXO5, IQGAP1, HDGF, CLIC4, JMJD1C, SPIN4, CARHSP…
GSE37534_UNTREATED_VS_GW1929_TREATED_CD4_TCELL_PPARG1_AND_FOXP3_TRASDUCED_DN	3.69863e-05	0.00245081	0.557332	-0.760927	-1.58213	193	HMGB2, BIRC5, CENPF, AURKB, TOP2A, CSF2RB, CITED2, KIF11, EIF4A2, KIF14, LMNB1, HJURP, NNT, GTSE1, GALNT10, RACGAP1, NDC1, CDK1, IGF2R, UBE4B, HMGN1, KIF15, KIF15, RUNX1, RB1, CKAP5, TRIB2, ADI1, ADI1, CENPA, FDPS, TACC3, PPP3CA, POLQ, CCDC88A, PCNP, GALNT1, ABCC5, IRF8, EIF3B, KIF2C, SHCBP1, E2F8, AHCYL2, PKP4, LRRC8D, PAXIP1, EVI5, ECT2, USP22, TBC1D4, PPP1CB, PLK4, DDB1, TUBB4B, DNAJB1
GSE37605_TREG_VS_TCONV_C57BL6_FOXP3_FUSION_GFP_UP	0.000475687	0.0206315	0.498493	0.789759	1.8862	89	RBM3, CD52, ALDOC, CALHM6, A1BG
GSE39110_DAY3_VS_DAY6_POST_IMMUNIZATION_CD8_TCELL_DN	2.14439e-05	0.00157395	0.57561	-0.782906	-1.62262	178	MYL4, BIRC5, CENPF, TOP2A, PLK1, PRR11, ASPM, ZEB2, CENPE, KIF11, TPX2, ZFPM1, KIF20A, CCNB2, CDC20, FOXM1, AURKA, CCNA2, KPNA2, KIF4A, PBK, FAM72A, BUB1, UBE2C, PARPBP, ANLN, DEPDC1B, RACGAP1, CDK1, ESCO2, PCLAF, PLAC8, NUSAP1, TKFC, SPC24, SPC25, SPC25, TICRR, STIL, CCNF, CDC25C, KIF18B, H2BC5, YBX3, SGO1, NEK2, E2F3, MND1, CEP55, KIF2C, SHCBP1, ARHGAP19, E2F8, TTK, RECQL4, MYBL2, DPAGT1, SAP30…
GSE39556_CD8A_DC_VS_NK_CELL_MOUSE_3H_POST_POLYIC_INJ_UP	1.33273e-06	0.000153718	0.643552	-0.792432	-1.64764	193	HMMR, RRM2, CCNB1, CKS2, TOP2A, PRKAR2B, SMC4, CENPE, DLGAP5, KIF11, TPX2, H2AX, APOBEC3B, KIF14, CCNB2, CDC20, GNAQ, FOXM1, AURKA, CCNA2, KPNA2, DTYMK, TMPO, BUB1, SPAG5, ANP32E, GTSE1, TK1, UBE2S, CDKN3, CDK1, ARHGAP11A, ARHGAP11A, ESPL1, KIF23, CHEK2, CDC27, STIL, CCNF, CENPA, CDC25C, BUB1B, NDC80, CEP43, KIAA0586, KIF20B, CLIC4, NET1, NEK2, ICMT, KIF2C, ARHGAP19, POLA1, ACAT2, TTK, FANCI, IGF…
GSE3982_DC_VS_MAC_DN	0.000562242	0.0232004	0.477271	-0.760981	-1.55442	146	GATA1, HMMR, RRM2, CCNB1, MKI67, CENPE, TPX2, CCNB2, PCBP1, AURKA, CCNA2, KIF4A, TSC22D1, MPC2, CENPA, ANOS1, BUB1B, CSF1, POLQ, NCALD, SHCBP1, POLA1, STUM, AGPS, SLC9A7, PBX1, POLE2
GSE3982_NEUTROPHIL_VS_BCELL_DN	0.00126706	0.0436033	0.45506	0.637866	1.6508	185	RPL9, RPS18, RPS18, RPS18, RPS18, RPS18, RPS18, RPL13, RPS27, RPS19, RPS23, RPS4X, RPL32, EEF1G, LCK, RPL13A, RPL31
GSE3982_NKCELL_VS_TH1_DN	0.000340373	0.0160379	0.498493	-0.758293	-1.57143	175	RRM2, BIRC5, SCD, CKS2, KIF11, TPX2, H2AX, PTTG1, CCNB2, TST, NSD2, AURKA, KPNA2, UBE2C, DEPDC1, G3BP1, NCAPG, ESPL1, SSR3, CKAP5, SLC7A5, CENPA, CDC25A, H2AZ1, YWHAH, QPRT, KIF20B, NEK2, KIF2C, E2F8, RECQL4, DCTN5, POLE2, SNRPD3, TFDP1, EPB41L2, TWSG1, USP22, KDM1A, BLM, ACOX1, GTF2A1, HBS1L, CKS1B, SKA1, SKA1, EFCAB2, UBE2W, USP13, MIS18BP1, MED18, MED18
GSE3982_NKCELL_VS_TH2_DN	0.00103827	0.0369413	0.45506	-0.72609	-1.50655	188	RRM2, BIRC5, SCD, CKS2, KIF11, PTTG1, KIF20A, CCNB2, FDFT1, FDFT1, AURKA, CCNA2, NCAPD2, PIP5K1B, KIF18A, NDC1, NUSAP1, NCAPG, ESPL1, INTS6, SLC7A5, STIL, TYMS, CENPA, CDC25A, KIF18B, H2AZ1, KIF20B, CLIC4, E2F3, KIF2C, EMSY, CLPB, FANCI, NCBP1, PPP2CA, C2orf49, POLE2, SNRPD3, TFDP1, EPB41L2
GSE40274_CTRL_VS_EOS_TRANSDUCED_ACTIVATED_CD4_TCELL_UP	0.00048639	0.0208373	0.498493	-0.764747	-1.56211	146	HMMR, BIRC5, AURKB, MKI67, TOP2A, CDCA3, ZEB2, DLGAP5, KIF11, TPX2, KIF14, CCNA2, BUB1, SPAG5, CDCA8, KNL1, KIF18A, GTSE1, ANLN, RACGAP1, CDK1, ESCO2, PRC1, VKORC1L1, KIF15, KIF15, KIF23, RB1, SPC25, SPC25, SGO2, STIL, RAP1B, CDCA2, CKAP2L, CDC25C, TACC3, NDC80, SLC48A1, KIF18B, ITGAM, SGO1, SHCBP1, NEIL3, TTK, ELOVL7, H1-5, POLD1, CREB3L2, HSPA4L, ECT2, NUF2
GSE41978_ID2_KO_VS_ID2_KO_AND_BIM_KO_KLRG1_LOW_EFFECTOR_CD8_TCELL_DN	8.23464e-08	1.54341e-05	0.704976	0.764561	1.96213	183	RPL9, RPS18, RPS18, RPS18, RPS18, RPS18, RPS18, RPL34, ENO1, RPL13, RPL11, RPS7, RPS6, RPS23, RPS4X, RPLP0, RPL5, RPS3A, RPS3A, RPS5, RPL19, RPL3, RPS14, TPT1, RPL10, RPL6, RPS8, RPS26, LDHA, LDHA, RPL24, RPLP1, RPL26, RPL12, RPL31, PLEKHA6, RPL36A, RPL27, PKM, RPL4, RPL23A, RPL35, PSMB8, PSMB8, PSMB8, PSMB8, PSMB8, PSMB8, PSMB8, PSMB8, RPL18, RACK1, SNHG6, RPS29, SSBP1, SSBP1, RPS15A, RPS11, RPS3
GSE41978_KLRG1_HIGH_VS_LOW_EFFECTOR_CD8_TCELL_DN	4.32682e-08	8.56875e-06	0.719513	0.767722	1.95984	177	RPL9, RPS18, RPS18, RPS18, RPS18, RPS18, RPS18, RPL34, RPL11, RPS7, RPS19, RPS6, RPS23, RPS4X, RPLP0, RPL5, RPS3A, RPS3A, RPS5, RPL19, RPL3, RPS14, RPL7, TPT1, RPL10, RPL6, EEF1G, RPS26, RPL24, RPLP1, RPL12, RPL27, PSMB8, PSMB8, PSMB8, PSMB8, PSMB8, PSMB8, PSMB8, PSMB8, RPL18, RPL37, RPS29, RPS9, RPS9, RPS9, RPS9, RPS9, RPS9, RPS9, RPS9, RPS9, RPS9, RPS15A, RPS3, RPL39, COX4I1, RPL7A, RPL7A, COX6…
GSE42088_UNINF_VS_LEISHMANIA_INF_DC_2H_DN	1.63559e-07	2.76889e-05	0.690132	0.765244	1.96663	182	RPS18, RPS18, RPS18, RPS18, RPS18, RPS18, RPL13, RPL21, IFITM2, RPL11, RPS7, RPS13, ICAM3, RPL19, RPL7, RPL32, RPL10, RPL6, EEF1G, RPS8, RPL24, FXYD5, RPL28, RPL26, RPL29, RPL31, RPL30, RPL36A, RPL27, RPL10A, RPL4, RPL14, RPL23A, RPL35, NACA, RPL37, RACK1, RPS29, PFDN5, PFDN5, FAM204A, RPL35A, RPS9, RPS9, RPS9, RPS9, RPS9, RPS9, RPS9, RPS9, RPS9, RPS9, IFITM3, RPS15A, RPS11, UXT, RPL36, RPS28, TA…
GSE42088_UNINF_VS_LEISHMANIA_INF_DC_4H_DN	1.0806e-06	0.000127437	0.643552	0.738702	1.90656	179	CIRBP, RPS18, RPS18, RPS18, RPS18, RPS18, RPS18, RPL34, CD74, RPL13, RPL21, RPL11, RPS7, RPS19, RPS4X, RPS13, ICAM3, RPS14, RPL7, RPL32, RPL10, EEF1G, RPS8, RPLP1, RPL28, RPL26, RPL13A, RPL31, RPL30, RPL27, CFD, CFD, RPLP2, RPL18, HLA-DQB1, HLA-DQB1, HLA-DQB1, HLA-DQB1, HLA-DQB1, HLA-DQB1, HLA-DQB1, NACA, RPL37, RACK1, RPS29, RPL35A, RPS9, RPS9, RPS9, RPS9, RPS9, RPS9, RPS9, RPS9, RPS9, RPS9, IFI…
GSE42724_NAIVE_VS_B1_BCELL_DN	1.58351e-05	0.0012785	0.57561	0.710891	1.83978	185	RPL34, RPL13, RPS7, RPS6, RPL5, RPS5, RPL3, RPL7, PRMT1, RPL26, RPL29, RPL13A, SNHG29, RPS17, RPS17, RPL4, SLC39A4, SLC39A4, EEF1B2, EEF1B2, RACK1, EIF3K, EIF3K, IDH3B, ATP6V0E2, RPS3, SRP72, RPL7A, RPL7A, COX6C, ATP5MG, NDRG2, RPL15, NUDT14, IMPDH2, FH, NDUFB10, NDUFB10, RPSA, RAB3A
GSE45365_HEALTHY_VS_MCMV_INFECTION_CD11B_DC_DN	7.18112e-08	1.37042e-05	0.704976	-0.858169	-1.74144	136	HMMR, RRM2, CCNB1, BIRC5, CENPF, AURKB, MKI67, ITGA2B, CDCA3, PLK1, CMTM5, ASPM, CENPE, DLGAP5, TPX2, PTTG1, KIF20A, CCNB2, CDC20, FOXM1, CALM3, AURKA, PBK, HJURP, UBE2C, TPM1, SPAG5, CDCA8, DEPDC1, SEPHS2, ANLN, TK1, UBE2S, DIAPH3, CDKN3, CDK1, ESCO2, PCLAF, PLAC8, PRC1, TTC7B, DHCR7, CENPA, CCNA1, KIF18B, H4C11, NEK2, CEP55, SHCBP1, M1AP, MELK, MEIG1, ITGB3, NUF2, MPST
GSE45365_HEALTHY_VS_MCMV_INFECTION_CD11B_DC_IFNAR_KO_DN	0.000420866	0.0190406	0.498493	-0.765856	-1.56264	142	HMMR, CENPF, MKI67, ASPM, CENPE, KIF14, KIF20A, CDC20, FOXM1, CALM3, AURKA, KIF4A, HJURP, BUB1, ARHGEF39, SPAG5, CDCA8, NKIRAS1, SEPHS2, ANLN, TK1, DEPDC1B, CDKN3, PLAC8, NCAPG, AGTRAP, KIF15, KIF15, CDC27, INTS6, DHCR7, PLD1, KIF18B, TNKS2, MND1, PDGFC, CEP55, KIF2C, SHCBP1, E2F8, TTK, MELK, MFAP3, NEDD4
GSE45365_WT_VS_IFNAR_KO_BCELL_DN	5.46823e-05	0.00339612	0.557332	-0.804125	-1.63177	136	BIRC5, CENPF, AURKB, MKI67, TOP2A, DLGAP5, KIF11, PTTG1, KIF14, KIF20A, CCNB2, TST, FOXM1, KIF4A, FAM83D, BUB1, SPAG5, KNL1, DEPDC1, PARPBP, ANLN, CORO1C, DIAPH3, DEPDC1B, NUSAP1, ESPL1, SPC24, SPC25, SPC25, CENPA, CDCA2, CKAP2L, ARHGAP42, NDC80, POLQ, KIF18B, CEP43, CEP55, NEIL3, TTK, HS2ST1, SUCNR1, SLC16A10, ARMC10, ARMC10, NUF2, DYNC2I2, PSME4
GSE45365_WT_VS_IFNAR_KO_BCELL_MCMV_INFECTION_DN	6.239e-05	0.00378523	0.538434	-0.788828	-1.60951	142	BIRC5, MKI67, ITGA2B, CDCA3, PLK1, CMTM5, DLGAP5, PTTG1, KIF20A, CCNB2, AURKA, KIF4A, HJURP, FAM83D, SPAG5, CPA3, DIAPH3, DEPDC1B, CDKN3, ESCO2, PCLAF, ESPL1, PCYT2, H4C3, CENPA, CKAP2L, BUB1B, POLQ, KIF18B, EYA3, NEK2, CEP55, KIF2C, NEIL3, ACAT2, SSX2IP, SUCNR1, MEIG1, MCM2, ITGB3, NUF2, DYNC2I2
GSE45365_WT_VS_IFNAR_KO_CD11B_DC_MCMV_INFECTION_DN	6.8493e-06	0.000649069	0.610527	-0.841187	-1.68485	119	HMMR, CENPF, MKI67, TOP2A, CDCA3, ASPM, CENPE, DLGAP5, TPX2, KIF20A, CCNB2, CDC20, FOXM1, CALM3, AURKA, KIF4A, SLC40A1, UBE2C, SPAG5, CDCA8, DEPDC1, TK1, UBE2S, CDKN3, CDK1, PRC1, DHCR7, CDC25C, MND1, CEP55, SHCBP1, E2F8
GSE46606_UNSTIM_VS_CD40L_IL2_IL5_3DAY_STIMULATED_IRF4_KO_BCELL_UP	0.000144119	0.00767855	0.518848	-0.859651	-1.64509	72	CSRP3, TAL1, MSL1, TANC1
GSE4984_UNTREATED_VS_GALECTIN1_TREATED_DC_DN	0.000115421	0.00630967	0.538434	0.717009	1.82788	153	RPL9, RPL21, RPS6, RPLP0, RPS5, RPL3, RPS14, IGHD, LDHB, OCIAD2, SNHG29, EIF3K, EIF3K, ALKBH2, CD27, FAM30A, FAM30A, CD79B, ATP6V0E2, RPS3
GSE5099_CLASSICAL_M1_VS_ALTERNATIVE_M2_MACROPHAGE_UP	0.000228558	0.0113158	0.518848	0.66172	1.70845	180	RPL9, RPS18, RPS18, RPS18, RPS18, RPS18, RPS18, RPL13, RPS19, RPL32, RPL6, EEF1G, RPLP1, RPL12, RPL29, RPL13A, RPL31, RPL30, BIN1, HLA-B, HLA-B, HLA-B, HLA-B, HLA-B, HLA-B, RPLP2, TUBA4A, PSME2, PSME2, EIF3K, EIF3K, PFDN5, PFDN5, DEF8, HCP5, HCP5, HCP5, HCP5, CD27, RPS15A, RGS1
GSE5542_IFNA_VS_IFNA_AND_IFNG_TREATED_EPITHELIAL_CELLS_24H_DN	0.000166878	0.0086984	0.518848	-0.76372	-1.58186	174	CENPF, CDCA3, PRKAR2B, ASPM, TPX2, H2AX, ZFPM1, CDC20, KPNA2, BLVRB, ARHGEF39, CDCA8, PARPBP, RACGAP1, NDC1, CDK1, NUSAP1, NCAPG, KIF23, FAM149B1, SERINC5, ACSS1, CDC25B, PIMREG, CDCA2, MAN2A1, NDC80, PCYT1B, RPS6KC1, KIF18B, YWHAH, PITHD1, TNKS2, CLHC1, KIF2C, TTK, DCTN5, CBFA2T3, MYBPC1, ITGB3, S1PR4, PPP6R3, HELB, ARFGEF2, INSR, MGAT1, SLC25A33, MRNIP, MRNIP, CEP70, TXNDC11
GSE6269_FLU_VS_E_COLI_INF_PBMC_DN	0.000862017	0.0321409	0.477271	0.740375	1.81688	106	RPL13, RPS4X, RPL5, RPS3A, RPS3A, RPS5, RPL3, RPL7, RPL10, FXYD2, RPL26, RPL29, RPL31, RAMP2, RPL4, RPL18, EEF1B2, EEF1B2, SLC25A5, LYRM4, COX4I1, NDRG2, RPL15, TRO, B9D1
GSE7219_WT_VS_NIK_NFKB2_KO_LPS_AND_ANTI_CD40_STIM_DC_UP	9.09044e-05	0.00515747	0.538434	-0.76403	-1.5761	167	HMMR, RRM2, HMGB2, BIRC5, MKI67, CDCA3, TPX2, CCNB2, TIMP3, BUB1, UBE2C, GMPR, ANP32E, ANLN, TK1, CDK1, ESCO2, ABCB10, HMGN5, GDPD1, EPOR, SPC24, SRSF6, CDC25B, LRRC75A, FBXO7, SSBP3, FUT8, CENPW, CNTNAP2, CNTNAP2, FADS1, SHCBP1, MED12L, MGST2, SUCNR1, RNASEH2C, RABEP1, NCOA1, ITGB3, MCU
HILLION_HMGA1B_TARGETS	2.07055e-06	0.00022176	0.627257	0.877654	2.00377	72	RPL13, RPL21, RPL11, RPS19, RPS4X, RPS12, RPS3A, RPS3A, RPL19, RPL10, RPL12, GSTM2, SLC25A5, ATP5MC1, GPX4, GSTA4, PSMA6, RPS11, ATP5F1B, COX4I1
HOFFMANN_LARGE_TO_SMALL_PRE_BII_LYMPHOCYTE_UP	0.000782514	0.0299754	0.477271	-0.748744	-1.53741	156	HMMR, RRM2, HMGB2, CCNB1, AURKB, MKI67, CKS2, TOP2A, CDCA3, SMC4, CENPE, DLGAP5, H2AX, KIF20A, CCNB2, CDC20, AURKA, CCNA2, KPNA2, KIF4A, TMPO, BUB1, UBE2C, ANP32E, NT5DC2, ANLN, TK1, UBE2S, RACGAP1, CDKN3, GSPT1, CDK1, PCLAF, NUSAP1, PRC1, ANP32B, KIF23, XPO1, PPIA, CKAP5, CENPA, CDC25C, AZIN1, SGO1, NEK2, KIF2C, POLA1, E2F8, STIM1, TTK, SSX2IP, RAN, HES1, FAM111A, MELK, NEDD4, CBX5, PPP2CA, ECT2…
HORIUCHI_WTAP_TARGETS_DN	8.66032e-09	1.93401e-06	0.74774	-0.779976	-1.6614	292	HMMR, RRM2, HMGB2, CCNB1, BIRC5, HSP90AA1, H2AZ2, AURKB, MKI67, CKS2, TOP2A, CDCA3, PLK1, PRR11, ASPM, DLGAP5, KIF11, TPX2, HMGCR, H2AX, PTTG1, APOBEC3B, KIF14, KIF20A, CCNB2, CDC20, FDFT1, FDFT1, FOXM1, AURKA, LMNB1, CCNA2, KIF4A, NCAPD2, CAT, HMGA1, PBK, LBR, SNHG19, CENPM, HJURP, FAM83D, FASN, TMPO, BUB1, UBE2C, SPAG5, CDCA8, KNL1, DEPDC1, GTSE1, ANLN, TK1, UBE2S, RACGAP1, CDKN3, GSPT1, CDK1, …
HOXA9_DN.V1_DN	0.00109277	0.0383603	0.45506	-0.732473	-1.51669	171	CSRP3, HMGCR, APOBEC3B, NOTCH2, NCAPD2, ITGA4, FCGR2A, XK, HMGCS1, NDC1, ARHGAP11A, ARHGAP11A, SSR3, LSS, LSS, MSMO1, HMGN5, SQLE, RB1, CDT1, SERINC5, DHCR7, MVD, SNAPC3, NFATC3, FADS1, NET1, GNA13, CEP55, E2F8, CST7, GRB10, FANCI, ELOVL6, PHLPP1, TBL1XR1, TMCO6, EPB41L2, CIDEB, CIDEB, MEN1, PLK4, BRCA2
HSIAO_HOUSEKEEPING_GENES	1.55466e-10	4.18402e-08	0.826657	0.689092	1.91494	381	CIRBP, RPL9, RPS18, RPS18, RPS18, RPS18, RPS18, RPS18, RPL34, ENO1, CD74, RPL13, RPL21, RPS27A, RPL11, RPS7, RPS19, RPS6, RPS23, GAPDH, RPLP0, IFITM1, RPS3A, RPS3A, RPS5, RPL19, RPL3, RPS14, RPL7, TPT1, RPL32, HLA-E, HLA-E, HLA-E, HLA-E, HLA-E, HLA-E, HLA-E, RPL6, EEF1G, RPS8, RPS26, LDHA, LDHA, RPL18A, RPL24, RPLP1, LDHB, HLA-A, HLA-A, HLA-A, HLA-A, HLA-A, HLA-A, HLA-A, HLA-A, PRDX1, RPL28, RPL1…
HU_GENOTOXIC_DAMAGE_4HR	0.00142679	0.048127	0.45506	-0.880894	-1.57392	34	CKS2, H2AX, PTTG1, CDC20, AURKA, KPNA2, BUB1, ANLN, PRC1, HMGN1, CDT1, CDC25C, NEK2, SMG5, ECT2
ISHIDA_E2F_TARGETS	3.71265e-05	0.00245081	0.557332	-0.894047	-1.6548	52	RRM2, HMGB2, CCNB1, AURKB, MKI67, TOP2A, PTTG1, CCNB2, CDC20, CCNA2, KPNA2, LBR, BUB1, ANLN, TK1, CDK1, NUSAP1, PRC1, RB1, CDT1, TYMS, NDC80
IVANOVA_HEMATOPOIESIS_MATURE_CELL	0.00146041	0.0485077	0.45506	-0.685813	-1.45706	262	CDCA3, DLEU2, RHAG, KEL, KEL, CCNA2, ARL6IP1, EPS15, SLC40A1, SPTA1, PPP3R1, LBR, TMPO, TENT5C, PIK3CB, BMP2K, MTSS1, LAMP1, CDKN3, PRC1, PICALM, WDR26, MAP1LC3B, G2E3, EPOR, SERINC5, SGO2, SLC11A1, MINDY2, USP32, NUP50, ITGAM, PITHD1, MFSD14B, CDK8, OTUD5, OTUD5, TNRC6B, DCAF10, AGFG1, ARHGAP19, DAAM1, SLC16A1, SLC16A1, M1AP, ANO10, DCK, ATP8A1, PI4K2B, HSPA4L, SLC25A37, CHP1, GABPB2, NUDT4, GTP…
JAEGER_METASTASIS_UP	0.000559843	0.0232004	0.477271	-0.904376	-1.62208	37	RRM2, CENPF, H2AZ2, CKS2, SMC4, AURKA, NNT, NCAPG, TACC3
JISON_SICKLE_CELL_DISEASE_DN	1.00249e-05	0.000876845	0.593325	0.717855	1.83757	166	CIRBP, RPL9, RPL13, RPL21, RPS27A, RPL11, RPS7, RPS6, RPS13, RPLP0, RPL5, RPL19, RPL7, RPL6, EEF1G, RPL24, RPLP1, RPL30, RPL10A, RPL4, RPL14, RPL23A, EEF1B2, EEF1B2, COX11, NACA, RPL37, EIF3K, EIF3K, RPS20, ATP6V0E2, HNRNPDL, RPS28, COX6C
KANG_DOXORUBICIN_RESISTANCE_UP	9.99463e-07	0.000123416	0.643552	-0.922044	-1.71342	53	HMMR, RRM2, HMGB2, BIRC5, MKI67, TOP2A, PLK1, ASPM, TPX2, CDC20, FOXM1, NSD2, AURKA, LMNB1, KIF4A, PBK, CENPM, HJURP, DTYMK, BUB1, CDCA8, TK1, CDKN3, CDK1, PCLAF, NUSAP1, PRC1, NCAPG, TYMS, CENPA, BUB1B, POLQ
KEGG_HUNTINGTONS_DISEASE	0.000434069	0.0193872	0.498493	-0.755749	-1.55602	161	MT-CYB, MT-CO2, MT-ATP6, MT-CO3, MT-CO1, GNAQ, CLTC, RCOR1, CREB1, NRF1, POLR2A, POLR2A, MT-ATP8
KEGG_OOCYTE_MEIOSIS	0.00141663	0.0479643	0.45506	-0.787103	-1.55585	100	CCNB1, PLK1, PTTG1, CCNB2, CDC20, CALM3, AURKA, PPP3R1, BUB1, CDK1, ESPL1, CDC27, ITPR2, CDC25C, PPP2R5A, IGF1R, PPP3CA, FBXO5, YWHAH, ADCY7, SGO1, MAPK1, PPP1CC, ADCY6, PPP2CA, CHP1, ANAPC2, PRKX, ITPR1, RPS6KA3, PPP1CB, PPP2CB, PRKACA, PRKACA, PPP2R5C, PPP2R5E, PPP3CB
KEGG_OXIDATIVE_PHOSPHORYLATION	5.94234e-05	0.00364741	0.557332	-0.821326	-1.64297	118	MT-CYB, MT-ND4, MT-CO2, MT-ND3, MT-ATP6, MT-CO3, MT-ND6, MT-CO1
KEGG_PARKINSONS_DISEASE	1.24513e-05	0.00102904	0.593325	-0.831027	-1.65876	114	MT-CYB, MT-ND4, MT-CO2, MT-ND3, MT-ATP6, MT-CO3, MT-ND6, MT-CO1, UBB, UBA1, MT-ATP8
KEGG_RIBOSOME	1.84689e-19	2.15388e-16	1.14219	0.963437	2.27027	84	RPL9, RPS18, RPS18, RPS18, RPS18, RPS18, RPS18, RPL34, RPL13, RPL21, RPS27A, RPL11, RPS7, RPS27, RPS19, RPS6, RPS23, RPS4X, RPS12, RPS13, RPLP0, RPL5, RPS3A, RPS3A, RPS5, RPL19, RPL3, RPL7, RPL32, RPL10, RPL6, RPS8, RPS26, RPL18A, RPL24, RPLP1, RPL28, RPL26, RPL12, RPL29, RPL13A, RPL31, RPL30, RPL36A, RPS17, RPS17, RPL27, RPL10A, RPL4, RPL14, RPL23A, RPL35, RPLP2, RPL18, RPL37, RPS29, RPS20, RPL3…
KIM_BIPOLAR_DISORDER_OLIGODENDROCYTE_DENSITY_CORR_DN	5.06116e-05	0.00316202	0.557332	-0.928651	-1.66562	37	CSRP3, TOP2A, GYPE
KIM_WT1_TARGETS_DN	1.90325e-05	0.00143716	0.57561	-0.697119	-1.50899	428	HMGB2, CENPF, HNRNPC, H2AZ2, AURKB, CKS2, TOP2A, CDCA3, ASPM, CENPE, DLGAP5, CITED2, KIF11, HSPA1A, HSPA1A, HSPA1A, HSPA1A, HSPA1A, KIF14, KIF20A, CDC20, TST, AURKA, CCNA2, ARL6IP1, ITGA4, HJURP, TMPO, BUB1, CDCA8, IRS1, RANGAP1, KIF18A, GTSE1, GNAS, RACGAP1, NDC1, CDK1, RSRP1, CPOX, NUSAP1, NCAPG, ESPL1, NCOA2, SERP1, HMGN5, TRIM5, KIF23, FAM149B1, PIMREG, ATF2, ZFP64, CCNF, GLS, CENPA, LGR4, ZM…
KOBAYASHI_EGFR_SIGNALING_24HR_DN	1.21514e-09	2.96607e-07	0.788187	-0.82284	-1.7423	235	HMMR, RRM2, HMGB2, CCNB1, BIRC5, AURKB, MKI67, CKS2, TOP2A, CDCA3, PLK1, ASPM, SMC4, DLGAP5, KIF11, TPX2, H2AX, KIF14, CDC20, AURKA, LMNB1, CCNA2, KPNA2, KIF4A, PBK, CENPM, HJURP, TMPO, BUB1, UBE2C, SPAG5, CDCA8, DEPDC1, RANGAP1, GTSE1, TK1, UBE2S, ELL2, GALNT10, RACGAP1, CDKN3, CDK1, NUSAP1, PRC1, NCAPG, ESPL1, KIF15, KIF15, KIF23, LMNB2, CDT1, ODC1, SPC25, SPC25, PIMREG, H4C3, STIL, TYMS, CCNF,…
KONG_E2F3_TARGETS	0.000231876	0.0114261	0.518848	-0.830569	-1.62476	91	HMMR, HMGB2, CCNB1, CENPF, MKI67, TOP2A, CDCA3, PLK1, DLGAP5, KIF11, TPX2, H2AX, KIF20A, CDC20, AURKA, LMNB1, CCNA2, NCAPD2, PBK, BUB1, UBE2C, DEPDC1, TK1, RACGAP1, PCLAF, NUSAP1, PRC1, NCAPG, MYB, IGF2BP1, SPC25, SPC25, TYMS, CCNF, BUB1B, TACC3, NUP50, E2F3, KIF2C, SHCBP1, FAM111A, MELK, DCK, FBXO45
LEE_EARLY_T_LYMPHOCYTE_UP	1.26793e-05	0.0010397	0.593325	-0.858204	-1.69944	102	HMMR, RRM2, CCNB1, BIRC5, MKI67, CKS2, TOP2A, CDCA3, PRR11, ASPM, DLGAP5, KIF11, PTTG1, KIF14, KIF20A, CCNB2, NSD2, AURKA, PBK, BUB1, UBE2C, KNL1, DIAPH3, CDKN3, CDK1, PCLAF, NUSAP1, PRC1, NCAPG, MYB, GSE1, KIF15, KIF15, SGO2, TYMS, CENPA, CDC25A, CDCA2, CPVL, BUB1B, NDC80, KIF18B, CENPW, NEK2, CEP55, KIF2C, E2F8, NEIL3, RUFY3, TTK, FANCI, MELK, MCM2, NUF2, GALNT7
LINDGREN_BLADDER_CANCER_CLUSTER_1_DN	2.45401e-06	0.000260175	0.627257	-0.743239	-1.59008	316	RRM2, HMGB2, CCNB1, BIRC5, CENPF, TOP2A, PLK1, PALM2AKAP2, CENPE, TFRC, DLGAP5, KIF11, PTTG1, APOBEC3B, KIF14, CCNB2, KIFC1, KIFC1, KIFC1, KIFC1, NSD2, AURKA, KPNA2, KIF4A, BLVRB, DBI, FAM83D, TMPO, BUB1, UBE2C, CDCA8, INSIG1, DEPDC1, GTSE1, TK1, HMGCS1, RACGAP1, CDK1, FBLN2, PLAC8, PRC1, SQLE, SRGAP2, PIK3AP1, KIF23, CDT1, CTNNBL1, ACTN1, CDC25B, SGO2, CAMK1, PRG2, ASAP1, CENPA, CDC25A, CDCA2, P…
LINDGREN_BLADDER_CANCER_CLUSTER_3_UP	1.66506e-07	2.77403e-05	0.690132	-0.760051	-1.6205	309	CSRP3, RRM2, HMGB2, CCNB1, BIRC5, CENPF, H2AZ2, CKS2, TOP2A, PLK1, H3C10, CENPE, TFRC, DLGAP5, KIF11, PTTG1, APOBEC3B, KIF14, HMGN2, CCNB2, KIFC1, KIFC1, KIFC1, KIFC1, AURKA, KPNA2, KIF4A, BLVRB, DBI, FAM83D, TMPO, BUB1, UBE2C, CDCA8, INSIG1, DEPDC1, TK1, SKA2, RACGAP1, CDK1, PRC1, SERP1, ANKRD27, FAF1, PIK3AP1, KIF23, CDT1, TYMS, TLK2, CENPA, CDC25A, HSPD1, TACC3, H2AZ1, H2BC5, PPM1D, UBA2, ZYG1…
LI_WILMS_TUMOR_VS_FETAL_KIDNEY_1_DN	2.14194e-05	0.00157395	0.57561	-0.794396	-1.63053	155	CENPF, AURKB, MKI67, CKS2, TOP2A, SMC4, DLGAP5, KIF11, TPX2, PTTG1, APOBEC3B, KIF14, CCNB2, CDC20, KIFC1, KIFC1, KIFC1, KIFC1, AURKA, LMNB1, KPNA2, SPAG5, CDKN3, CDK1, PCLAF, ESPL1, KIF23, CKAP5, CDC25C, HMGA2, BUB1B, MAP4K4, H2AZ1, GCN1, TP53BP2, BAZ1B, FADS1, PRRC2B, KIF2C, PCBP2, SLC16A1, SLC16A1, TTK, FANCI, MELK, CBX5, MCM2, TIA1, NUP205, ST6GAL1, ADIPOR2, ADIPOR2, PLK4, BLM
LY_AGING_OLD_DN	0.000514834	0.0218773	0.477271	-0.863939	-1.59907	52	HMGB2, CCNB1, CENPF, PLK1, KIF11, H2AX, KIF14, HMGN2, CDC20, FOXM1, CCNA2, UBE2C, KIF23, CKAP5, CDC25B, TYMS, CCNF, CENPA, H2AZ1, KIF2C, PPP1CC, MYBL2
MARKEY_RB1_ACUTE_LOF_UP	1.8696e-07	2.99775e-05	0.690132	-0.802057	-1.6891	216	RRM2, HMGB2, CCNB1, BIRC5, HNRNPC, H2AZ2, MKI67, CKS2, CDCA3, PLK1, DLGAP5, KIF11, H2AX, KIF20A, CCNB2, AURKA, CCNA2, KPNA2, KIF4A, DTYMK, TMPO, TSC22D1, BUB1, ANLN, TK1, UBE2S, RACGAP1, CDKN3, CDK1, PCLAF, NUSAP1, PRC1, ANP32B, HMGN1, KIF23, XPO1, CDT1, PIMREG, TYMS, SFPQ, CCNF, CENPA, CDC25C, HMGA2, HSPD1, IGF1R, H2AZ1, PABPC4, SEMA3C, LSM4, NEK2, OTUD4, KIF2C, POLA1, E2F8
MARTINEZ_RESPONSE_TO_TRABECTEDIN_DN	0.0013595	0.0461791	0.45506	-0.693743	-1.47549	265	TOP2A, PLK1, WNT5B, MICAL2, KIF11, AURKA, CCNA2, EPS15, LBR, TMPO, BUB1, UBE2C, RCOR1, KIFBP, ANLN, CORO1C, CDK1, CDC42BPA, WEE1, FAF1, HSPH1, CDC27, H4C3, IMMP2L, RAP1B, ZMYND8, EIF3A, CDC25C, IPO7, CRK, EPB41, TOP1, JMJD1C, UBA2, NET1, SRSF4, CEP55, EMSY, LSM14A, LSM14A, BIRC6, FOXK2, SMARCA5, PPP1CC, ELOVL6, TRIM24, RCC1, DCK, TBL1XR1, OGT, SRSF9, GABPB2, FRYL, PJA2, SIRT1, USP22, SRRM2, EIF4B…
MARTORIATI_MDM4_TARGETS_FETAL_LIVER_DN	1.17338e-05	0.000987481	0.593325	-0.694858	-1.5066	443	CHST2, PRKAR2B, CSF2RB, RHAG, TFRC, KIF11, HMGCR, ZFPM1, DDX17, HNRNPH3, FOXM1, RBFOX2, RBFOX2, BUB1, SPAG5, TENT5C, ANP32E, RANGAP1, RAB10, ELL2, PRC1, SSR3, MYB, FZD5, WDR26, KIF15, KIF15, XPO1, RCC2, RCC2, MSL1, CDC27, HDLBP, SGO2, SFPQ, KAT2B, CELF1, IVNS1ABP, CEPT1, SH3D19, SH3D19, VCL, GNA12, CUL3, PANK3, FOXP1, SLC44A1, ERBIN, ATXN2, MTUS2, SSR1, NFATC3, MTDH, BAZ1B, AP1G1, HEXIM1, NUFIP2,…
MISSIAGLIA_REGULATED_BY_METHYLATION_DN	6.1448e-06	0.000597184	0.610527	-0.844789	-1.6874	117	HMGB2, CENPF, H2AZ2, MKI67, SMC4, CENPE, DLGAP5, KIF14, HMGB1, HMGN2, FOXM1, KIFC1, KIFC1, KIFC1, KIFC1, AURKA, LMNB1, CCNA2, ARL6IP1, LBR, CENPM, FASN, DTYMK, TMPO, UBE2C, TK1, TRIM28, CDKN3, CDK1, PCLAF, NUSAP1, PRC1, ANP32B, ESPL1, ALYREF, KIF23, CDT1, TYMS, CDC25C, BUB1B, H2AZ1, KIAA0586, FUT8, NEK2, ARHGAP19, RPA3, ACAT2, PCBP2, HNRNPL, HNRNPL, PRKDC, RCC1, MICU1
MITSIADES_RESPONSE_TO_APLIDIN_DN	1.85755e-06	0.000203092	0.643552	-0.78069	-1.65351	243	RRM2, CCNB1, BIRC5, CENPF, MKI67, SCD, TOP2A, ASPM, DLGAP5, TPX2, PTTG1, DHCR24, KIF14, NOTCH2, FOXM1, CALM3, NSD2, AURKA, CCNA2, KIF4A, NCAPD2, LBR, HJURP, CLTC, FAM120A, PDS5A, BUB1, CDCA8, PIK3CB, RACGAP1, NDC1, PCLAF, CDC42BPA, NUSAP1, ELAVL1, MBNL1, WEE1, NCAPG, MYB, CBFB, CDT1, ZFP64, TYMS, DCP2, CENPA, KAT2B, EIF3A, HNRNPD, BUB1B, PDS5B, TACC3, CUL3, ATP13A3, NUP50, POLQ, KIF18B, FBXO5, GC…
MORI_IMMATURE_B_LYMPHOCYTE_DN	7.53228e-05	0.00441669	0.538434	-0.845953	-1.65325	90	HMMR, RRM2, HMGB2, CCNB1, H2AZ2, MKI67, TOP2A, CDCA3, SMC4, DLGAP5, H2AX, HMGB1, HMGN2, CCNB2, CDC20, LMNB1, CCNA2, KPNA2, IGLL1, TMPO, UBE2C, ANP32E, CDKN3, CDK1, NUSAP1, PRC1, CKAP5, CENPA, NEK2, E2F8, SLC16A1, SLC16A1, TTK, SMARCA5, RAN, MELK, DCK
MORI_LARGE_PRE_BII_LYMPHOCYTE_UP	2.70875e-05	0.00185824	0.57561	-0.854252	-1.65957	86	HMMR, RRM2, CCNB1, H2AZ2, MKI67, TOP2A, CDCA3, SMC4, CENPE, H2AX, HMGB1, HMGN2, CCNB2, CDC20, AURKA, LMNB1, CCNA2, KPNA2, IGLL1, TMPO, ANP32E, RANGAP1, UBE2S, RACGAP1, CDKN3, CDK1, PRC1, ALYREF, KIF23, PPIA, CENPA
MORI_PRE_BI_LYMPHOCYTE_UP	0.000912582	0.0332585	0.477271	-0.82033	-1.57481	76	HMMR, RRM2, H2AZ2, MKI67, TOP2A, CDCA3, SMC4, LEF1, H2AX, HMGN2, CCNB2, CDC20, AURKA, LMNB1, KPNA2, KIF4A, FCER1G, IGLL1, DBI, UBE2C, ANP32E, RACGAP1, CDK1, PRC1, SQLE
MUELLER_PLURINET	0.00125903	0.0436033	0.45506	-0.683917	-1.45353	276	HMMR, CCNB1, BIRC5, AURKB, CKS2, CENPE, TPX2, DHCR24, HMGB1, CCNB2, AURKA, CCNA2, KPNA2, HMGA1, TMPO, SPAG5, TK1, TRIM28, CDK1, WEE1, BCL2, MYB, DNMT3B, CDT1, CHEK2, HSPH1, CDC25C, BUB1B, HSPD1, NUP50, PCYT1B, POLQ, TCOF1, LSM4, RPA3, DIAPH1, RECQL4, NUP153, RMND5B, PPM1B, MYBL2, POLD1, PBX1, CCND1, MCM2
MULLIGHAN_NPM1_SIGNATURE_3_UP	0.00107878	0.0379962	0.45506	-0.686018	-1.45931	287	HSP90AA1, SMC4, H3C10, HMGB1, TST, HNRNPH3, MAP3K5, ABHD2, CAT, TMPO, CD84, INSIG1, GTSE1, RSRP1, ARHGAP11A, ARHGAP11A, NCOA2, HMGN5, CREG1, H4C3, LGR4, CELF1, CPVL, GNA12, PDS5B, GABBR2, PDE3A, ADCY7, WNK1, TOP1, FADS1, NEIL3, RNASE2, PI4KB, SSX2IP, NFE2, IP6K1, DCK, MFAP3, ST3GAL2, ATF7IP, PIN4, CAVIN2, NCOA3, FBXO28, KMT5B, UBR2, PLOD1, RBM5, SP3, TOP3A, TOP3A, IDE, ZBED4, FBXO42, FBXO42, PKNO…
NAKAMURA_TUMOR_ZONE_PERIPHERAL_VS_CENTRAL_UP	0.000456148	0.0200323	0.498493	-0.711946	-1.50779	242	HMMR, RRM2, BIRC5, HSP90AA1, TOP2A, APOBEC3B, CCNB2, CALM3, KPNA2, KIF4A, ABHD2, PBK, KNSTRN, CENPM, DTYMK, TMPO, TPM1, STAG1, NUDT5, TK1, DIAPH3, RACGAP1, CDK1, NCAPG, INVS, PSMB2, HMGA2, VCL, CENPW, NET1, CEP55, SHCBP1, RPA3, ARHGEF18, DAAM1, QKI, DCTN5, TMA7, POLE2, TTL, PRSS23, GLIPR1, IDE, THBS1, PGP, TUBB4B, GDF11
NAKAYAMA_SOFT_TISSUE_TUMORS_PCA2_UP	6.78328e-06	0.000649069	0.610527	-0.906139	-1.71539	64	HMMR, RRM2, CCNB1, BIRC5, CENPF, MKI67, CKS2, TOP2A, ASPM, MICAL2, CENPE, DLGAP5, KIF11, TPX2, LEF1, KIF20A, CCNB2, CDC20, CCNA2, PBK, HJURP, BUB1, UBE2C, CDCA8, GTSE1, UBE2S, CDKN3, CDK1, PCLAF, NUSAP1, ESPL1, SLC7A5, CENPA, HMGA2, GLT8D2, CRLF1, NEK2, CEP55, KIF2C
NUTT_GBM_VS_AO_GLIOMA_DN	1.06118e-06	0.00012657	0.643552	0.929713	2.00574	41	CIRBP, RPL9, RPS6, RPS13, RPL24, RPL30, RPL4, RPL23A, RPLP2, RPS20
ODONNELL_TARGETS_OF_MYC_AND_TFRC_DN	0.000562092	0.0232004	0.477271	-0.886749	-1.61221	43	CCNB1, BIRC5, CENPF, AURKB, SCD, TOP2A, TFRC, CDC20, FOXM1, NSD2, AURKA, CCNA2, ACACA, ACACA, DEPDC1, DEPDC1B, G3BP1, CDK1, ARHGAP11A, ARHGAP11A, SPC25, SPC25, BUB1B
ODONNELL_TFRC_TARGETS_DN	7.06231e-07	9.15136e-05	0.659444	-0.865137	-1.72692	116	HMMR, RRM2, CCNB1, BIRC5, CENPF, AURKB, MKI67, SCD, TOP2A, DLEU2, PLK1, ASPM, CENPE, TFRC, DLGAP5, KIF11, KIF14, KIF20A, CDC20, GNAQ, FOXM1, NSD2, AURKA, CCNA2, KIF4A, ACACA, ACACA, FAM83D, BUB1, DEPDC1, GTSE1, ANLN, DIAPH3, DEPDC1B, G3BP1, CDKN3, CDK1, ARHGAP11A, ARHGAP11A, PRC1, SPC25, SPC25, SGO2, DCP2, CENPA, CKAP2L, BUB1B, TACC3, NDC80, NUP50, FBXO5
OSMAN_BLADDER_CANCER_DN	4.35856e-05	0.00280659	0.557332	0.571682	1.59024	383	RPL9, RPS18, RPS18, RPS18, RPS18, RPS18, RPS18, RPL34, RPL13, RPS7, RPS27, RPS6, RPS4X, RPS13, RPLP0, RPS3A, RPS3A, RPS5, RPL19, RPL3, RPL32, RPL10, EEF1G, RPL18A, RPL24, OCIAD2, RPL28, ZFAS1, RPL12, RPL29, RPL13A, RPL36A, IDS, RPS17, RPS17, RPL10A, RPL4, RPL14, RPL23A, RPL35, RPLP2, EEF1B2, EEF1B2, SSR4, RPL37, RPS20, RPL35A, CD27, SKAP1, FAM30A, FAM30A, TSPAN3, RPS11, RPS3, EPB41L4A-AS1, RPL36,…
PECE_MAMMARY_STEM_CELL_UP	1.75747e-08	3.84299e-06	0.733762	0.833623	2.10218	125	RPS18, RPS18, RPS18, RPS18, RPS18, RPS18, RPL13, RPS7, RPS19, RPS12, RPS13, GAPDH, RPS14, RPS26, RPL18A, RPL24, RPLP1, RPL28, BBLN, RPL13A, RPL10A, RPL23A, RPLP2, TUBA4A, NACA, NDUFA11, NDUFA11, SNHG6, RPS29, EIF3K, EIF3K, RPS20, RPL35A, RPS3, RPL39, TXN, COX4I1, RPS28, RPL7A, RPL7A, COX6C, ATP5MG, EPS8L2, RPL15, FAU
PETROVA_ENDOTHELIUM_LYMPHATIC_VS_BLOOD_UP	0.00010352	0.00568871	0.538434	-0.819971	-1.63547	107	HMGB2, CCNB1, CENPF, AURKB, TOP2A, PLK1, SMC4, LMO2, KIF11, PTTG1, DHCR24, CCNB2, FOXM1, LMNB1, CCNA2, TIMP3, LBR, BUB1, UBE2C, SPAG5, IL7, GAB1, TK1, PDLIM1, CDKN3, CDK1, PCLAF, H4C3, BUB1B, NDC80, CRMP1, MEF2C, KIF2C, TTK, MYBL2
PLASARI_TGFB1_TARGETS_10HR_DN	0.000575507	0.023504	0.477271	-0.729964	-1.51786	191	HMMR, CCNB1, MKI67, PRKAR2B, CD36, ARL6IP1, SLC40A1, KNSTRN, HACD4, BUB1, IRS1, TK1, AUTS2, CDKN3, NUSAP1, LGR4, CAND2, PMP22, NFIA, SLC14A1, MEF2C, MED12L, MBNL3, ELOVL6, PBX1, IL6ST, PLPP3, NUF2, PTEN, PTEN, CAVIN2, PHIP, CNKSR3
POMEROY_MEDULLOBLASTOMA_DESMOPLASIC_VS_CLASSIC_DN	0.000293356	0.0140597	0.498493	0.854267	1.86275	44	RPL9, RPS18, RPS18, RPS18, RPS18, RPS18, RPS18, RPL34, RPL21, RPS23, RPL7, TPT1, RPL24, RPL36A, RPS17, RPS17, RPL10A, EEF1B2, EEF1B2, RPS29, RPL35A, RPS11, RPL39
PUJANA_BRCA2_PCC_NETWORK	4.30274e-08	8.56875e-06	0.719513	-0.745322	-1.61221	408	HMMR, RRM2, HMGB2, CCNB1, CENPF, H2AZ2, AURKB, MKI67, CKS2, TOP2A, DLEU2, SMC4, CENPE, DLGAP5, KIF11, TPX2, LEF1, H2AX, PTTG1, KIF14, CCNB2, CDC20, FDFT1, FDFT1, FOXM1, KIFC1, KIFC1, KIFC1, KIFC1, NSD2, AURKA, LMNB1, CCNA2, NCAPD2, ITGA4, LBR, DTYMK, TMPO, BUB1, UBE2C, SPAG5, INSIG1, ANP32E, GTSE1, UBE2S, TRIM28, HMGCS1, CDKN3, CDK1, PCLAF, TMEM131L, ESPL1, MYB, HMGN1, STAT5A, MAZ, KIF23, XPO1, R…
PUJANA_BREAST_CANCER_WITH_BRCA1_MUTATED_UP	0.000741769	0.0288356	0.477271	-0.824577	-1.54251	56	HMMR, AURKB, SMC4, CDC20, FOXM1, AURKA, NCAPD2, LBR, UBE2S, CDK1, CENPA, NDC80, MYBL2, MCM2, TFDP1
PUJANA_XPRSS_INT_NETWORK	1.81971e-05	0.00141606	0.57561	-0.782935	-1.61447	166	HMMR, HMGB2, H2AZ2, AURKB, MKI67, TOP2A, SMC4, CDC20, FOXM1, KIFC1, KIFC1, KIFC1, KIFC1, NSD2, AURKA, LMNB1, CCNA2, NCAPD2, LBR, TMPO, UBE2C, ANP32E, GTSE1, UBE2S, CDK1, PCLAF, TMEM131L, ESPL1, HMGN1, STAT5A, XPO1, RB1, CHEK2, SPC25, SPC25, ATP11B, DCP2, CCNF, CENPA, NDC80, KIF20B, TOP1, RIF1, POLA1, PPP1CC, MYBL2, PRKDC, FANCI, PAXIP1, CTCF, MCM2, TFDP1
REACTOME_3_UTR_MEDIATED_TRANSLATIONAL_REGULATION	1.35973e-14	6.2051e-12	0.986546	0.92674	2.28128	102	RPL9, RPS18, RPS18, RPS18, RPS18, RPS18, RPS18, RPL34, RPL13, RPL21, RPS27A, RPL11, RPS7, RPS27, RPS19, RPS6, RPS23, RPS4X, RPS12, RPS13, RPLP0, RPL5, RPS3A, RPS3A, RPS5, RPL19, RPL3, RPS14, RPL7, RPL32, RPL10, RPL6, RPS8, RPS26, RPL18A, RPL24, RPLP1, RPL28, RPL26, RPL12, RPL29, RPL13A, RPL31, RPL30, RPL36A, RPS17, RPS17, RPL27, RPL10A, RPL4, RPL14, RPL23A, RPL35, RPLP2, RPL18, RPL37, RPS29, EIF3…
REACTOME_ACTIVATION_OF_THE_MRNA_UPON_BINDING_OF_THE_CAP_BINDING_COMPLEX_AND_EIFS_AND_SUBSEQUENT_BINDING_TO_43S	1.65996e-05	0.00131992	0.57561	0.879135	1.95376	55	RPS18, RPS18, RPS18, RPS18, RPS18, RPS18, RPS27A, RPS7, RPS27, RPS19, RPS6, RPS23, RPS4X, RPS12, RPS13, RPS3A, RPS3A, RPS5, RPS14, RPS8, RPS26, RPS17, RPS17, RPS29, EIF3K, EIF3K, RPS20, RPS9, RPS9, RPS9, RPS9, RPS9, RPS9, RPS9, RPS9, RPS9, RPS9, RPS15A, RPS11, RPS3, RPS28
REACTOME_FACTORS_INVOLVED_IN_MEGAKARYOCYTE_DEVELOPMENT_AND_PLATELET_PRODUCTION	7.5066e-05	0.00441669	0.538434	-0.821377	-1.62118	99	HBD, GATA1, HBB, PRKAR2B, H3C10, KIF11, ZFPM1, KIF20A, KIFC1, KIFC1, KIFC1, KIFC1, KIF4A, RCOR1, KIF18A, HBG2, RAD51B, RACGAP1, WEE1, MYB, KIF15, KIF15, KIF23, RAC1, JMJD1C, KIF2C, GATA2, NFE2, CREBBP, CBX5, DOCK5, ABL1
REACTOME_FORMATION_OF_THE_TERNARY_COMPLEX_AND_SUBSEQUENTLY_THE_43S_COMPLEX	2.57772e-07	3.8651e-05	0.674963	0.929047	2.05508	47	RPS18, RPS18, RPS18, RPS18, RPS18, RPS18, RPS27A, RPS7, RPS27, RPS19, RPS6, RPS23, RPS4X, RPS12, RPS13, RPS3A, RPS3A, RPS5, RPS14, RPS8, RPS26, RPS17, RPS17, RPS29, EIF3K, EIF3K, RPS20, RPS9, RPS9, RPS9, RPS9, RPS9, RPS9, RPS9, RPS9, RPS9, RPS9, RPS15A, RPS11, RPS3, RPS28
REACTOME_INFLUENZA_LIFE_CYCLE	1.93419e-09	4.61392e-07	0.774939	0.858148	2.20657	132	RPL9, RPS18, RPS18, RPS18, RPS18, RPS18, RPS18, RPL34, RPL13, RPL21, RPS27A, RPL11, RPS7, RPS27, RPS19, RPS6, RPS23, RPS4X, RPS12, RPS13, RPLP0, RPL5, RPS3A, RPS3A, RPS5, RPL19, RPL3, RPS14, RPL7, RPL32, RPL10, RPL6, RPS8, RPS26, RPL18A, RPL24, RPLP1, RPL28, RPL26, RPL12, RPL29, RPL13A, RPL31, RPL30, RPL36A, RPS17, RPS17, RPL27, RPL10A, RPL4, RPL14, RPL23A, RPL35, RPLP2, RPL18, RPL37, RPS29, POLR…
REACTOME_INFLUENZA_VIRAL_RNA_TRANSCRIPTION_AND_REPLICATION	4.16101e-13	1.55978e-10	0.932595	0.919855	2.25109	98	RPL9, RPS18, RPS18, RPS18, RPS18, RPS18, RPS18, RPL34, RPL13, RPL21, RPS27A, RPL11, RPS7, RPS27, RPS19, RPS6, RPS23, RPS4X, RPS12, RPS13, RPLP0, RPL5, RPS3A, RPS3A, RPS5, RPL19, RPL3, RPS14, RPL7, RPL32, RPL10, RPL6, RPS8, RPS26, RPL18A, RPL24, RPLP1, RPL28, RPL26, RPL12, RPL29, RPL13A, RPL31, RPL30, RPL36A, RPS17, RPS17, RPL27, RPL10A, RPL4, RPL14, RPL23A, RPL35, RPLP2, RPL18, RPL37, RPS29, POLR…
REACTOME_METABOLISM_OF_MRNA	1.08698e-14	5.1859e-12	0.986546	0.841191	2.14378	207	RPL9, RPS18, RPS18, RPS18, RPS18, RPS18, RPS18, RPL34, RPL13, RPL21, RPS27A, RPL11, RPS7, RPS27, RPS19, RPS6, RPS23, RPS4X, RPS12, RPS13, RPLP0, RPL5, RPS3A, RPS3A, RPS5, RPL19, RPL3, RPS14, RPL7, RPL32, RPL10, RPL6, RPS8, RPS26, RPL18A, RPL24, RPLP1, RPL28, RPL26, RPL12, RPL29, RPL13A, RPL31, PSMB10, RPL30, RPL36A, RPS17, RPS17, RPL27, RPL10A, RPL4, RPL14, RPL23A, RPL35, RPLP2, PSMB8, PSMB8, PSM…
REACTOME_METABOLISM_OF_PROTEINS	1.84029e-16	1.13622e-13	1.04763	0.745503	2.0716	385	RPL9, RPS18, RPS18, RPS18, RPS18, RPS18, RPS18, RPL34, RPL13, RPL21, RPS27A, RPL11, RPS7, RPS27, RPS19, RPS6, RPS23, RPS4X, RPS12, RPS13, RPLP0, RPL5, RPS3A, RPS3A, RPS5, RPL19, RPL3, RPS14, RPL7, RPL32, RPL10, RPL6, EEF1G, RPS8, RPS26, RPL18A, RPL24, RPLP1, RPL28, RPL26, RPL12, RPL29, RPL13A, RPL31, RPL30, RPL36A, RPS17, RPS17, RPL27, RPL10A, RPL4, RPL14, RPL23A, RPL35, RPLP2, GALNT18, TUBA4A, R…
REACTOME_METABOLISM_OF_RNA	8.61143e-16	4.75713e-13	1.02767	0.817633	2.19481	252	RPL9, RPS18, RPS18, RPS18, RPS18, RPS18, RPS18, RPL34, RPL13, RPL21, RPS27A, RPL11, RPS7, RPS27, RPS19, RPS6, RPS23, RPS4X, RPS12, RPS13, RPLP0, RPL5, RPS3A, RPS3A, RPS5, RPL19, RPL3, RPS14, RPL7, RPL32, RPL10, RPL6, RPS8, RPS26, RPL18A, RPL24, RPLP1, RPL28, RPL26, RPL12, RPL29, RPL13A, RPL31, PSMB10, RPL30, RPL36A, RPS17, RPS17, RPL27, RPL10A, RPL4, RPL14, RPL23A, RPL35, RPLP2, PSMB8, PSMB8, PSM…
REACTOME_NONSENSE_MEDIATED_DECAY_ENHANCED_BY_THE_EXON_JUNCTION_COMPLEX	2.95625e-17	2.38683e-14	1.06721	0.939545	2.30718	103	RPL9, RPS18, RPS18, RPS18, RPS18, RPS18, RPS18, RPL34, RPL13, RPL21, RPS27A, RPL11, RPS7, RPS27, RPS19, RPS6, RPS23, RPS4X, RPS12, RPS13, RPLP0, RPL5, RPS3A, RPS3A, RPS5, RPL19, RPL3, RPS14, RPL7, RPL32, RPL10, RPL6, RPS8, RPS26, RPL18A, RPL24, RPLP1, RPL28, RPL26, RPL12, RPL29, RPL13A, RPL31, RPL30, RPL36A, RPS17, RPS17, RPL27, RPL10A, RPL4, RPL14, RPL23A, RPL35, RPLP2, RPL18, RPL37, RPS29, RPS2…
REACTOME_PEPTIDE_CHAIN_ELONGATION	3.82656e-19	4.01635e-16	1.13309	0.965084	2.25158	82	RPL9, RPS18, RPS18, RPS18, RPS18, RPS18, RPS18, RPL34, RPL13, RPL21, RPS27A, RPL11, RPS7, RPS27, RPS19, RPS6, RPS23, RPS4X, RPS12, RPS13, RPLP0, RPL5, RPS3A, RPS3A, RPS5, RPL19, RPL3, RPS14, RPL7, RPL32, RPL10, RPL6, RPS8, RPS26, RPL18A, RPL24, RPLP1, RPL28, RPL26, RPL12, RPL29, RPL13A, RPL31, RPL30, RPL36A, RPS17, RPS17, RPL27, RPL10A, RPL4, RPL14, RPL23A, RPL35, RPLP2, RPL18, RPL37, RPS29, RPS2…
REACTOME_RESPIRATORY_ELECTRON_TRANSPORT	2.49007e-05	0.00174239	0.57561	-0.875574	-1.68194	75	MT-CYB, MT-ND4, MT-CO2, MT-ND3, MT-CO3, MT-ND6, MT-CO1
REACTOME_RESPIRATORY_ELECTRON_TRANSPORT_ATP_SYNTHESIS_BY_CHEMIOSMOTIC_COUPLING_AND_HEAT_PRODUCTION_BY_UNCOUPLING_PROTEINS_	1.83483e-05	0.00141606	0.57561	-0.862774	-1.68776	91	MT-CYB, MT-ND4, MT-CO2, MT-ND3, MT-ATP6, MT-CO3, MT-ND6, MT-CO1
REACTOME_SRP_DEPENDENT_COTRANSLATIONAL_PROTEIN_TARGETING_TO_MEMBRANE	6.28343e-18	5.99553e-15	1.09593	0.943704	2.31348	105	RPL9, RPS18, RPS18, RPS18, RPS18, RPS18, RPS18, RPL34, RPL13, RPL21, RPS27A, RPL11, RPS7, RPS27, RPS19, RPS6, RPS23, RPS4X, RPS12, RPS13, RPLP0, RPL5, RPS3A, RPS3A, RPS5, RPL19, RPL3, RPS14, RPL7, RPL32, RPL10, RPL6, RPS8, RPS26, RPL18A, RPL24, RPLP1, RPL28, RPL26, RPL12, RPL29, RPL13A, RPL31, RPL30, RPL36A, RPS17, RPS17, RPL27, RPL10A, RPL4, RPL14, RPL23A, RPL35, RPLP2, RPL18, SSR4, RPL37, RPS29…
REACTOME_TCA_CYCLE_AND_RESPIRATORY_ELECTRON_TRANSPORT	0.000392083	0.0180496	0.498493	-0.793628	-1.59566	125	MT-CYB, MT-ND4, MT-CO2, MT-ND3, MT-ATP6, MT-CO3, MT-ND6, MT-CO1, NNT, MT-ATP8
REACTOME_TRANSLATION	7.97759e-17	5.58219e-14	1.05746	0.903869	2.27735	142	RPL9, RPS18, RPS18, RPS18, RPS18, RPS18, RPS18, RPL34, RPL13, RPL21, RPS27A, RPL11, RPS7, RPS27, RPS19, RPS6, RPS23, RPS4X, RPS12, RPS13, RPLP0, RPL5, RPS3A, RPS3A, RPS5, RPL19, RPL3, RPS14, RPL7, RPL32, RPL10, RPL6, EEF1G, RPS8, RPS26, RPL18A, RPL24, RPLP1, RPL28, RPL26, RPL12, RPL29, RPL13A, RPL31, RPL30, RPL36A, RPS17, RPS17, RPL27, RPL10A, RPL4, RPL14, RPL23A, RPL35, RPLP2, RPL18, EEF1B2, EEF…
REICHERT_MITOSIS_LIN9_TARGETS	0.000535525	0.0224835	0.477271	-0.930454	-1.64679	28	HMMR, HMGB2, CCNB1, CENPF, MKI67, TOP2A, PLK1, ASPM, CENPE, KIF20A, AURKA, NCAPD2, KNL1, NUSAP1, KIF23, G2E3, CCNF, CENPA, CDCA2, FBXO5, CEP55, KIF2C
REN_BOUND_BY_E2F	0.000180352	0.0092183	0.518848	-0.868827	-1.63578	61	TOP2A, SMC4, CENPE, H2AX, PTTG1, HMGB1, CCNA2, TK1, CDK1, RB1, CENPA, CDC25A, NDC80, H2AZ1, E2F3, POLA1, RPA3, TTK, PRKDC, POLD1, CBX5
RIGGI_EWING_SARCOMA_PROGENITOR_DN	0.000248941	0.0120967	0.498493	-0.789576	-1.59246	130	RRM2, BIRC5, TOP2A, CDCA3, ASPM, DLGAP5, ABHD2, PBK, FAM83D, DEPDC1, ANLN, PCLAF, NUSAP1, PRC1, BUB1B, LXN, GLT8D2, CLU, CEP55, SHCBP1, NEDD4L, ZDHHC2, TANC2
ROSS_AML_OF_FAB_M7_TYPE	0.000245603	0.01199	0.498493	-0.856531	-1.62432	66	GATA1, ICAM4, MYL4, ANK1, KLF1, PNMT, KCNH2, ITGA2B, RHAG, APOC1, KEL, KEL, ABCC4, DNAJC6, TIMP3, TPM1, BMP2K, TAL1, SQLE, CTNNBL1, ZMYND8, TNIK, RYR3, RASA1, NET1, DLC1, DLC1, GATA2, FHL2
ROSTY_CERVICAL_CANCER_PROLIFERATION_CLUSTER	4.34759e-11	1.2333e-08	0.851339	-0.89571	-1.81762	136	HMMR, RRM2, HMGB2, CCNB1, BIRC5, CENPF, AURKB, MKI67, CKS2, TOP2A, CDCA3, PLK1, ASPM, SMC4, CENPE, DLGAP5, KIF11, TPX2, H2AX, PTTG1, APOBEC3B, KIF14, KIF20A, CCNB2, CDC20, FOXM1, KIFC1, KIFC1, KIFC1, KIFC1, AURKA, LMNB1, CCNA2, KPNA2, KIF4A, HMGA1, PBK, ACACA, ACACA, CENPM, HJURP, DTYMK, TMPO, BUB1, UBE2C, SPAG5, CDCA8, ANP32E, GTSE1, TK1, UBE2S, RACGAP1, CDK1, PCLAF, NUSAP1, PRC1, NCAPG, ESPL1, …
SASAKI_ADULT_T_CELL_LEUKEMIA	2.41665e-05	0.00171456	0.57561	-0.785016	-1.61541	160	HMGB2, CCNB1, CENPF, MKI67, TOP2A, PLK1, TFRC, DLGAP5, KIF11, TPX2, PTTG1, DHCR24, KIF14, CCNB2, FOXM1, CCNA2, UBE2C, TK1, CDKN3, PCLAF, MYB, TRIB2, PSMB2, H4C3, TYMS, TFCP2, BUB1B, CDK13, PLD1, RASA1, ATP2C1, ICMT, KIF2C, DAAM1, TTK, PPP1CC, FHL2, SAP30, ATP8A1, NEDD4
SCIBETTA_KDM5B_TARGETS_DN	0.000991278	0.0355101	0.45506	-0.826239	-1.58099	71	HMMR, CCNB1, TOP2A, CDCA3, DLGAP5, DHCR24, AURKA, PBK, INSIG1, CDK1, SERINC5, KDM5B, IVNS1ABP, BUB1B, NDC80, FBXO5, DPY19L1, RAB3GAP2, KIF2C, TTK
SENGUPTA_NASOPHARYNGEAL_CARCINOMA_UP	2.83429e-05	0.00193173	0.57561	-0.747089	-1.58141	253	RRM2, HMGB2, CENPF, TOP2A, DLEU2, PRR11, SMC4, CENPE, TFRC, DLGAP5, KIF11, APOC1, CCNA2, RBFOX2, RBFOX2, HNRNPA2B1, PBK, TM7SF3, TMPO, FCGR2A, KNL1, PARPBP, ANLN, CAPRIN1, DIAPH3, DEPDC1B, RACGAP1, G3BP1, NDC1, CDK1, ESCO2, PCLAF, NUSAP1, PRC1, NCAPG, KIF15, KIF15, KIF23, XPO1, PM20D2, SGO2, TYMS, ASAP1, CCNF, GLS, QSER1, BUB1B, NDC80, KIF18B, MBTD1, SLC44A1, DPY19L1, RIF1, E2F3, CEP55, HNRNPLL, …
SHEDDEN_LUNG_CANCER_POOR_SURVIVAL_A6	8.13956e-09	1.85723e-06	0.74774	-0.747756	-1.61612	420	HMMR, RRM2, HMGB2, CCNB1, BIRC5, CENPF, AURKB, MKI67, SCD, CKS2, TOP2A, CDCA3, ASPM, CENPE, DLGAP5, KIF11, TPX2, H2AX, PTTG1, APOBEC3B, KIF14, KIF20A, CCNB2, CDC20, FOXM1, CALM3, NSD2, AURKA, LMNB1, CCNA2, KPNA2, KIF4A, NCAPD2, HMGA1, PBK, CENPM, HJURP, DTYMK, BUB1, UBE2C, SPAG5, CDCA8, DEPDC1, KIF18A, PARPBP, GTSE1, GNAS, TK1, UBE2S, RACGAP1, CDKN3, CDK1, PCLAF, NUSAP1, PRC1, NCAPG, KIF15, KIF15…
SHEPARD_BMYB_MORPHOLINO_DN	0.00128105	0.043941	0.45506	-0.742308	-1.51022	141	CCNB1, BIRC5, AURKB, MKI67, CDCA3, PRR11, ASPM, DLGAP5, KIF11, TPX2, KIF14, NOTCH2, CDC20, DDX17, FOXM1, HNRNPA2B1, BLVRB, HMGA1, CENPM, PARPBP, GTSE1, ANLN, TK1, CDK1, PRC1, KIF23, ANOS1, CDCA2, CPVL, PMP22, TACC3, PTPN22, FBXO5, EPDR1, ATP1A1, COTL1, ACAT2, TTK, MELK, DCK, PAXIP1, MCM2, OGT, NSD1, SRSF9
SHEPARD_CRUSH_AND_BURN_MUTANT_DN	0.000635965	0.0256734	0.477271	-0.766428	-1.55513	135	CCNB1, BIRC5, AURKB, MKI67, CKS2, CDCA3, PRR11, ASPM, DLGAP5, KIF11, TPX2, KIF14, NOTCH2, CCNB2, CDC20, DDX17, FOXM1, HMGA1, TMPO, KNL1, PARPBP, GTSE1, ANLN, TK1, RACGAP1, CDK1, PRC1, ANP32B, FZD5, KIF23, LMNB2, CDC27, CDCA2, BUB1B, TACC3, FBXO5, KHDRBS1, PUM1, ATP1A1, CEP55, KIF2C, SHCBP1, NEIL3, KDM6A, TTK
SMIRNOV_RESPONSE_TO_IR_6HR_DN	9.58347e-06	0.000845278	0.593325	-0.8567	-1.69342	100	HMMR, CCNB1, CENPF, SCD, CDCA3, PLK1, ASPM, CENPE, DLGAP5, TPX2, KIF14, KIF20A, CDC20, AURKA, ITGA4, BUB1, UBE2C, INSIG1, DEPDC1, UBE2S, ARHGAP11A, ARHGAP11A, KIF23, ATP2A3, CENPA, FKBP4, RIPOR2, PSRC1, LDLR, CD55, NEK2
SOTIRIOU_BREAST_CANCER_GRADE_1_VS_3_UP	1.65609e-10	4.34558e-08	0.826657	-0.883278	-1.80824	149	HMMR, RRM2, CCNB1, BIRC5, CENPF, H2AZ2, AURKB, MKI67, CKS2, TOP2A, CDCA3, PLK1, ASPM, CENPE, DLGAP5, KIF11, TPX2, PTTG1, APOBEC3B, KIF14, KIF20A, CCNB2, CDC20, FOXM1, KIFC1, KIFC1, KIFC1, KIFC1, AURKA, LMNB1, CCNA2, KPNA2, KIF4A, HJURP, TMPO, BUB1, UBE2C, SPAG5, CDCA8, PARPBP, GTSE1, UBE2S, RACGAP1, CDKN3, CDK1, NUSAP1, PRC1, NCAPG, ESPL1, KIF15, KIF15, PIMREG, SLC7A5, STIL, CENPA, CDC25A, BUB1B,…
TANG_SENESCENCE_TP53_TARGETS_DN	0.000137347	0.00735507	0.518848	-0.893968	-1.64941	50	BIRC5, AURKB, TOP2A, SMC4, CENPE, KIF11, TPX2, PTTG1, KIF20A, CCNB2, CDC20, LMNB1, CCNA2, KIF4A, PBK, BUB1, UBE2C, SPAG5, TK1, RACGAP1, CDK1, NUSAP1, PRC1, NCAPG, KIF23, CENPA, CDC25A, FBXO5, KIF20B, NEK2, TTK
TIEN_INTESTINE_PROBIOTICS_24HR_DN	0.000150668	0.00798694	0.518848	0.670305	1.73166	198	RPL9, RPS18, RPS18, RPS18, RPS18, RPS18, RPS18, RPL34, RPL13, RPS7, RPS27, RPS19, RPS6, RPS23, RPLP0, RPL5, RPS3A, RPS3A, RPL3, RPS14, TPT1, RPL10, EEF1G, RPL12, RPL13A, RPL4, RPL23A, RACK1, H1-0, MLPH, RPS11, RPS3, RPL39
TIEN_INTESTINE_PROBIOTICS_6HR_UP	4.31887e-05	0.0027982	0.557332	0.855637	1.90469	53	RPL9, RPL13, RPS7, RPS27, RPS19, RPS6, RPS23, GAPDH, RPLP0, RPL5, RPS3A, RPS3A, RPS14, TPT1, EEF1G, RPS17, RPS17, RPL4, RPL23A, RPS11, RPL39, TXN
TOYOTA_TARGETS_OF_MIR34B_AND_MIR34C	4.99332e-05	0.00313832	0.557332	-0.689329	-1.49213	428	RRM2, CCNB1, ERP29, CENPF, AURKB, MKI67, PLK1, CENPE, KIF11, KIF14, FOXM1, KIFC1, KIFC1, KIFC1, KIFC1, NSD2, AURKA, LMNB1, CCNA2, KIF4A, ABHD2, TBC1D5, FAM171A1, FAM72D, FAM72D, STAG1, PARPBP, GTSE1, UBE2S, NDC1, ARHGAP11A, ARHGAP11A, NUSAP1, WEE1, ANP32B, MYB, KIF15, KIF15, MSL1, SPC24, TICRR, ZNF695, SETD2, STIL, CCNF, CENPA, BRI3BP, LRP11, CRTC3, CDC25A, PCBD2, CDCA2, ZMYND8, CKAP2L, HNRNPD, B…
VANTVEER_BREAST_CANCER_METASTASIS_DN	0.000167404	0.0086984	0.518848	-0.812322	-1.62106	109	BIRC5, CENPF, CKS2, PALM2AKAP2, ASPM, SMC4, TFRC, DLGAP5, KIF14, CCNB2, AURKA, HJURP, BUB1, DEPDC1, TK1, DIAPH3, CDC42BPA, NUSAP1, PRC1, SPC25, SPC25, CDC25B, PIMREG, CENPA, IVNS1ABP, NDC80, FBXO5, ZDHHC20, EXT1, MTDH, RAB6B, AGFG1, MELK, DCK, ECT2
VECCHI_GASTRIC_CANCER_EARLY_UP	0.00106975	0.0379328	0.45506	-0.670847	-1.44488	357	HMMR, RRM2, CCNB1, BIRC5, CENPF, MKI67, CKS2, TOP2A, DLEU2, HNRNPU, PRR11, ASPM, SMC4, DLGAP5, TPX2, PTTG1, KIF14, HMGB1, KIF20A, CCNB2, CDC20, FOXM1, NSD2, AURKA, CCNA2, KIF4A, HMGA1, PBK, CENPM, BUB1, UBE2C, TPM1, KNL1, ANP32E, DEPDC1, PARPBP, GTSE1, ANLN, TK1, DEPDC1B, RACGAP1, CDKN3, CDK1, ESCO2, PCLAF, NUSAP1, PRC1, NCAPG, MYB, ALYREF, CDK6, KIF15, KIF15, RUNX1, HSPH1, WRNIP1, CDC25B, SGO2, …
VEGF_A_UP.V1_DN	0.000454657	0.0200323	0.498493	-0.760935	-1.57635	172	HMMR, RRM2, CCNB1, BIRC5, CKS2, SMC4, CENPE, DLGAP5, KIF11, CCNB2, LMNB1, TMPO, BUB1, SPAG5, CPA3, CDKN3, KIF23, SAT1, CDC27, CENPA, BUB1B, ATP13A3, NDC80, NUP50, GABBR2, SPTLC2, SLC4A7, RIF1, EIF2S3, TTK, MFAP3, ITGB3, IPO5, DNAJC13, NCOA3, B4GALT5, PLK4, H2BC15, TRIM25, YES1, FKBP5, SEL1L
WEST_ADRENOCORTICAL_TUMOR_UP	0.000233911	0.0114725	0.518848	-0.699384	-1.48708	284	RRM2, HMGB2, CCNB1, ERP29, CENPF, SCD, TOP2A, CDCA3, ASPM, SMC4, TPX2, HMGCR, PTTG1, KIF14, KIF20A, PLXNC1, FDFT1, FDFT1, FOXM1, AURKA, DNAJC6, PBK, CENPM, TMPO, BUB1, NNT, PARPBP, UBE2S, HMGCS1, RACGAP1, CDK1, PCLAF, IGF2R, PRC1, TMEM131L, ESPL1, LSS, LSS, MSMO1, SQLE, XPO1, PPIA, DHCR7, SLC7A5, OAZ1, CDC25A, PIGK, TFCP2, CDC25C, FDPS, BUB1B, PANK3, KIF18B, MVD, CEP43, H2AZ1, CDK8, LSM4, NEK2, I…
WHITFIELD_CELL_CYCLE_G2_M	1.9562e-06	0.000211672	0.627257	-0.796689	-1.66318	198	HMMR, BIRC5, CENPF, MKI67, CKS2, CDCA3, PLK1, PRR11, CENPE, DLGAP5, TPX2, KIF14, CCNB2, CDC20, FOXM1, AURKA, CCNA2, ARL6IP1, NCAPD2, PBK, KNSTRN, LBR, BUB1, SPAG5, ANP32E, DEPDC1, RANGAP1, GTSE1, ANLN, DIAPH3, DEPDC1B, NUSAP1, ANP32B, GSE1, G2E3, CKAP5, CDC27, CDC25B, SGO2, PIMREG, SFPQ, CENPA, RERE, TACC3, NUP98, YWHAH, CCDC88A, KIF20B, VANGL1, LMNA, NEK2, QRICH1, CEP55, KIF2C, SHCBP1, ARHGAP19,…
WHITFIELD_CELL_CYCLE_LITERATURE	9.29846e-05	0.00519131	0.538434	-0.903357	-1.64394	44	RRM2, CCNB1, BIRC5, CENPF, CKS2, TOP2A, PLK1, KIF20A, CCNB2, CDC20, AURKA, CCNA2, BUB1, RACGAP1, CDKN3, CDK1, TYMS, CCNF, CENPA, CDC25A, CDC25C, BUB1B
WILCOX_RESPONSE_TO_PROGESTERONE_UP	4.09209e-07	5.80413e-05	0.674963	-0.864377	-1.73409	123	HBD, HMMR, RRM2, HMGB2, CCNB1, HBB, CENPF, SCD, TOP2A, ASPM, DLGAP5, HMGCR, KIF20A, CCNB2, CDC20, FDFT1, FDFT1, KIF4A, PBK, HJURP, PDS5A, INSIG1, TK1, HMGCS1, CDK1, PCLAF, NUSAP1, PRC1, NCAPG, LSS, LSS, MSMO1, DHCR7, TYMS, FDPS, NDC80, LDLR, RIF1, FADS1, CEP55, SHCBP1, ACAT2, ATG2B, FANCI, ELOVL6
WINNEPENNINCKX_MELANOMA_METASTASIS_UP	1.04589e-06	0.000126179	0.643552	-0.815733	-1.67794	158	RRM2, CCNB1, BIRC5, CENPF, H2AZ2, CKS2, TOP2A, ASPM, DLGAP5, KIF11, PTTG1, CHORDC1, CHORDC1, CCNB2, NSD2, AURKA, KPNA2, KNSTRN, DTYMK, BUB1, SPAG5, CDCA8, PARPBP, ANLN, TK1, SKA2, RACGAP1, CDKN3, CDK1, PCLAF, PRC1, NCAPG, SSR3, XPO1, SPC25, SPC25, SGO2, TYMS, CENPA, HSPD1, C9orf40, NDC80, MAP4K4, IPO7, KIF18B, TCOF1, VMA21, NEK2, CEP55, KIF2C, SHCBP1, RPA3, NEIL3, SMARCA5, MELK, SURF4, SURF4, NCB…
WU_APOPTOSIS_BY_CDKN1A_VIA_TP53	0.000207886	0.0104903	0.518848	-0.87021	-1.6171	53	HMGB2, CCNB1, AURKB, MKI67, TOP2A, ASPM, DLGAP5, TPX2, AURKA, HNRNPA2B1, PBK, BUB1, UBE2C, ANLN, RACGAP1, CDK1, PRC1, NCAPG, CDC25B, TYMS
YAGI_AML_WITH_INV_16_TRANSLOCATION	7.43513e-05	0.00440899	0.538434	0.579988	1.5828	347	RBM3, CD52, RPS18, RPS18, RPS18, RPS18, RPS18, RPS18, RPL34, RPL13, RPS27, RPS6, RPS4X, RPS13, RPLP0, RPL19, TPT1, RPL32, RPLP1, CD9, TIMP1, RPL31, BIN1, IDS, RPS17, RPS17, SPARC, LY6E, LY6E, RPL23A, RPLP2, NACA, RPL37, RPS29, TAF7, RPS20, LGALS9
YAMASHITA_LIVER_CANCER_WITH_EPCAM_UP	0.000528171	0.0222638	0.477271	0.85316	1.88722	47	RPL9, MDK, RPS27A, RPS7, RPS4X, RPS12, RPLP0, RPS3A, RPS3A, RPL6, RPL28, RPL29, RPL13A, RPL31, RPL23A, RPL35
YANG_BCL3_TARGETS_UP	3.98657e-06	0.000406243	0.610527	-0.751147	-1.59682	277	RRM2, HMGB2, CCNB1, ANK1, AURKB, MKI67, SCD, CHST2, TOP2A, CDCA3, DLGAP5, PTTG1, KIF20A, CCNB2, CDC20, FOXM1, AURKA, CCNA2, PEX6, STON2, PBK, KNSTRN, FAM83D, FASN, XK, BUB1, UBE2C, DEPDC1, DIAPH3, RACGAP1, CDK1, ARHGAP11A, ARHGAP11A, NUSAP1, PRC1, ESPL1, ALYREF, TRIM5, SPC24, ACSS1, PIMREG, B3GNTL1, B3GNTL1, CDCA2, TNIK, TACC3, GLT8D2, NCALD, MBOAT2, KIF20B, CD55, KIF2C, MBNL3, SOAT1, TLN2, ELOVL…
YANG_BREAST_CANCER_ESR1_UP	0.000384634	0.0177847	0.498493	0.903157	1.73371	26	CIRBP, GSTM3, MLPH, MAGED2
YU_MYC_TARGETS_UP	5.6787e-05	0.00350609	0.557332	-0.897912	-1.62786	42	HMGB2, CCNB1, BIRC5, MKI67, CKS2, TOP2A, PLK1, ASPM, KIF20A, CCNB2, AURKA, KPNA2, BUB1, ANLN, UBE2S, RACGAP1, CDKN3, CDK1, PCLAF, FDPS, YBX3, CLIC4, HNRNPLL, E2F8
ZHANG_BREAST_CANCER_PROGENITORS_UP	8.36657e-05	0.00479866	0.538434	-0.687568	-1.48728	408	RRM2, HMGB2, CENPF, TOP2A, HNRNPU, SMC4, TFRC, CTTNBP2, PDZD8, AURKA, CCNA2, NCAPD2, HNRNPA2B1, PBK, TMPO, BUB1, CDCA8, ANP32E, DEPDC1, SEPHS2, ANLN, CAPRIN1, AUTS2, SKA2, ESCO2, WEE1, NCAPG, BCL2, MYB, USP34, XPO1, SGO2, SFPQ, CDC25A, BUB1B, RPRD2, TNIK, PDS5B, CEP43, H2AZ1, AZIN1, NFIA, STARD7, RIDA, TOMM70, SGO1, UBA2, MTDH, RIF1, CEP55, KIF2C, HNRNPLL, NOL4L, SHCBP1, POLA1, RPA3, RFX3, ACAT2,…
ZHANG_TLX_TARGETS_36HR_DN	0.000340744	0.0160379	0.498493	-0.749909	-1.55556	181	HMMR, CENPF, MKI67, TOP2A, HNRNPU, SMC4, CENPE, KIF11, TPX2, CCNA2, TMPO, BUB1, SPAG5, DEPDC1, STAG1, KIF18A, ANLN, SKA2, NUSAP1, PRC1, NCAPG, HMGN5, KIF23, XPO1, CKAP5, SPC25, SPC25, TYMS, QSER1, ZNF638, RASA1, CCDC88A, MACF1, SGO1, RIF1, ASH1L, NET1, CEP55, POU2F1, SHCBP1, POLA1, TRPM7, TTK, SMARCA5, FANCI, FAM111A, TBL1XR1, TASOR2, PHIP, ROCK2, SLF1, PLK4, BLM, INCENP, RBM26, DNA2, ATM, SKA1, …
ZHANG_TLX_TARGETS_60HR_DN	6.93442e-06	0.000649854	0.610527	-0.747621	-1.58974	267	HMMR, RRM2, HMGB2, BIRC5, CENPF, AURKB, MKI67, TOP2A, PLK1, SMC4, KIF11, HMGB1, CCNB2, LMNB1, CCNA2, NCAPD2, PBK, CENPM, HJURP, TMPO, BUB1, SPAG5, ANP32E, NT5DC2, ANLN, TK1, RACGAP1, NDC1, FBLN2, WEE1, NCAPG, LMNB2, CDT1, PIMREG, TYMS, CDC25A, IVNS1ABP, BUB1B, TACC3, SGO1, RIF1, NET1, CEP55, KIF2C, SHCBP1, POLA1, E2F8, TTK, CDV3, SPIDR, MYBL2, FANCI, SOAT1, FAM111A, POLD1, MELK, HSP90B1, DCK, CBX…
ZHAN_MULTIPLE_MYELOMA_PR_UP	9.25237e-05	0.00519131	0.538434	-0.892393	-1.61785	42	RRM2, CCNB1, BIRC5, TOP2A, PRR11, ASPM, DLGAP5, TPX2, KIF14, CCNB2, FOXM1, AURKA, KPNA2, UBE2C, DEPDC1B, RACGAP1, CDK1, MPC2, PCLAF, NUSAP1, PRC1, SPC24, SPC25, SPC25, TYMS, BUB1B, NEK2, E2F8, TTK, FANCI
ZHENG_GLIOBLASTOMA_PLASTICITY_UP	0.000447828	0.0198329	0.498493	-0.715971	-1.50371	203	RRM2, CCNB1, BIRC5, AURKB, CKS2, TOP2A, CDCA3, PLK1, ASPM, CD36, TPX2, CCNB2, CDC20, AURKA, LMNB1, KIF4A, BUB1, SPAG5, CDCA8, KIF18A, ANLN, TK1, RACGAP1, CPQ, PCLAF, FBLN2, CD38, NUSAP1, PRC1, KIF23, CDT1, TRIB2, SPC25, SPC25, SGO2, CCNF, NDC80, CRLF1, CLU, SMOC1, SHCBP1, POLA1, POLD1, MELK, RCC1, LYN, CCND1, ECT2, PLPP3, MCM2, NUF2, EFHD2
ZHOU_CELL_CYCLE_GENES_IN_IR_RESPONSE_24HR	1.99287e-07	3.07605e-05	0.690132	-0.87138	-1.7431	118	HMMR, HMGB2, CCNB1, BIRC5, CENPF, H2AZ2, TOP2A, ASPM, DLGAP5, KIF11, H2AX, PTTG1, KIF20A, CCNB2, CDC20, KIFC1, KIFC1, KIFC1, KIFC1, LMNB1, CCNA2, KPNA2, KNSTRN, LBR, DTYMK, BUB1, UBE2C, SPAG5, CDCA8, DEPDC1, PARPBP, ANLN, RACGAP1, CDKN3, CDK1, NUSAP1, PRC1, ALYREF, KIF23, SPC25, SPC25, PIMREG, CENPA, QSER1, LXN, FBXO5, CEP43, NEK2, CEP55, E2F8, NEIL3, TTK, MYBL2, POLD1, MELK
ZHOU_CELL_CYCLE_GENES_IN_IR_RESPONSE_6HR	0.000502492	0.0214396	0.477271	-0.81648	-1.58199	82	HMGB2, DLGAP5, KIF11, H2AX, KIF20A, KIFC1, KIFC1, KIFC1, KIFC1, LMNB1, CCNA2, LBR, DTYMK, CDCA8, PARPBP, RACGAP1, PCLAF, NUSAP1, CDT1, PIMREG, CENPA, QSER1, FBXO5, NEK2, CEP55, E2F8, TTK, MYBL2, RTKN2, SAP30, MCM2

## Sheet: Top10Reduced_Redundancy_GSEA
Early Expanded HSC/MPP Day 7
pathway	pval	padj	log2err	ES	NES	size	leadingEdge
WINTER_HYPOXIA_METAGENE	8.75531e-12	9.12828e-08	0.875325	0.905182	2.19578	184	BNIP3, DDIT4, ADM, LDHA, LDHA, P4HA1, IGFBP2, ALDOA, BNIP3L, TPI1, P4HA2, PGAM1, ALDOC, PKM, PGM1, ENO1, SLC2A3, MIF, MIF, STC2, PFKFB4, GAPDH, NFKB2, FTL, PLIN2, GPI, GPI, SLC2A1, TGM2, NDRG1, BHLHE40, PGK1, CXCR4, GBE1, ELL2, VEGFA, VIM
MARTORIATI_MDM4_TARGETS_FETAL_LIVER_UP	2.81805e-09	9.79366e-06	0.774939	0.885551	2.14117	180	BNIP3, DDIT4, ANKRD37, ADM, P4HA1, FAM162A, TMEM45A, BNIP3L, CIART, P4HA2, PGM1, SLC2A3, EGLN3, STC2, SPAG17, NDRG1, BHLHE40, ARRDC3, PGK1, BTG2, PDK1, WDR54, GBE1, VWF, PFKP, MIX23, ZNF688, HK2
GO_RESPONSE_TO_OXYGEN_LEVELS	7.9513e-09	1.70537e-05	0.74774	0.851409	2.09482	229	BNIP3, DDIT4, ADM, LDHA, LDHA, FAM162A, BNIP3L, CYP1A1, PKM, EGLN3, STC2, NDRG1, SLC9A1, CXCR4, PDK1, RORA, VEGFA, PRKCB, MTHFR, PLOD2, PLOD1, CPEB4
GSE2585_THYMIC_MACROPHAGE_VS_MTEC_DN	3.06301e-05	0.00939264	0.557332	0.84034	2.00492	147	BNIP3, DDIT4, S100A10, EPS8L2, SLC2A3, TSPAN6, CD300A, CD300A, VEGFA, MSR1, PRKCB, PPFIA4, IL12RB2, PLCG2
OSWALD_HEMATOPOIETIC_STEM_CELL_IN_COLLAGEN_GEL_DN	2.47185e-06	0.0013564	0.627257	0.806805	1.99035	241	BNIP3, P4HA1, TMEM45A, TPI1, P4HA2, ALDOC, SLC2A3, EGLN3, STC2, SLC16A3, SP140, LGALS3BP, HOPX, RSRP1, THNSL1, SCN9A, CD9, BEND5, PF4V1, ZNF292, GOLGA8A, GOLGA8A, MT1X, MT2A, UBE2D1, IFI6, CFD, CFD
GSE29949_CD8_NEG_DC_SPLEEN_VS_MONOCYTE_BONE_MARROW_DN	0.000128786	0.022758	0.518848	0.83188	1.98582	143	BNIP3, ADM, AK4, CYP1A1, SLC16A3, PFKFB4, GAPDH, CALCOCO1, MYH10, PRKCB, ZNF415, NPC1
COATES_MACROPHAGE_M1_VS_M2_DN	7.26998e-05	0.0176272	0.538434	0.925225	1.98475	58	BNIP3, ANKRD37, ALDOC, EGLN3, SLC2A1, PPP1R3E, HS6ST1, VEGFA
GO_OUTER_MEMBRANE	0.000141938	0.0242598	0.518848	0.806551	1.94259	162	BNIP3, BNIP3L, HK2, ANKZF1, ITPR3, SLC11A1
GSE360_L_DONOVANI_VS_B_MALAYI_HIGH_DOSE_DC_UP	0.000311382	0.0389959	0.498493	0.809392	1.93108	147	DDIT4, ADM, LDHA, LDHA, P4HA1, AK4, SLC2A3, ENO2, PLIN2, HOPX, RBPMS, VEGFA, TFPI, IL15RA, H2BC21
GSE22886_IGG_IGA_MEMORY_BCELL_VS_BM_PLASMA_CELL_DN	0.000447464	0.0496305	0.498493	0.788664	1.8772	159	BNIP3, EPS8L2, SPAG4, PCYT1B, GP1BB, POMC, PDK1, GAS6, CD300A, CD300A, ZNF688, MYL6B, HYI
KEGG_OXIDATIVE_PHOSPHORYLATION	8.17844e-09	1.70537e-05	0.74774	-0.889392	-2.12112	118	MT-CO3, MT-CO2, MT-ND1, MT-CYB, MT-ND2, MT-ND3, MT-ATP6, MT-CO1, COX8A, MT-ND4
Unexpanded HSCs/HPCs Day 7
pathway	pval	padj	log2err	ES	NES	size	leadingEdge
MARTORIATI_MDM4_TARGETS_FETAL_LIVER_UP	9.31869e-12	9.63925e-08	0.875325	0.931024	2.03709	177	BNIP3, DDIT4, P4HA1, ANKRD37, CIART, STC2, TMEM45A, EGLN3, ADM, FAM162A, EGLN1, VLDLR, PGM1, PDK1, PGK1, P4HA2, WDR54, BHLHE40, BNIP3L, GBE1, HK2, MT2A, PMAIP1, PIGP, SLC2A3, GRIP1
GSE37416_CTRL_VS_3H_F_TULARENSIS_LVS_NEUTROPHIL_DN	9.72852e-10	2.01264e-06	0.788187	0.927213	2.02318	146	BNIP3, DDIT4, P4HA1, ANKRD37, LDHA, LDHA, ALDOA, PKM, ENO1, TPI1, FAM162A, VLDLR, ALDOC, PDK1, MIF, MIF, PGK1, PGAM1, BHLHE40, MCMDC2, HK2, FGF11, FGF11, RLF, RAB33A, KCTD11, KCTD11, TCAF2, TCAF2, RBFOX2, RBFOX2, C1S
GSE32986_UNSTIM_VS_GMCSF_AND_CURDLAN_LOWDOSE_STIM_DC_UP	2.68991e-07	0.000185496	0.674963	0.888729	1.96436	188	BNIP3, DDIT4, ENO1, TPI1, FAM162A, AK4, VLDLR, ALDOC, PFKFB4, ENO2, GPI, GPI, GBE1, NARF, HK2, ABCA1, PMAIP1, B3GALNT1
GSE21033_CTRL_VS_POLYIC_STIM_DC_24H_UP	2.64249e-05	0.010513	0.57561	0.886785	1.91053	133	BNIP3, LGMN, S100A10
GO_RESPONSE_TO_VIRUS	5.49743e-05	0.0196088	0.557332	0.857872	1.886	180	BNIP3, DDIT4, ENO1, BNIP3L, CXCR4, SPON2, IFI44L, CYP1A1, PMAIP1
GSE22886_NAIVE_TCELL_VS_MONOCYTE_UP	0.000237658	0.0472757	0.518848	0.838772	1.83147	174	BNIP3, FAM162A, ALDOC, ENO2, PJA1, MYLIP, SKAP1, MLLT11, RAB33A, DNAJB1, TMEM14A, UBASH3A, KBTBD4, KBTBD4, RETREG1
GO_PURINE_CONTAINING_COMPOUND_METABOLIC_PROCESS	6.5181e-05	0.0224744	0.538434	0.792945	1.82166	318	LDHA, LDHA, ALDOA, PKM, ENO1, ADM, TPI1, AK4, ALDOC, PGM1, PGK1, PFKFB4, ENO2, PGAM1, GPI, GPI, GAPDH, SULT1C4, HK2, HSPA1A, HSPA1A, HSPA1A, HSPA1A, HSPA1A, ATP5MC2, AK1, ADORA2A
MOOTHA_PGC	7.02281e-05	0.0234335	0.538434	0.759987	1.76568	374	DDIT4, LDHA, LDHA, PKM, TMEM45A, ENO1, TPI1, FAM162A, EGLN1, PGM1, EIF4A2, PGK1, P4HA2, PGAM1, GPI, GPI, GAPDH, MPC2, BNIP3L, FABP3, HBA1, MT2A
KEGG_OXIDATIVE_PHOSPHORYLATION	3.35392e-11	1.73465e-07	0.851339	-0.949087	-2.10043	116	MT-ND1, MT-CO2, MT-CO3, MT-ND3, MT-ND2, MT-ATP6, MT-CYB, MT-ND4, MT-CO1
Early Expanded HSC/MPP Day 2
pathway	pval	padj	log2err	ES	NES	size	leadingEdge
GO_RIBONUCLEOPROTEIN_COMPLEX_BIOGENESIS	2.61141e-07	0.00275896	0.674963	0.756987	1.80939	427	CIRBP, RPS18, RPS18, RPS18, RPS18, RPS18, RPS18, RPL9, GNL2, RPS26, RPL21, RPS27, RPS13, RPS19, RPS5, RPF2, RPL34, RPS14, RPLP0, RPS27A, RPL13, RPL10, RPL18A, SNRPB, RPL29, RPS7, DDX21, RPS3A, RPS3A, EIF3K, EIF3K, RPL6, RPL3, SNU13, MRPL20, RPL23A, CDC123, ERI3, RPS23, RPL5, EIF3CL, EIF3CL, RPL19, EXOSC9, BUD23, PA2G4, NHP2, EIF3C, GNL3, FBL, FBL, RPP40, RPL7, RPL11, NIP7, RPS4X, RPS6, RPL13A, WD…
Unexpanded HSCs/HPCs Day 2
pathway	pval	padj	log2err	ES	NES	size	leadingEdge
GO_RRNA_METABOLIC_PROCESS	6.80771e-28	4.20416e-24	1.37274	0.893072	2.35778	247	RPL9, RPS18, RPS18, RPS18, RPS18, RPS18, RPS18, RPL34, RPL13, RPL21, RPS27A, RPL11, RPS7, RPS27, RPS19, RPS6, RPS23, RPS4X, RPS12, RPS13, RPLP0, RPL5, RPS3A, RPS3A, RPS5, RPL19, RPL3, RPS14, RPL7, RPL32, RPL10, RPL6, RPS8, RPS26, RPL18A, RPL24, RPLP1, RPL28, RPL26, RPL12, RPL29, RPL13A, RPL31, RPL30, RPL36A, RPS17, RPS17, RPL27, RPL10A, RPL4, RPL14, RPL23A, RPL35, RPLP2, NHP2, RPL18, RPL37, RPS29…
GO_RESPONSE_TO_INTERFERON_GAMMA	3.23164e-06	0.000335834	0.627257	0.829277	2.01736	96	IFITM2, DAPK1, GAPDH, IFITM1, HLA-DQA2, HLA-DQA2, HLA-DQA2, HLA-DQA2, HLA-DQA2, HLA-DQA2, HLA-DQA2, HLA-DQA2, AIF1, AIF1, AIF1, AIF1, AIF1, AIF1, HLA-E, HLA-E, HLA-E, HLA-E, HLA-E, HLA-E, HLA-E, IFI30, HLA-DQA1, HLA-DQA1, HLA-DQA1, HLA-DQA1, HLA-DQA1, HLA-DQA1, HLA-DQA1, HLA-DQA1, HLA-DQA1, HLA-DQA1, HLA-DQA1, HLA-DQA1, HLA-DQA1, HLA-DQA1, HLA-A, HLA-A, HLA-A, HLA-A, HLA-A, HLA-A, HLA-A, HLA-A, R…
GRAHAM_CML_QUIESCENT_VS_NORMAL_QUIESCENT_DN	2.41339e-05	0.00171456	0.57561	0.90581	1.96918	43	CD52, AIF1, AIF1, AIF1, AIF1, AIF1, AIF1, CRHBP, TM4SF1, HLA-DQA1, HLA-DQA1, HLA-DQA1, HLA-DQA1, HLA-DQA1, HLA-DQA1, HLA-DQA1, HLA-DQA1, HLA-DQA1, HLA-DQA1, HLA-DQA1, HLA-DQA1, HLA-DQA1, HLA-DQA1, IDS, HLA-DQB1, HLA-DQB1, HLA-DQB1, HLA-DQB1, HLA-DQB1, HLA-DQB1, HLA-DQB1, H1-0, FAM30A, FAM30A, DUSP6, FHL1, HLA-DPA1, HLA-DPA1, HLA-DPA1, HLA-DPA1, HLA-DPA1, HLA-DPA1, HLA-DPA1, HLA-DPA1, HLF, TGFB1I1…
GSE22886_NEUTROPHIL_VS_MONOCYTE_DN	7.7781e-07	9.83602e-05	0.659444	0.725813	1.89295	193	RBM3, RPL9, ENO1, RPS27A, RPL11, RPS7, RPS27, RPS13, PRMT1, RPL26, GNL2, GSTP1, SUMO3, SSR4, RPL37, RACK1, NDUFS6, RPS20, PSMC5, IDH3B, NDUFS4, ATP5F1B, NDUFA9, ESD, HLA-DPA1, HLA-DPA1, HLA-DPA1, HLA-DPA1, HLA-DPA1, HLA-DPA1, HLA-DPA1, HLA-DPA1, NDUFA4
GSE37605_TREG_VS_TCONV_C57BL6_FOXP3_FUSION_GFP_UP	0.000475687	0.0206315	0.498493	0.789759	1.8862	89	RBM3, CD52, ALDOC, CALHM6, A1BG
GO_MONOSACCHARIDE_BIOSYNTHETIC_PROCESS	0.000903615	0.0330465	0.477271	0.854067	1.85669	43	ENO1, GAPDH, ALDOC, TPI1, ALDOA, PGM1, GSTO1, MDH2, AKR1A1, PGAM4
GSE42724_NAIVE_VS_B1_BCELL_DN	1.58351e-05	0.0012785	0.57561	0.710891	1.83978	185	RPL34, RPL13, RPS7, RPS6, RPL5, RPS5, RPL3, RPL7, PRMT1, RPL26, RPL29, RPL13A, SNHG29, RPS17, RPS17, RPL4, SLC39A4, SLC39A4, EEF1B2, EEF1B2, RACK1, EIF3K, EIF3K, IDH3B, ATP6V0E2, RPS3, SRP72, RPL7A, RPL7A, COX6C, ATP5MG, NDRG2, RPL15, NUDT14, IMPDH2, FH, NDUFB10, NDUFB10, RPSA, RAB3A
GSE4984_UNTREATED_VS_GALECTIN1_TREATED_DC_DN	0.000115421	0.00630967	0.538434	0.717009	1.82788	153	RPL9, RPL21, RPS6, RPLP0, RPS5, RPL3, RPS14, IGHD, LDHB, OCIAD2, SNHG29, EIF3K, EIF3K, ALKBH2, CD27, FAM30A, FAM30A, CD79B, ATP6V0E2, RPS3
YANG_BREAST_CANCER_ESR1_UP	0.000384634	0.0177847	0.498493	0.903157	1.73371	26	CIRBP, GSTM3, MLPH, MAGED2
GSE24026_PD1_LIGATION_VS_CTRL_IN_ACT_TCELL_LINE_UP	0.00066549	0.0264206	0.477271	0.658874	1.68636	174	CD52, RPS18, RPS18, RPS18, RPS18, RPS18, RPS18, RPS7, SH3BGRL3, HLA-E, HLA-E, HLA-E, HLA-E, HLA-E, HLA-E, HLA-E, HLA-A, HLA-A, HLA-A, HLA-A, HLA-A, HLA-A, HLA-A, HLA-A, TIMP1, PSMB10, GMFG, GMFG, HLA-B, HLA-B, HLA-B, HLA-B, HLA-B, HLA-B, CLIC1, CLIC1, CLIC1, CLIC1, CLIC1, CLIC1, CLIC1, IFI35, PSMB8, PSMB8, PSMB8, PSMB8, PSMB8, PSMB8, PSMB8, PSMB8, PSME2, PSME2, TNFSF10, PFDN5, PFDN5, ATP6V0E2, RP…
ROSTY_CERVICAL_CANCER_PROLIFERATION_CLUSTER	4.34759e-11	1.2333e-08	0.851339	-0.89571	-1.81762	136	HMMR, RRM2, HMGB2, CCNB1, BIRC5, CENPF, AURKB, MKI67, CKS2, TOP2A, CDCA3, PLK1, ASPM, SMC4, CENPE, DLGAP5, KIF11, TPX2, H2AX, PTTG1, APOBEC3B, KIF14, KIF20A, CCNB2, CDC20, FOXM1, KIFC1, KIFC1, KIFC1, KIFC1, AURKA, LMNB1, CCNA2, KPNA2, KIF4A, HMGA1, PBK, ACACA, ACACA, CENPM, HJURP, DTYMK, TMPO, BUB1, UBE2C, SPAG5, CDCA8, ANP32E, GTSE1, TK1, UBE2S, RACGAP1, CDK1, PCLAF, NUSAP1, PRC1, NCAPG, ESPL1, …
GRAHAM_CML_QUIESCENT_VS_NORMAL_QUIESCENT_UP	1.98698e-07	3.07605e-05	0.690132	-0.901603	-1.74692	82	HBD, RRM2, ICAM4, HBB, KLF1, CENPF, ITGA2B, TOP2A, PRKAR2B, RHAG, CD36, MICAL2, HDC, DLGAP5, KIF11, APOC1, H2AX, AMMECR1, APOBEC3B, CCNB2, CDC20, TST, BLVRB, SPTA1, XK, TPM1, TK1, PDLIM1, RACGAP1, CDKN3, CDK1, CPOX, PCLAF, CD38, NUSAP1, PRC1, ANKRD27, KIF15, KIF15
REACTOME_RESPIRATORY_ELECTRON_TRANSPORT_ATP_SYNTHESIS_BY_CHEMIOSMOTIC_COUPLING_AND_HEAT_PRODUCTION_BY_UNCOUPLING_PROTEINS_	1.83483e-05	0.00141606	0.57561	-0.862774	-1.68776	91	MT-CYB, MT-ND4, MT-CO2, MT-ND3, MT-ATP6, MT-CO3, MT-ND6, MT-CO1
KIM_BIPOLAR_DISORDER_OLIGODENDROCYTE_DENSITY_CORR_DN	5.06116e-05	0.00316202	0.557332	-0.928651	-1.66562	37	CSRP3, TOP2A, GYPE
WHITFIELD_CELL_CYCLE_G2_M	1.9562e-06	0.000211672	0.627257	-0.796689	-1.66318	198	HMMR, BIRC5, CENPF, MKI67, CKS2, CDCA3, PLK1, PRR11, CENPE, DLGAP5, TPX2, KIF14, CCNB2, CDC20, FOXM1, AURKA, CCNA2, ARL6IP1, NCAPD2, PBK, KNSTRN, LBR, BUB1, SPAG5, ANP32E, DEPDC1, RANGAP1, GTSE1, ANLN, DIAPH3, DEPDC1B, NUSAP1, ANP32B, GSE1, G2E3, CKAP5, CDC27, CDC25B, SGO2, PIMREG, SFPQ, CENPA, RERE, TACC3, NUP98, YWHAH, CCDC88A, KIF20B, VANGL1, LMNA, NEK2, QRICH1, CEP55, KIF2C, SHCBP1, ARHGAP19,…
MITSIADES_RESPONSE_TO_APLIDIN_DN	1.85755e-06	0.000203092	0.643552	-0.78069	-1.65351	243	RRM2, CCNB1, BIRC5, CENPF, MKI67, SCD, TOP2A, ASPM, DLGAP5, TPX2, PTTG1, DHCR24, KIF14, NOTCH2, FOXM1, CALM3, NSD2, AURKA, CCNA2, KIF4A, NCAPD2, LBR, HJURP, CLTC, FAM120A, PDS5A, BUB1, CDCA8, PIK3CB, RACGAP1, NDC1, PCLAF, CDC42BPA, NUSAP1, ELAVL1, MBNL1, WEE1, NCAPG, MYB, CBFB, CDT1, ZFP64, TYMS, DCP2, CENPA, KAT2B, EIF3A, HNRNPD, BUB1B, PDS5B, TACC3, CUL3, ATP13A3, NUP50, POLQ, KIF18B, FBXO5, GC…
GO_STRIATED_MUSCLE_CONTRACTION	6.33999e-05	0.0038244	0.538434	-0.868931	-1.64784	66	CSRP3, MYL4, HSP90AA1, KCNH2, TPM1, PIK3CA
GSE46606_UNSTIM_VS_CD40L_IL2_IL5_3DAY_STIMULATED_IRF4_KO_BCELL_UP	0.000144119	0.00767855	0.518848	-0.859651	-1.64509	72	CSRP3, TAL1, MSL1, TANC1
BIDUS_METASTASIS_UP	1.10935e-05	0.000946648	0.593325	-0.779943	-1.63832	206	RRM2, CCNB1, BIRC5, CENPF, HSP90AA1, HNRNPU, SMC4, TFRC, DLGAP5, KIF11, TPX2, CCNB2, HNRNPH3, PCBP1, NSD2, AURKA, LMNB1, CCNA2, KIF4A, HNRNPA2B1, PBK, KNSTRN, BUB1, UBE2C, RCOR1, KNL1, DEPDC1, RACGAP1, G3BP1, CDK1, NUSAP1, ELAVL1, SQLE, CBFB, ODC1, CKAP5, EIF4A3, EIF4A3, ATF2, TYMS, SFPQ, TLK2, CENPA, HNRNPD, PAK2, PREPL, MED14, H2AZ1, AZIN1, CBLL1, KHDRBS1, MTDH, HUWE1, NF1, KDM6A, MAPK1, NUP153…
GSE37301_HEMATOPOIETIC_STEM_CELL_VS_CD4_TCELL_UP	1.88117e-05	0.00143078	0.57561	-0.797793	-1.6231	141	HMMR, MKI67, TOP2A, PLK1, PRR11, CSF2RB, ZEB2, CENPE, HDC, KIF11, TPX2, NOTCH2, CCNB2, CCNA2, FCER1G, BLVRB, FAM120A, ANLN, ELL2, PRC1, MBNL1, WEE1, CDK6, SKAP2, SRGAP2, PIK3AP1, KIF15, KIF15, ATP2A3, TTC7B, SAMHD1, STIL, CCNF, CDC25C, VCL, YBX3, IRF8, NF1, ARHGAP19, E2F8
