# Supplementary material for: Local oxygen tension dictates hematopoietic cell growth and potency
Source: Leukemia. 2026 May 15;40(7):1502–15. doi: 10.1038/s41375-026-02971-w (PMC13308678; doi:10.1038/s41375-026-02971-w)
Supplement: Supplementary file 4 — Table S3 [file 41375_2026_2971_MOESM4_ESM.xlsx]

## Sheet: HSCvsMPP
ensembl	entrez	gene_ID	chromosome	baseMean	log2FoldChange	padj
ENSG00000163751	1359	CPA3	chr3	9907.15	-4.13485	4.3354e-71
ENSG00000163106	27306	HPGDS	chr4	5147.95	-4.60678	5.91611e-46
ENSG00000165392	7486	WRN	chr8	256.719	-4.02464	1.01296e-16
ENSG00000135315	22832	CEP162	chr6	467.312	-2.36615	3.69138e-16
ENSG00000122188	54900	LAX1	chr1	504.134	-2.81942	9.4123e-15
ENSG00000164305	836	CASP3	chr4	2349.13	-1.71152	1.99142e-14
ENSG00000073737	10170	DHRS9	chr2	751.424	-8.83484	2.48336e-14
ENSG00000154727	2551	GABPA	chr21	1513.79	-1.51302	3.55332e-14
ENSG00000137767	58472	SQOR	chr15	1691.74	1.51223	1.21191e-13
ENSG00000246859	100505678	STARD4-AS1	chr5	534.491	-2.65848	3.77735e-13
ENSG00000169554	9839	ZEB2	chr2	5734.1	-1.25742	2.41538e-12
ENSG00000168952	29091	STXBP6	chr14	257.837	-8.36935	2.6899e-12
ENSG00000172292	253782	CERS6	chr2	565.125	-1.66065	2.93589e-12
ENSG00000172167	27085	MTBP	chr8	179.937	-2.55301	3.69741e-12
ENSG00000101336	3055	HCK	chr20	222.591	5.97552	4.45837e-12
ENSG00000148773	4288	MKI67	chr10	279.223	-5.84398	4.45837e-12
ENSG00000135426	9840	TESPA1	chr12	9202.3	-1.57629	5.26579e-12
ENSG00000127124	59269	HIVEP3	chr1	425.971	2.18615	5.70506e-12
ENSG00000289364				4572.87	-3.1297	1.08313e-11
ENSG00000176208	79915	ATAD5	chr17	1600.17	-2.1976	1.48843e-11
ENSG00000094804	990	CDC6	chr17	442.941	-9.39609	2.10929e-11
ENSG00000107611	8029	CUBN	chr10	80.0287	-6.39286	2.64001e-11
ENSG00000093072	51816	ADA2	chr22	1256.45	2.69601	3.12119e-11
ENSG00000189068	284415	VSTM1	chr19	196.151	-9.51746	1.12859e-10
ENSG00000166147	2200	FBN1	chr15	323.889	-2.69415	2.16281e-10
ENSG00000162894	9214	FCMR	chr1	2233.81	2.18053	2.62906e-10
ENSG00000105352	1089	CEACAM4	chr19	2043.59	2.1848	4.07075e-10
ENSG00000052723	80143	SIKE1	chr1	2191.9	-1.48118	4.45722e-10
ENSG00000168734	11142	PKIG	chr20	3030.11	-1.31574	4.91892e-10
ENSG00000068079	3430	IFI35	chr17	1339	1.19714	6.30021e-10
ENSG00000163026	80304	WDCP	chr2	80.2831	-8.94681	7.62291e-10
ENSG00000075568	23505	TMEM131	chr2	781.976	-1.54345	7.95152e-10
ENSG00000288869	107985770	SMANTIS		545.747	-2.32542	7.95152e-10
ENSG00000152465	9397	NMT2	chr10	1596.97	-1.88132	1.16447e-09
ENSG00000108861	1845	DUSP3	chr17	810.728	1.37576	1.61862e-09
ENSG00000076513	88455	ANKRD13A	chr12	1210.21	-1.04158	1.88013e-09
ENSG00000111335	4939	OAS2	chr12	563.619	2.13844	1.97628e-09
ENSG00000121211	84057	MND1	chr4	147.402	-8.31617	2.51117e-09
ENSG00000100526	1033	CDKN3	chr14	225.132	-4.79904	3.04749e-09
ENSG00000115548	55818	KDM3A	chr2	1053.54	-1.38497	3.18709e-09
ENSG00000129810	151648	SGO1	chr3	235.01	-3.09926	3.75771e-09
ENSG00000189221	4128	MAOA	chrX	89.676	-6.59933	4.23561e-09
ENSG00000142178	150094	SIK1	chr21	406.067	-2.66897	4.41535e-09
ENSG00000179639	2205	FCER1A	chr1	2668.4	-3.75727	4.56603e-09
ENSG00000197937	84671	ZNF347	chr19	154.391	-2.75269	5.16644e-09
ENSG00000214787	643680	MS4A4E		40.0558	-7.76417	5.16644e-09
ENSG00000130830	4354	MPP1	chrX	5088.85	-1.05152	5.25936e-09
ENSG00000116685	90231	KIAA2013	chr1	186.025	1.91293	5.94079e-09
ENSG00000170509	345275	HSD17B13	chr4	56.378	-4.66395	7.47721e-09
ENSG00000149548	80071	CCDC15	chr11	176.715	-4.51025	8.68423e-09
ENSG00000144407	5746	PTH2R	chr2	52.4103	-8.74662	9.24375e-09
ENSG00000135862	3915	LAMC1	chr1	211.172	-2.90685	1.00264e-08
ENSG00000144893	116931	MED12L	chr3	3259.88	-2.3854	1.38042e-08
ENSG00000138795	51176	LEF1	chr4	385.441	-8.34	1.77072e-08
ENSG00000151725	79682	CENPU	chr4	3592.61	-1.90337	1.84281e-08
ENSG00000159640	1636	ACE	chr17	101.368	3.23081	2.71299e-08
ENSG00000090554	2323	FLT3LG	chr19	126.911	2.29125	2.73561e-08
ENSG00000291237	6648	SOD2	chr6	10356.6	-0.998517	2.99113e-08
ENSG00000106952	944	TNFSF8	chr9	388.27	1.63304	3.05404e-08
ENSG00000119508	8013	NR4A3	chr9	133.773	-4.0405	3.60308e-08
ENSG00000187944	401027	C2orf66	chr2	207.46	-4.99133	4.30727e-08
ENSG00000123427	25895	EEF1AKMT3	chr12	361.882	1.23018	5.7665e-08
ENSG00000172247	114900	C1QTNF4	chr11	1479.48	3.59334	6.3142e-08
ENSG00000122694	152007	GLIPR2	chr9	1377.32	1.22019	8.2428e-08
ENSG00000085840	4998	ORC1	chr1	249.498	-4.08984	1.06446e-07
ENSG00000125826	10616	RBCK1	chr20	1686.14	1.09792	1.09563e-07
ENSG00000291124	643253	CCT6P1	chr7	1013.22	-1.5492	1.10937e-07
ENSG00000149201	60494	CCDC81	chr11	38.7556	-4.99613	1.1273e-07
ENSG00000120992	10434	LYPLA1	chr8	8044.5	-0.814111	1.16779e-07
ENSG00000198000	55035	NOL8	chr9	2951.38	-1.38987	1.26786e-07
ENSG00000142751	54707	GPN2	chr1	402.531	1.46953	1.30285e-07
ENSG00000066279	259266	ASPM	chr1	171.68	-4.33407	1.38165e-07
ENSG00000047457	1356	CP	chr3	250.563	-5.06046	1.5969e-07
ENSG00000112679	56940	DUSP22	chr6	757.285	1.49481	1.5969e-07
ENSG00000132300	55037	PTCD3	chr2	4909.27	-1.28559	1.5969e-07
ENSG00000227507	4050	LTB	chr6_qbl_hap6	4882.92	3.17762	1.5969e-07
ENSG00000106086	84725	PLEKHA8	chr7	158.772	-2.77975	1.82323e-07
ENSG00000138592	9101	USP8	chr15	1466.47	-1.42451	1.89013e-07
ENSG00000151917	221336	BEND6	chr6	188.049	-4.8777	2.5645e-07
ENSG00000125844	6238	RRBP1	chr20	1503.87	-1.77869	2.82062e-07
ENSG00000164946	158326	FREM1	chr9	303.062	-6.64965	2.92469e-07
ENSG00000136630	3142	HLX	chr1	133.951	3.53693	3.7685e-07
ENSG00000139508	283537	SLC46A3	chr13	316.437	1.82628	3.82949e-07
ENSG00000275896	5645	PRSS2		7206.33	3.09615	3.93189e-07
ENSG00000111247	10635	RAD51AP1	chr12	263.4	-7.45978	4.12728e-07
ENSG00000100351	9402	GRAP2	chr22	117.186	9.58536	4.14229e-07
ENSG00000197457	50861	STMN3	chr20	366.378	1.90774	4.14229e-07
ENSG00000276672				47.0028	-4.96108	5.6693e-07
ENSG00000035664	23604	DAPK2	chr15	59.2009	-5.52361	6.37631e-07
ENSG00000230266	101410543	XXYLT1-AS2	chr3	482.01	1.29446	6.4721e-07
ENSG00000198901	9055	PRC1	chr15	660.936	-1.42251	6.72854e-07
ENSG00000102575	54	ACP5	chr19	457.056	3.05434	6.81493e-07
ENSG00000186577	221491	SMIM29	chr6	464.449	1.56326	7.22515e-07
ENSG00000121152	23397	NCAPH	chr2	200.281	-5.34432	7.35802e-07
ENSG00000160593	120425	JAML	chr11	2811.22	2.87366	7.35802e-07
ENSG00000155792	64798	DEPTOR	chr8	3758.69	-1.04188	7.44666e-07
ENSG00000091181	3568	IL5RA	chr3	116.381	-8.25368	8.05962e-07
ENSG00000101938	91851	CHRDL1	chrX	423.879	3.15583	8.07062e-07
ENSG00000071575	28951	TRIB2	chr2	525.103	-3.80968	8.44218e-07
ENSG00000276842				83.239	-4.30385	8.77857e-07
ENSG00000109670	55294	FBXW7	chr4	1098.11	-1.43846	9.20752e-07
ENSG00000271344				26.3285	-8.0683	9.49227e-07
ENSG00000070031	6343	SCT	chr11	74.1529	2.77798	1.06196e-06
ENSG00000106701	83856	FSD1L	chr9	81.4655	-5.29984	1.1179e-06
ENSG00000108439	55163	PNPO	chr17	1208.03	1.65884	1.12843e-06
ENSG00000155761	200162	SPAG17	chr1	234.876	2.78502	1.15065e-06
ENSG00000168754	51252	FAM178B	chr2	1129.17	-6.54393	1.15366e-06
ENSG00000182158	64764	CREB3L2	chr7	897.43	1.39791	1.15366e-06
ENSG00000072274	7037	TFRC	chr3	7856.08	-1.4314	1.18066e-06
ENSG00000115524	23451	SF3B1	chr2	25733.1	-1.02194	1.24903e-06
ENSG00000287932				43.8689	-6.40577	1.2944e-06
ENSG00000110756	11234	HPS5	chr11	547.645	-1.56019	1.35146e-06
ENSG00000115750	9014	TAF1B	chr2	392.273	-1.65041	1.36526e-06
ENSG00000166484	5598	MAPK7	chr17	221.16	3.80082	1.39256e-06
ENSG00000184949	646851	FAM227A	chr22	60.5039	-5.51586	1.46176e-06
ENSG00000138688	84162	BLTP1	chr4	1218.89	-1.32564	1.5369e-06
ENSG00000175595	2072	ERCC4	chr16	478.714	-1.66378	1.83229e-06
ENSG00000085415	81929	SEH1L	chr18	1751.72	-1.03032	1.98908e-06
ENSG00000188191	5575	PRKAR1B	chr7	466.069	1.54246	2.03157e-06
ENSG00000103995	22995	CEP152	chr15	541.004	-2.43876	2.10863e-06
ENSG00000033122	57554	LRRC7	chr1	86.256	-3.08376	2.12569e-06
ENSG00000134470	3601	IL15RA	chr10	142.782	2.2338	2.14502e-06
ENSG00000132792	56259	CTNNBL1	chr20	8771.99	-1.33794	2.1481e-06
ENSG00000178999	9212	AURKB	chr17	102.8	-7.37962	2.32538e-06
ENSG00000168461	11031	RAB31	chr18	1998.59	1.96025	2.97371e-06
ENSG00000073734	8647	ABCB11	chr2	33.5856	-7.85161	2.99049e-06
ENSG00000093009	8318	CDC45	chr22	263.564	-3.64177	3.30804e-06
ENSG00000089916	55668	GPATCH2L	chr14	2460.91	-1.07843	3.40708e-06
ENSG00000291090	284047	CCDC144BP	chr17	2258.12	-1.36233	3.48504e-06
ENSG00000143507	11221	DUSP10	chr1	4794.24	-1.58641	3.53689e-06
ENSG00000156966	93010	B3GNT7	chr2	379.116	1.51359	3.95009e-06
ENSG00000287853				34.9373	-3.96212	4.21212e-06
ENSG00000163293	152519	NIPAL1	chr4	22.9422	-7.12701	4.28327e-06
ENSG00000261051				19.5195	-8.78874	4.28327e-06
ENSG00000138772	306	ANXA3	chr4	261.626	1.65752	4.8168e-06
ENSG00000110079	51338	MS4A4A	chr11	83.0842	3.25617	4.83312e-06
ENSG00000115919	8942	KYNU	chr2	38.4743	-6.56221	5.39063e-06
ENSG00000101000	10544	PROCR	chr20	116.579	3.42354	5.80907e-06
ENSG00000110436	6506	SLC1A2	chr11	34.5697	-5.14957	5.80907e-06
ENSG00000167244	3481	IGF2	chr11	125.143	6.68531	5.89789e-06
ENSG00000213203	170575	GIMAP1	chr7	1123.07	1.24082	5.89789e-06
ENSG00000286742				137.557	-4.67518	5.89789e-06
ENSG00000137331	8870	IER3	chr6_qbl_hap6	222.884	2.2607	6.00101e-06
ENSG00000001631	889	KRIT1	chr7	1059.97	-1.5596	6.38513e-06
ENSG00000186827	7293	TNFRSF4	chr1	62.3441	9.22502	6.90181e-06
ENSG00000138185	953	ENTPD1	chr10	463.887	-2.5661	6.93543e-06
ENSG00000125089	54436	SH3TC1	chr4	427.822	1.89778	7.18728e-06
ENSG00000114654	79825	EFCC1	chr3	100.063	2.75431	7.31447e-06
ENSG00000291059	102724279	CLEC4OP		469.931	-6.92941	7.62069e-06
ENSG00000114268	5210	PFKFB4	chr3	105.099	4.21784	7.70139e-06
ENSG00000028137	7133	TNFRSF1B	chr1	329.612	3.48985	8.11272e-06
ENSG00000142731	10733	PLK4	chr4	285.973	-3.29374	8.20016e-06
ENSG00000182308	285429	DCAF4L1	chr4	52.3374	-4.72168	8.20455e-06
ENSG00000166900	6809	STX3	chr11	828.233	2.05888	8.43088e-06
ENSG00000142089	10410	IFITM3	chr11	7062.93	1.47222	8.47778e-06
ENSG00000021776	9716	AQR	chr15	1810.54	-1.09895	8.54013e-06
ENSG00000261052	6818	SULT1A3	chr16	425.121	-1.3838	8.74939e-06
ENSG00000167208	124460	SNX20	chr16	893.231	1.27794	8.785e-06
ENSG00000166482	4239	MFAP4	chr17	4402.53	2.00841	8.84181e-06
ENSG00000153002	1360	CPB1	chr3	58.504	-5.88493	8.88122e-06
ENSG00000079385	634	CEACAM1	chr19	247.334	2.39655	8.98101e-06
ENSG00000160013	5739	PTGIR	chr19	106.688	4.83453	8.98101e-06
ENSG00000229989				2368.54	-4.95101	8.98101e-06
ENSG00000134686	1912	PHC2	chr1	469.139	1.81679	9.11473e-06
ENSG00000166002	56935	SMCO4	chr11	265.241	2.20276	9.11473e-06
ENSG00000203896	54923	LIME1	chr20	104.958	5.12982	9.24978e-06
ENSG00000109084	27346	TMEM97	chr17	729.228	-1.1585	9.33937e-06
ENSG00000039123	23517	MTREX	chr5	1235.97	-1.05099	9.71935e-06
ENSG00000153975	221302	ZUP1	chr6	552.218	-1.27234	9.93272e-06
ENSG00000163811	23160	WDR43	chr2	3362.91	-1.37911	1.00116e-05
ENSG00000236194				29.9855	-7.20776	1.05533e-05
ENSG00000261150	83481	EPPK1	chr8	53.5071	3.17748	1.06541e-05
ENSG00000105374	4818	NKG7	chr19	787.473	1.88086	1.0735e-05
ENSG00000131042	10288	LILRB2	chr19	435.216	2.82194	1.12809e-05
ENSG00000167851	11314	CD300A	chr17	1155.57	1.5093	1.15595e-05
ENSG00000290017				48.2078	-6.60109	1.16572e-05
ENSG00000230590	100302692	FTX	chrX	924.286	-0.873412	1.22416e-05
ENSG00000009413	5980	REV3L	chr6	1643.49	-1.47207	1.27855e-05
ENSG00000227953				115.251	1.92462	1.30331e-05
ENSG00000146006	26045	LRRTM2	chr5	49.8769	-5.51534	1.31233e-05
ENSG00000100485	6655	SOS2	chr14	921.532	-1.51573	1.31797e-05
ENSG00000163191	6282	S100A11	chr1	222.164	2.4879	1.31797e-05
ENSG00000171502	255631	COL24A1	chr1	916.538	-2.31595	1.31797e-05
ENSG00000105011	55723	ASF1B	chr19	144.989	-7.68104	1.32876e-05
ENSG00000172382	83886	PRSS27	chr16	29.1166	-4.66062	1.37775e-05
ENSG00000153317	50807	ASAP1	chr8	634.263	-1.05065	1.42877e-05
ENSG00000118985	22936	ELL2	chr5	1057.66	-1.63774	1.45397e-05
ENSG00000164707	26266	SLC13A4	chr7	23.6889	-4.90108	1.60226e-05
ENSG00000211455	23012	STK38L	chr12	1433.21	-1.43094	1.64426e-05
ENSG00000286786				39.9443	-8.08048	1.69958e-05
ENSG00000157303	203328	SUSD3	chr9	403.335	1.95532	1.70931e-05
ENSG00000279342				27.2965	-5.2297	1.72891e-05
ENSG00000165029	19	ABCA1	chr9	2149.44	-1.90943	1.77069e-05
ENSG00000198648	27347	STK39	chr2	80.4916	-3.18709	1.78513e-05
ENSG00000099860	4616	GADD45B	chr19	4474.53	1.22798	1.84643e-05
ENSG00000178188	25970	SH2B1	chr16	251.087	1.89133	1.94463e-05
ENSG00000178057	25915	NDUFAF3	chr3	2503.51	0.693062	2.00801e-05
ENSG00000196912	57730	ANKRD36B	chr2	1761.01	-1.28024	2.03837e-05
ENSG00000119041	9330	GTF3C3	chr2	1746.81	-1.00852	2.19551e-05
ENSG00000153214	84910	TMEM87B	chr2	376.147	-1.37509	2.19551e-05
ENSG00000184451	2826	CCR10	chr17	133.206	2.48727	2.24145e-05
ENSG00000291114	284367	SIGLEC17P	chr19	364.768	-6.6399	2.24145e-05
ENSG00000154639	1525	CXADR	chr21	899.883	-1.89194	2.3324e-05
ENSG00000077097	7155	TOP2B	chr3	8645.34	-1.76741	2.37831e-05
ENSG00000020129	23154	NCDN	chr1	126.627	2.99139	2.38969e-05
ENSG00000255152	100532732	MSH5-SAPCD1	chr6_qbl_hap6	57.7582	-4.61577	2.4657e-05
ENSG00000100321	9145	SYNGR1	chr22	4710.34	0.900167	2.66242e-05
ENSG00000101751	11201	POLI	chr18	1266.79	-1.13613	2.66242e-05
ENSG00000143674	84451	MAP3K21	chr1	49.8763	-3.36188	2.66242e-05
ENSG00000289314				29.023	-6.95497	2.66242e-05
ENSG00000127920	2791	GNG11	chr7	3267.37	1.2276	2.7654e-05
ENSG00000238018				26.8713	-4.62759	2.77091e-05
ENSG00000171365	1184	CLCN5	chrX	49.1224	-6.18586	2.82574e-05
ENSG00000274180	256302	NATD1	chr17	59.0925	3.84508	2.82574e-05
ENSG00000100364	23313	KIAA0930	chr22	823.58	1.37459	2.87354e-05
ENSG00000170476	51237	MZB1	chr5	4590.54	1.27899	2.93177e-05
ENSG00000055118	3757	KCNH2	chr7	105.376	-7.98594	3.00556e-05
ENSG00000178295	348654	GEN1	chr2	129.835	-2.95939	3.00556e-05
ENSG00000105810	1021	CDK6	chr7	10689.6	-1.47753	3.28531e-05
ENSG00000175216	9793	CKAP5	chr11	949.551	-1.48776	3.33492e-05
ENSG00000198336	4635	MYL4	chr17	75.715	-5.83181	3.35306e-05
ENSG00000134285	51303	FKBP11	chr12	919.591	-1.10927	3.40321e-05
ENSG00000135049	23287	AGTPBP1	chr9	982.737	-1.02879	3.44416e-05
ENSG00000204584				18.8156	4.89572	3.52454e-05
ENSG00000101200	551	AVP	chr20	4372.29	2.60445	3.60325e-05
ENSG00000272269	105374952	NUP153-AS1		71.9972	2.22963	3.66117e-05
ENSG00000168906	4144	MAT2A	chr2	488.938	-1.51216	3.69565e-05
ENSG00000115020	200576	PIKFYVE	chr2	1681.78	-1.16581	3.83502e-05
ENSG00000259915				12.5346	-7.84007	3.88725e-05
ENSG00000134900	7174	TPP2	chr13	3096.75	-1.05568	3.99222e-05
ENSG00000284512				30.2545	-7.29009	3.99983e-05
ENSG00000101335	10398	MYL9	chr20	317.105	2.18891	4.01042e-05
ENSG00000100034	9647	PPM1F	chr22	752.84	1.60396	4.06641e-05
ENSG00000287859				18.1403	-8.03246	4.06641e-05
ENSG00000100519	5706	PSMC6	chr14	3372.44	-1.03765	4.31641e-05
ENSG00000261801	100287616	LOXL1-AS1	chr15	379.922	1.34082	4.31641e-05
ENSG00000275052	57223	PPP4R3B	chr2	4727.75	-0.763571	4.31641e-05
ENSG00000198624	26112	CCDC69	chr5	731.219	1.92887	4.42103e-05
ENSG00000196591	3066	HDAC2	chr6	6237.82	-0.692087	4.49498e-05
ENSG00000159708	55282	LRRC36	chr16	25.1868	-5.4573	4.58378e-05
ENSG00000242574	3109	HLA-DMB	chr6_dbb_hap3	1109.51	1.29699	4.59997e-05
ENSG00000125944	10236	HNRNPR	chr1	11930.5	-0.852312	4.60126e-05
ENSG00000152217	26040	SETBP1	chr18	961.767	1.65402	4.60126e-05
ENSG00000239445				251.807	1.59365	4.65472e-05
ENSG00000136738	8027	STAM	chr10	1425.15	-1.43307	4.71656e-05
ENSG00000211898	3495	IGHD		992.359	2.62623	4.74818e-05
ENSG00000288803				57.2098	-4.4018	4.85726e-05
ENSG00000287408				20.0512	-7.94123	4.93684e-05
ENSG00000104951	259307	IL4I1	chr19	22.04	5.11914	4.94426e-05
ENSG00000138449	30061	SLC40A1	chr2	4853.95	-1.44326	5.01448e-05
ENSG00000162522	57648	NHSL3	chr1	87.3161	-3.01234	5.12979e-05
ENSG00000165244	195828	ZNF367	chr9	58.3589	-3.99977	5.19924e-05
ENSG00000231389	3113	HLA-DPA1	chr6_mcf_hap5	13002.1	1.0662	5.19924e-05
ENSG00000259642				133.296	1.7088	5.19924e-05
ENSG00000165733	9790	BMS1	chr10	3098.41	-0.97789	5.23433e-05
ENSG00000039523	79567	RIPOR1	chr16	329.446	1.85392	5.46324e-05
ENSG00000092201	11198	SUPT16H	chr14	4812.23	-1.06545	5.50653e-05
ENSG00000176978	29952	DPP7	chr9	1145.22	2.28017	5.50653e-05
ENSG00000215788	8718	TNFRSF25	chr1	360.574	3.39333	5.50653e-05
ENSG00000111962	10090	UST	chr6	65.1896	-3.9251	5.55648e-05
ENSG00000226742	440498	HSBP1L1	chr18	648.213	1.37683	5.70704e-05
ENSG00000267649				38.2638	-3.55176	5.70704e-05
ENSG00000066027	5525	PPP2R5A	chr1	627.974	-1.27335	5.71676e-05
ENSG00000122779	8805	TRIM24	chr7	1369.17	-1.16127	5.71676e-05
ENSG00000263961	440712	RHEX	chr1	592.664	-6.55416	5.80563e-05
ENSG00000151176	196463	PLBD2	chr12	202.476	2.36833	6.03578e-05
ENSG00000164134	80155	NAA15	chr4	3068.79	-0.887317	6.03578e-05
ENSG00000108819	84687	PPP1R9B	chr17	181.584	2.39283	6.058e-05
ENSG00000265142	102723167	MIR133A1HG		16.3635	-7.83021	6.06924e-05
ENSG00000137501	54843	SYTL2	chr11	41.1804	-6.87093	6.20506e-05
ENSG00000174501	400986	ANKRD36C		2939.29	-1.4999	6.25157e-05
ENSG00000133026	4628	MYH10	chr17	3020.35	-1.13097	6.27825e-05
ENSG00000213793	388559	ZNF888		112.116	-3.47643	6.57502e-05
ENSG00000135409	269	AMHR2	chr12	135.505	-4.76221	6.61274e-05
ENSG00000130826	1736	DKC1	chrX	5735.28	-0.964358	6.98494e-05
ENSG00000285793	285074	ANAPC1P2	chr2	523.632	-1.53638	7.03863e-05
ENSG00000196418	7678	ZNF124	chr1	437.505	-1.07269	7.04072e-05
ENSG00000152133	253635	GPATCH11	chr2	339.564	-1.83155	7.09593e-05
ENSG00000165490	220042	DDIAS	chr11	52.3477	-6.26924	7.10949e-05
ENSG00000090061	8812	CCNK	chr14	1079.72	-0.855777	7.16821e-05
ENSG00000253854				15.4216	-4.60063	7.16821e-05
ENSG00000261596				26.8026	-4.54218	7.2628e-05
ENSG00000237819	101927497	CDK6-AS1		1572.18	-1.50437	7.31894e-05
ENSG00000249096				15.8473	-7.0055	7.53617e-05
ENSG00000171223	3726	JUNB	chr19	1799.65	2.81044	7.82569e-05
ENSG00000152492	152137	CCDC50	chr3	858.28	1.19378	7.98285e-05
ENSG00000289534				13.2346	-7.28716	8.10623e-05
ENSG00000124882	2069	EREG	chr4	1343.04	-2.24032	8.47355e-05
ENSG00000260563				99.8773	-1.83776	9.12883e-05
ENSG00000128849	84952	CGNL1	chr15	13.7283	-8.38621	9.23986e-05
ENSG00000288766				29.314	-4.12752	9.46663e-05
ENSG00000186074	146722	CD300LF	chr17	1001.23	1.40345	9.52597e-05
ENSG00000130775	9473	THEMIS2	chr1	853.096	1.17689	9.61672e-05
ENSG00000137752	834	CASP1	chr11	1577.34	1.70858	9.61672e-05
ENSG00000198355	415116	PIM3	chr22	259.413	1.85402	9.61672e-05
ENSG00000140287	3067	HDC	chr15	1667.29	-5.25594	9.61922e-05
ENSG00000152413	9456	HOMER1	chr5	27.1809	-7.55371	9.75535e-05
ENSG00000232828				26.4513	-7.68543	0.000100841
ENSG00000100600	5641	LGMN	chr14	762.63	1.7014	0.000101198
ENSG00000155189	55326	AGPAT5	chr8	786.274	-1.14386	0.000102691
ENSG00000096401	988	CDC5L	chr6	3569.29	-1.10623	0.000105912
ENSG00000286071	105373170	LOC105373170		20.0689	-6.56478	0.000105912
ENSG00000122711	27290	SPINK4	chr9	40.7113	-2.53299	0.000106239
ENSG00000030419	22807	IKZF2	chr2	773.151	-1.7651	0.000106678
ENSG00000089902	23186	RCOR1	chr14	544.434	-1.3471	0.000106678
ENSG00000119227	80235	PIGZ	chr3	91.1638	2.4751	0.000106678
ENSG00000204619	6992	PPP1R11	chr6_ssto_hap7	2420.87	0.736917	0.000106678
ENSG00000065057	4913	NTHL1	chr16	1137.92	1.22412	0.000107205
ENSG00000259712				12.2996	-7.17002	0.000107205
ENSG00000260947				14.5521	-7.73994	0.000108131
ENSG00000172081	126308	MOB3A	chr19	409.739	1.75832	0.000112434
ENSG00000244274	55861	DBNDD2	chr20	152.701	2.55216	0.000112434
ENSG00000069966	10681	GNB5	chr15	1537.68	0.644553	0.000113374
ENSG00000197601	84188	FAR1	chr11	859.679	-1.99106	0.000113779
ENSG00000105146	6795	AURKC	chr19	21.7716	-6.74014	0.00011798
ENSG00000110172	26973	CHORDC1	chr11	1148.67	-1.0369	0.000119661
ENSG00000144339	23671	TMEFF2	chr2	19.5006	-7.46968	0.000123625
ENSG00000165359	203522	INTS6L	chrX	607.441	-1.56591	0.000125516
ENSG00000170604	26145	IRF2BP1	chr19	127.036	1.33511	0.000126359
ENSG00000119397	11064	CNTRL	chr9	6292.72	-1.08143	0.000126665
ENSG00000166228	5092	PCBD1	chr10	1566.31	1.03797	0.000126665
ENSG00000162591	1953	MEGF6	chr1	329.365	1.66637	0.000126761
ENSG00000285827				1467.57	-1.39729	0.000126761
ENSG00000156521	219743	TYSND1	chr10	264.422	1.09219	0.000127212
ENSG00000115414	2335	FN1	chr2	34.1835	-4.01868	0.000130251
ENSG00000142528	25888	ZNF473	chr19	309.598	1.58548	0.000130857
ENSG00000083454	5026	P2RX5	chr17	278.723	-3.14027	0.000133694
ENSG00000085365	9522	SCAMP1	chr5	1756.81	-0.630891	0.000133694
ENSG00000101439	1471	CST3	chr20	1872.44	1.79347	0.000133694
ENSG00000137040	26953	RANBP6	chr9	4576.41	-0.997666	0.000133694
ENSG00000103044	3038	HAS3	chr16	18.9881	-7.2058	0.000137747
ENSG00000072422	9886	RHOBTB1	chr10	211.287	-1.78468	0.000138338
ENSG00000101412	1869	E2F1	chr20	53.5247	-4.55216	0.000138338
ENSG00000285662	102724643	FAM245B		11.1268	-6.80036	0.000138338
ENSG00000182557	201305	SPNS3	chr17	1752.45	2.54767	0.000144408
ENSG00000171433	392465	GLOD5	chrX	10.8139	-6.95686	0.000144489
ENSG00000087470	10059	DNM1L	chr12	3498.1	-0.851295	0.000148076
ENSG00000123453	1757	SARDH	chr9	92.7317	2.37057	0.000148076
ENSG00000125648	79085	SLC25A23	chr19	92.8883	1.71871	0.000148217
ENSG00000160803	56893	UBQLN4	chr1	220.489	1.90683	0.000148217
ENSG00000111057	3875	KRT18	chr12	1163.28	1.96044	0.000152055
ENSG00000287925				20.6383	-8.3684	0.000152261
ENSG00000274315				15.226	-5.60066	0.000153093
ENSG00000155926	6503	SLA	chr8	4403.31	-1.17846	0.000153255
ENSG00000114487	27136	MORC1	chr3	36.6814	-6.93142	0.000155105
ENSG00000141449	80000	GREB1L	chr18	15.1051	-7.32742	0.000155105
ENSG00000179097	3355	HTR1F	chr3	2822.55	-1.18911	0.000155802
ENSG00000113638	23548	TTC33	chr5	447.055	-1.46824	0.000157349
ENSG00000165819	56339	METTL3	chr14	2402.44	-0.846457	0.000162472
ENSG00000169704	2815	GP9	chr3	53.1618	4.61073	0.000162472
ENSG00000290878	3128	HLA-DRB6	chr6_cox_hap2	923.88	1.49374	0.000162472
ENSG00000108798	51225	ABI3	chr17	28.9887	9.13236	0.000162911
ENSG00000105538	54922	RASIP1	chr19	15.1862	-6.65999	0.000166595
ENSG00000089041	5027	P2RX7	chr12	1033.45	-1.07845	0.000166643
ENSG00000136040	10154	PLXNC1	chr12	800.068	-1.30354	0.000169926
ENSG00000157741	254048	UBN2	chr7	686.238	-1.09113	0.000170151
ENSG00000188511	348645	MIR3667HG	chr22	196.258	1.43579	0.0001712
ENSG00000267313	641516	KC6	chr18	18.9546	-7.56647	0.000171379
ENSG00000231826	102723854	LINC01819		1977.64	1.48058	0.000172825
ENSG00000100580	283578	TMED8	chr14	1734.92	-1.30737	0.000175979
ENSG00000100889	5106	PCK2	chr14	185.226	1.83324	0.000175979
ENSG00000150776	55216	NKAPD1	chr11	1372.02	-1.14121	0.000175979
ENSG00000163491	152110	NEK10	chr3	33.8582	-6.31895	0.000175979
ENSG00000124343	7499	XG	chrX	18.2068	-7.12388	0.000176332
ENSG00000128016	7538	ZFP36	chr19	1299.28	1.8618	0.000179846
ENSG00000131634	79652	TMEM204	chr16	126.042	2.58868	0.000179846
ENSG00000136816	27348	TOR1B	chr9	237.694	1.68099	0.000179846
ENSG00000231125				10.1567	-6.79941	0.000179846
ENSG00000113649	10915	TCERG1	chr5	5601.53	-0.721917	0.000184832
ENSG00000271964				12.0361	-7.26243	0.000187007
ENSG00000204252	3111	HLA-DOA	chr6_dbb_hap3	1632.53	2.01104	0.00018731
ENSG00000004700	5965	RECQL	chr12	777.785	-1.41947	0.000189011
ENSG00000140968	3394	IRF8	chr16	1364.91	5.18371	0.000189578
ENSG00000100578	9786	KIAA0586	chr14	767.381	-1.18322	0.000189816
ENSG00000271843				19.2342	-4.10817	0.000189816
ENSG00000107854	80351	TNKS2	chr10	830.592	-1.42241	0.000191787
ENSG00000100722	79882	ZC3H14	chr14	3452.55	-0.672591	0.000194322
ENSG00000165028	55335	NIPSNAP3B	chr9	451.998	-0.885482	0.000195232
ENSG00000196507	85012	TCEAL3	chrX	872.9	0.651396	0.000196859
ENSG00000154721	58494	JAM2	chr21	321.936	1.37484	0.00019809
ENSG00000135801	27097	TAF5L	chr1	96.308	-2.14499	0.000198929
ENSG00000105726	57130	ATP13A1	chr19	366.517	2.60215	0.000199718
ENSG00000255733				62.5989	7.43129	0.000201981
ENSG00000117091	962	CD48	chr1	1049.73	1.68997	0.000202678
ENSG00000135605	7006	TEC	chr4	820.504	-1.26602	0.000203679
ENSG00000280721	101928173	LINC01943		66.3899	-2.30063	0.000203679
ENSG00000153283	10225	CD96	chr3	71.1931	-7.13143	0.000218735
ENSG00000263272				452.746	-1.45144	0.000218735
ENSG00000155254	83742	MARVELD1	chr10	289.97	1.46074	0.000220926
ENSG00000223960	101927027	CHROMR		913.114	-0.807826	0.000223125
ENSG00000117650	4751	NEK2	chr1	64.234	-5.38201	0.000223243
ENSG00000165682	51266	CLEC1B	chr12	47.9941	7.47894	0.000223243
ENSG00000196715	154807	VKORC1L1	chr7	439.468	-0.97464	0.000223243
ENSG00000121690	91614	DEPDC7	chr11	62.7794	-3.72278	0.000224551
ENSG00000241469	151658	LINC00635	chr3	12.4389	-6.91665	0.000224551
ENSG00000106780	1955	MEGF9	chr9	127.868	-2.79785	0.000229589
ENSG00000113318	4437	MSH3	chr5	1355.38	-0.954075	0.000229589
ENSG00000122970	28981	IFT81	chr12	686.927	-1.252	0.000231061
ENSG00000205213	55366	LGR4	chr11	51.0415	-4.40674	0.000234785
ENSG00000196074	10388	SYCP2	chr20	57.1445	-5.20678	0.000235314
ENSG00000166091	116173	CMTM5	chr14	94.0548	5.43022	0.000237163
ENSG00000204764	64901	RANBP17	chr5	161.685	-2.1887	0.000239866
ENSG00000289394				31.3439	-3.84812	0.000241269
ENSG00000171385	3752	KCND3	chr1	27.39	-4.38183	0.000243546
ENSG00000075151	8672	EIF4G3	chr1	1098.35	-1.35862	0.000245324
ENSG00000023839	1244	ABCC2	chr10	18.6716	-6.41162	0.000251419
ENSG00000110400	5818	NECTIN1	chr11	29.7831	-6.97939	0.000251419
ENSG00000189420	139735	ZFP92	chrX	8.10755	-7.44063	0.000251419
ENSG00000088832	2280	FKBP1A	chr20	19351.1	0.627029	0.000252155
ENSG00000136051	23325	WASHC4	chr12	3585.43	-1.01591	0.000252155
ENSG00000139318	1848	DUSP6	chr12	1785.69	1.58681	0.000252155
ENSG00000153395	79888	LPCAT1	chr5	112.868	2.06396	0.000252155
ENSG00000265817	100861412	FSBP	chr8	68.7561	-3.63323	0.000252155
ENSG00000273471				152.464	2.57862	0.000254441
ENSG00000167768	3848	KRT1	chr12	289.5	-7.7981	0.000255692
ENSG00000130348	55278	QRSL1	chr6	2788.44	-0.681614	0.000259587
ENSG00000180061	284417	TMEM150B	chr19	21.9563	4.88595	0.000259587
ENSG00000169981	7584	ZNF35	chr3	106.702	-2.34611	0.0002611
ENSG00000148180	2934	GSN	chr9	644.793	1.76419	0.000265801
ENSG00000106004	3202	HOXA5	chr7	1543.88	1.21571	0.000266424
ENSG00000196123	653319	MATCAP1	chr16	46.0377	-3.60831	0.000269868
ENSG00000240521				11.5202	-6.29334	0.000283321
ENSG00000205593	414918	DENND6B	chr22	286.586	1.78923	0.000284822
ENSG00000112739	8899	PRP4K	chr6	2736.98	-0.956549	0.000286101
ENSG00000170545	57228	SMAGP	chr12	310.717	1.41633	0.000287064
ENSG00000137101	971	CD72	chr9	130.755	1.82097	0.000294567
ENSG00000147408	55790	CSGALNACT1	chr8	725.234	1.80222	0.000294567
ENSG00000152229	9050	PSTPIP2	chr18	2983.45	-0.902581	0.000294567
ENSG00000179840	644997	PIK3CD-AS1	chr1	34.2937	5.5065	0.000294567
ENSG00000113269	55819	RNF130	chr5	10234.1	-0.881598	0.000299763
ENSG00000169442	1043	CD52	chr1	27335.4	1.2622	0.000299763
ENSG00000143493	25896	INTS7	chr1	1717.65	-1.43502	0.000305007
ENSG00000040199	23035	PHLPP2	chr16	76.2003	-3.29058	0.00030763
ENSG00000272205	118568815	POU2F1-DT		26.067	-5.65596	0.00030763
ENSG00000141337	22901	ARSG	chr17	54.1662	3.03808	0.000312187
ENSG00000145730	5066	PAM	chr5	484.021	1.16543	0.000312187
ENSG00000153157	221711	SYCP2L	chr6	23.3306	-4.96683	0.000319412
ENSG00000095564	9044	BTAF1	chr10	1437.55	-1.49918	0.000320955
ENSG00000100030	5594	MAPK1	chr22	513.149	-1.33565	0.000323078
ENSG00000118482	23469	PHF3	chr6	2956.71	-0.884793	0.000323078
ENSG00000180667	55432	YOD1	chr1	563.172	-1.33208	0.000323078
ENSG00000196576	23654	PLXNB2	chr22	208.555	2.52301	0.000323078
ENSG00000136068	2317	FLNB	chr3	988.228	1.32291	0.000323941
ENSG00000230747				126.386	1.5847	0.000323944
ENSG00000136717	274	BIN1	chr2	1987.7	1.94014	0.000327501
ENSG00000078177	55728	N4BP2	chr4	4338.63	-1.51354	0.00033138
ENSG00000122958	9559	VPS26A	chr10	3296.53	-1.00138	0.00033138
ENSG00000119684	27030	MLH3	chr14	831.571	-1.14494	0.00033352
ENSG00000127980	5189	PEX1	chr7	788.704	-1.23153	0.000335477
ENSG00000260804	150967	LINC01963	chr2	112.727	-2.8906	0.000339469
ENSG00000139505	9107	MTMR6	chr13	870.343	-1.32406	0.000344284
ENSG00000153551	112616	CMTM7	chr3	2907.35	0.908836	0.000344284
ENSG00000257698	100506844	GIHCG	chr12	17899.5	-1.61979	0.000350625
ENSG00000009954	9031	BAZ1B	chr7	2223.12	-1.23748	0.000356203
ENSG00000103316	1428	CRYM	chr16	318.763	-5.10082	0.000357511
ENSG00000179776	1003	CDH5	chr16	13.4284	8.03262	0.00035949
ENSG00000100852	394	ARHGAP5	chr14	2543.14	-1.39551	0.000360507
ENSG00000167173	56905	C15orf39	chr15	204.782	2.22529	0.000360507
ENSG00000168060	10004	NAALADL1	chr11	1493.14	1.03345	0.000360689
ENSG00000258744				43.0815	1.87347	0.000360689
ENSG00000061492	7478	WNT8A	chr5	22.48	-7.52682	0.000361968
ENSG00000120008	55717	WDR11	chr10	1071.12	-1.17609	0.000366385
ENSG00000173230	2804	GOLGB1	chr3	5340.37	-0.99881	0.000366385
ENSG00000254266	101927003	PKIA-AS1		16.5205	-4.22986	0.000366567
ENSG00000204574	23	ABCF1	chr6_mcf_hap5	1244.25	-0.821605	0.000371942
ENSG00000108094	8453	CUL2	chr10	934.872	-1.14751	0.00037464
ENSG00000100056	8220	ESS2	chr22	274.094	2.45967	0.000375306
ENSG00000156414	122402	TDRD9	chr14	46.0431	-6.6392	0.000377066
ENSG00000254017	3499	IGHEP2		62.9448	-3.13887	0.000379235
ENSG00000275764				129.173	-1.86384	0.000379235
ENSG00000100393	2033	EP300	chr22	1783.9	-1.04517	0.000393361
ENSG00000173548	257364	SNX33	chr15	26.9871	4.71622	0.000395709
ENSG00000182871	80781	COL18A1	chr21	31.6259	-4.1752	0.000398195
ENSG00000261187				19.5678	-3.26221	0.000398195
ENSG00000111331	4940	OAS3	chr12	227.379	2.12611	0.000402073
ENSG00000152785	651	BMP3	chr4	20.0504	-4.8798	0.000412282
ENSG00000166741	4837	NNMT	chr11	20.1127	-7.22287	0.000412282
ENSG00000124491	2162	F13A1	chr6	446.359	11.3574	0.000412798
ENSG00000171703	6919	TCEA2	chr20	659.124	1.33374	0.000412798
ENSG00000076604	9618	TRAF4	chr17	199.453	2.31695	0.000417121
ENSG00000160753	23623	RUSC1	chr1	316.737	1.69697	0.000420559
ENSG00000089006	27131	SNX5	chr20	3491.52	-1.15156	0.000425208
ENSG00000167799	254552	NUDT8	chr11	414.711	1.8028	0.000426788
ENSG00000112237	892	CCNC	chr6	2601.32	-1.07709	0.000428565
ENSG00000104154	7782	SLC30A4	chr15	247.993	1.67918	0.000433808
ENSG00000158050	1844	DUSP2	chr2	563.606	3.28034	0.000434944
ENSG00000100290	638	BIK	chr22	27.9095	7.12772	0.000439497
ENSG00000123146	976	ADGRE5	chr19	611.369	2.0955	0.000439497
ENSG00000134242	26191	PTPN22	chr1	659.581	-1.94286	0.000439497
ENSG00000164124	55314	TMEM144	chr4	468.313	1.09641	0.000439497
ENSG00000286965				33.3901	-4.31974	0.000439497
ENSG00000179593	247	ALOX15B	chr17	206.782	3.28576	0.000440335
ENSG00000148468	221061	FAM171A1	chr10	34.859	-7.49393	0.000440951
ENSG00000174080	8722	CTSF	chr11	354.575	2.29954	0.000441627
ENSG00000274461	105378516	LINC02930		27.2006	-5.00456	0.000443229
ENSG00000211584	55652	SLC48A1	chr12	1945.58	0.831852	0.000443533
ENSG00000107554	23268	DNMBP	chr10	114.127	-2.78875	0.0004457
ENSG00000241839	80301	PLEKHO2	chr15	65.8374	4.71543	0.0004457
ENSG00000184898	375287	RBM43	chr2	175.027	-1.61138	0.000456331
ENSG00000232729	101926943	GTF2I-AS1		69.5143	-3.33681	0.000458909
ENSG00000198954	26128	KIFBP	chr10	108.613	-2.76033	0.000460689
ENSG00000103047	79613	TANGO6	chr16	111.647	2.29511	0.0004624
ENSG00000151806	60558	GUF1	chr4	610.968	-1.0435	0.0004624
ENSG00000171659	2857	GPR34	chrX	11.2503	-6.69503	0.0004624
ENSG00000163827	79442	LRRC2	chr3	26.1028	-6.31579	0.000464796
ENSG00000048828	23196	FAM120A	chr9	1206.67	-1.09895	0.000464911
ENSG00000178105	1662	DDX10	chr11	1893.87	-0.894826	0.000464911
ENSG00000262202				98.635	1.75159	0.000482399
ENSG00000196911	3841	KPNA5	chr6	729.069	-1.0267	0.000488674
ENSG00000204086	29935	RPA4	chrX	19.7449	-6.72376	0.000488674
ENSG00000147003	57393	CLTRN	chrX	19.9041	-4.75949	0.000491397
ENSG00000204642	3134	HLA-F	chr6_mann_hap4	635.235	1.57364	0.000493162
ENSG00000144554	2177	FANCD2	chr3	452.208	1.48762	0.000496802
ENSG00000154447	57630	SH3RF1	chr4	1808.42	0.995261	0.000498177
ENSG00000116711	5321	PLA2G4A	chr1	602.715	-1.2534	0.000499843
ENSG00000203876	100505933	ADD3-AS1	chr10	13.8531	-5.96849	0.000508843
ENSG00000131669	4814	NINJ1	chr9	628.572	2.18217	0.000511844
ENSG00000287115				17.6583	-6.4121	0.000518978
ENSG00000103381	55313	CPPED1	chr16	3533.53	-1.36137	0.000519994
ENSG00000184675	139285	AMER1	chrX	26.4058	-5.3546	0.000519994
ENSG00000269937				16.1405	-6.88334	0.000526557
ENSG00000169242	1942	EFNA1	chr1	838.128	1.58296	0.000538344
ENSG00000164164	54726	OTUD4	chr4	1484.79	-1.07825	0.000546865
ENSG00000135090	51347	TAOK3	chr12	12133.4	-0.713016	0.000548672
ENSG00000178922	81888	HYI	chr1	589.072	1.23917	0.000556017
ENSG00000179832	727957	MROH1	chr8	173.419	2.19415	0.000561513
ENSG00000115339	2591	GALNT3	chr2	74.0015	-3.66382	0.000573939
ENSG00000234617				12.7582	-6.99061	0.00058011
ENSG00000139746	64062	RBM26	chr13	1819.58	-1.3069	0.000585251
ENSG00000271503	6352	CCL5	chr17	122.889	3.19184	0.000591126
ENSG00000284747				13.8374	-5.53948	0.000594609
ENSG00000105552	587	BCAT2	chr19	451.034	2.03236	0.00060236
ENSG00000107281	56654	NPDC1	chr9	561.205	2.19625	0.000605617
ENSG00000271425	100132406	NBPF10	chr1	1249.85	-1.17395	0.000608835
ENSG00000163322	84142	ABRAXAS1	chr4	945.765	-0.875771	0.000614847
ENSG00000198121	1902	LPAR1	chr9	30.0215	5.8525	0.000614847
ENSG00000123562	9643	MORF4L2	chrX	5461.83	-1.03795	0.000631738
ENSG00000151689	3628	INPP1	chr2	314.244	1.41802	0.000641897
ENSG00000153922	1105	CHD1	chr5	7230.59	-1.46167	0.000647931
ENSG00000059804	6515	SLC2A3	chr12	1469.13	1.67096	0.000652867
ENSG00000246898				98.6584	-4.98088	0.000657344
ENSG00000152767	10160	FARP1	chr13	661.101	1.60451	0.000659932
ENSG00000244731	720	C4A	chr6_qbl_hap6	29.7094	-6.15037	0.000659932
ENSG00000284906				51.1238	-4.68477	0.000660187
ENSG00000107263	2889	RAPGEF1	chr9	183.483	1.83314	0.000664743
ENSG00000206503	3105	HLA-A	chr6_dbb_hap3	6774.56	0.847033	0.000665303
ENSG00000154237	79705	LRRK1	chr15	411.597	1.98883	0.000677556
ENSG00000224389	721	C4B	chr6_ssto_hap7	31.836	-6.30167	0.000679949
ENSG00000066056	7075	TIE1	chr1	501.896	1.15013	0.000687754
ENSG00000056972	10758	TRAF3IP2	chr6	345.874	1.59757	0.000688951
ENSG00000165949	3429	IFI27	chr14	32.6677	4.01152	0.000688951
ENSG00000130449	57688	ZSWIM6	chr5	354.292	-1.33892	0.000699513
ENSG00000235236				28.4841	-3.01065	0.000703122
ENSG00000119865	25927	CNRIP1	chr2	1916.49	-4.63258	0.000708055
ENSG00000189057	374393	FAM111B	chr11	42.6924	-6.75396	0.000711549
ENSG00000129226	968	CD68	chr17	214.228	1.86303	0.000714898
ENSG00000130303	684	BST2	chr19	10306.1	0.856763	0.000714898
ENSG00000133561	474344	GIMAP6	chr7	319.016	2.87777	0.000721759
ENSG00000162664	284695	ZNF326	chr1	2508.71	-0.968808	0.000730868
ENSG00000047597	7504	XK	chrX	78.853	-5.196	0.000732963
ENSG00000100099	89781	HPS4	chr22	1357.45	-1.00792	0.000732963
ENSG00000069188	54549	SDK2	chr17	1226.02	2.43095	0.000738321
ENSG00000107937	23560	GTPBP4	chr10	1850.05	-0.977614	0.000741354
ENSG00000261183	102724362	SPINT1-AS1		238.159	1.13499	0.000741813
ENSG00000127366	54429	TAS2R5	chr7	15.6251	-5.95718	0.000746061
ENSG00000250303	283140	LINC02762		76.3436	-4.43455	0.000747715
ENSG00000160712	3570	IL6R	chr1	625.148	2.08564	0.000748645
ENSG00000175564	7352	UCP3	chr11	50.1153	-2.97425	0.000760343
ENSG00000100345	4627	MYH9	chr22	2111.01	1.21168	0.000760353
ENSG00000167202	23102	TBC1D2B	chr15	196.804	1.71562	0.000765636
ENSG00000163435	1999	ELF3	chr1	14.8551	-5.9405	0.000767778
ENSG00000167642	10653	SPINT2	chr19	15470.1	0.727031	0.000769225
ENSG00000152422	7518	XRCC4	chr5	374.74	-1.29917	0.000771694
ENSG00000167380	7769	ZNF226	chr19	626.29	1.13468	0.000774387
ENSG00000120896	10174	SORBS3	chr8	343.982	2.64306	0.000775469
ENSG00000153347	153643	FAM81B	chr5	47.8193	-2.14406	0.000777027
ENSG00000160781	79957	PAQR6	chr1	47.1436	2.43418	0.000779227
ENSG00000158457	340348	TSPAN33	chr7	68.6758	-3.43592	0.000779787
ENSG00000069482	51083	GAL	chr11	36.2128	-6.02869	0.00078423
ENSG00000117228	2633	GBP1	chr1	310.923	2.29791	0.00078423
ENSG00000108679	3959	LGALS3BP	chr17	1894.21	3.47741	0.000790301
ENSG00000051341	10721	POLQ	chr3	131.181	-3.01952	0.000791554
ENSG00000166313	322	APBB1	chr11	210.995	2.93794	0.000791554
ENSG00000286828				11.7266	-6.12881	0.000791554
ENSG00000101115	57167	SALL4	chr20	36.1201	-3.82132	0.000795594
ENSG00000117280	8934	RAB29	chr1	1494.52	1.13612	0.000795669
ENSG00000136636	51133	KCTD3	chr1	471.463	-1.47401	0.000799893
ENSG00000107021	54662	TBC1D13	chr9	174.479	1.33628	0.000802753
ENSG00000169696	79058	ASPSCR1	chr17	509.141	1.58288	0.00081111
ENSG00000103657	8925	HERC1	chr15	2109.08	-1.35277	0.000821479
ENSG00000106976	1759	DNM1	chr9	83.6363	2.32975	0.000822207
ENSG00000177888	360023	ZBTB41	chr1	444.957	-1.54993	0.000835295
ENSG00000143479	8444	DYRK3	chr1	260.121	2.35221	0.00083678
ENSG00000137225	11131	CAPN11	chr6	184.67	1.96394	0.000845281
ENSG00000164050	5364	PLXNB1	chr3	61.3778	-3.4355	0.000845281
ENSG00000230690	105373526	LOC105373526		27.8596	-6.37702	0.000855943
ENSG00000122643	51251	NT5C3A	chr7	7419.84	-0.651793	0.000860592
ENSG00000173540	29925	GMPPB	chr3	183.395	2.20902	0.000860592
ENSG00000156639	60685	ZFAND3	chr6	390.905	1.51276	0.000869414
ENSG00000159086	94104	PAXBP1	chr21	1440.39	-1.43352	0.000874931
ENSG00000214022	29803	REPIN1	chr7	584.694	1.03552	0.000876625
ENSG00000128594	64101	LRRC4	chr7	12.9934	-8.32113	0.00088958
ENSG00000175305	9134	CCNE2	chr8	94.9767	-3.60122	0.000890856
ENSG00000023191	6050	RNH1	chr11	531.628	1.88881	0.000892584
ENSG00000049540	2006	ELN	chr7	191.571	2.93236	0.000892584
ENSG00000143641	2590	GALNT2	chr1	700.328	1.01058	0.000892584
ENSG00000160932	4061	LY6E	chr8	7101.5	1.67698	0.000892584
ENSG00000178966	80010	RMI1	chr9	183.202	-3.22257	0.000892584
ENSG00000113971	27031	NPHP3	chr3	677.994	-1.23872	0.00090868
ENSG00000213079	22828	SCAF8	chr6	608.134	-1.07484	0.000909994
ENSG00000204054	124900275	LOC124900275		472.779	1.22555	0.00091516
ENSG00000136999	4856	CCN3	chr8	37.0731	5.0804	0.000923622
ENSG00000289357				18.084	-6.85783	0.000923622
ENSG00000225855	284618	RUSC1-AS1	chr1	228.398	-1.47471	0.000924497
ENSG00000276390				24.8942	-3.28678	0.000934693
ENSG00000215883	606495	CYB5RL	chr1	233.137	1.79363	0.000935869
ENSG00000258056	105369779	CD63-AS1		70.487	2.68832	0.000935869
ENSG00000126709	2537	IFI6	chr1	454.8	1.19782	0.000936515
ENSG00000134262	10717	AP4B1	chr1	783.15	-1.03523	0.000936984
ENSG00000123143	5585	PKN1	chr19	1059.8	1.37831	0.000943797
ENSG00000264207				110.499	1.69004	0.000943797
ENSG00000149131	710	SERPING1	chr11	4430.27	1.62352	0.000962189
ENSG00000169967	10746	MAP3K2	chr2	1233.02	-1.31529	0.000962189
ENSG00000286817				12.9497	-6.82751	0.000966638
ENSG00000139977	122830	NAA30	chr14	556.651	-1.214	0.000973118
ENSG00000164237	134147	CMBL	chr5	1186.98	0.917213	0.000973118
ENSG00000183850	100129543	ZNF730	chr19	31.5414	-3.55069	0.000973118
ENSG00000258603				16.7464	-4.49974	0.000973118
ENSG00000185880	140691	TRIM69	chr15	408.96	0.843841	0.00097797
ENSG00000169313	64805	P2RY12	chr3	12.347	-6.69143	0.000987833
ENSG00000106305	7965	AIMP2	chr7	1319.82	-0.867586	0.000993263
ENSG00000133119	5983	RFC3	chr13	489.971	-1.6624	0.000993263
ENSG00000175054	545	ATR	chr3	589.336	-1.32051	0.000993263
ENSG00000185591	6667	SP1	chr12	652.75	-0.932381	0.00100305
ENSG00000250264				31.9192	7.98183	0.00102678
ENSG00000188906	120892	LRRK2	chr12	19.6581	-5.33583	0.00102872
ENSG00000159259	8208	CHAF1B	chr21	476.006	-1.32944	0.00103679
ENSG00000184709	389816	LRRC26	chr9	37.9611	6.20727	0.00103679
ENSG00000204179	26095	PTPN20	chr10	113.987	1.55031	0.00104309
ENSG00000258504				54.4079	-2.73794	0.00105149
ENSG00000173264	56834	GPR137	chr11	127.063	2.44367	0.00106658
ENSG00000164088	132160	PPM1M	chr3	223.436	1.81029	0.00106765
ENSG00000019582	972	CD74	chr5	306189	0.825424	0.00107126
ENSG00000105732	64763	ZNF574	chr19	444.385	2.92446	0.00108587
ENSG00000145725	23262	PPIP5K2	chr5	4189.97	-0.866282	0.00110367
ENSG00000120458	79684	MSANTD2	chr11	90.3565	-2.40364	0.00112763
ENSG00000276231	146850	PIK3R6	chr17	249.273	2.25282	0.00113107
ENSG00000138400	130752	MDH1B	chr2	20.4559	-6.10098	0.00113141
ENSG00000253251	112441434	SHLD3		900.407	-1.57968	0.0011351
ENSG00000288880	112268239	LOC112268239		79.6553	-3.26387	0.0011351
ENSG00000243789	100137047	JMJD7	chr15	240.529	1.40361	0.00114138
ENSG00000198039	10793	ZNF273	chr7	184.65	-2.4274	0.00114166
ENSG00000169607	150468	CKAP2L	chr2	178.623	-1.89592	0.00115395
ENSG00000197536				1538.07	1.08976	0.00115395
ENSG00000237361	400128	TUSC8		22.9475	-5.51137	0.00115395
ENSG00000175893	340481	ZDHHC21	chr9	596.825	-1.21714	0.00116828
ENSG00000133858	196441	ZFC3H1	chr12	2814.89	-0.881134	0.00117232
ENSG00000130511	170463	SSBP4	chr19	476.717	1.1422	0.00117269
ENSG00000290731	440895	LOC440895		146.721	1.79489	0.00117269
ENSG00000147166	26548	ITGB1BP2	chrX	53.3163	-3.04196	0.00117457
ENSG00000120733	51780	KDM3B	chr5	1757.36	-1.01528	0.00117777
ENSG00000160179	9619	ABCG1	chr21	240.4	2.34037	0.00118094
ENSG00000120645	440073	IQSEC3	chr12	248.199	1.31497	0.00118129
ENSG00000142192	351	APP	chr21	2385.37	1.29372	0.00118666
ENSG00000160185	53347	UBASH3A	chr21	27.3572	-6.9662	0.00118678
ENSG00000277701				157.43	-1.58637	0.00118678
ENSG00000177710	83650	SLC35G5	chr8	8.2898	-6.81819	0.00118906
ENSG00000160062	653121	ZBTB8A	chr1	1331.06	-0.841995	0.00119429
ENSG00000111275	217	ALDH2	chr12	1761.31	1.39158	0.00119981
ENSG00000170471	57148	RALGAPB	chr20	682.304	-0.959052	0.00119981
ENSG00000117122	4237	MFAP2	chr1	2187.73	1.09127	0.00120984
ENSG00000185917	54093	SETD4	chr21	514.352	1.25253	0.00125699
ENSG00000070367	10640	EXOC5	chr14	1464.01	-1.02254	0.00125875
ENSG00000157895	64897	C12orf43	chr12	716.551	1.0231	0.00125875
ENSG00000171643	170591	S100Z	chr5	1244.94	1.36935	0.00125875
ENSG00000206190	57194	ATP10A	chr15	290.211	1.38258	0.00126598
ENSG00000238057	100303491	ZEB2-AS1	chr2	31.863	-2.9705	0.00129439
ENSG00000151364	65987	KCTD14	chr11	14.6233	-6.91348	0.00131039
ENSG00000164253	55255	WDR41	chr5	2491.54	-1.00506	0.00132201
ENSG00000164327	253260	RICTOR	chr5	1653.66	-1.29187	0.00132201
ENSG00000170819	8419	BFSP2	chr3	28.7562	-6.82637	0.00132201
ENSG00000213903	1241	LTB4R	chr14	159.85	2.13189	0.00133272
ENSG00000115464	9736	USP34	chr2	2502.88	-1.35787	0.00134048
ENSG00000228065				465.211	1.14759	0.00134071
ENSG00000133169	55859	BEX1	chrX	660.904	1.36355	0.00134141
ENSG00000145936	3779	KCNMB1	chr5	110.722	1.94866	0.00134605
ENSG00000164035	51705	EMCN	chr4	591.795	1.43778	0.00135004
ENSG00000234127	7726	TRIM26	chr6_qbl_hap6	167.336	2.06417	0.00135285
ENSG00000103549	9810	RNF40	chr16	574.685	1.52008	0.00137552
ENSG00000106524	57037	ANKMY2	chr7	1000.66	-1.12331	0.00137552
ENSG00000100092	23616	SH3BP1	chr22	135.14	3.42896	0.00138122
ENSG00000268107				16.1175	-6.69605	0.00138153
ENSG00000141664	54877	ZCCHC2	chr18	720.726	-1.15941	0.00138177
ENSG00000196372	79754	ASB13	chr10	190.138	1.71681	0.00138293
ENSG00000135686	79786	KLHL36	chr16	469.237	1.21427	0.0013849
ENSG00000186051	6887	TAL2	chr9	12.1569	-6.69026	0.00138588
ENSG00000204420	80739	MPIG6B	chr6_dbb_hap3	1023.82	0.845211	0.00140122
ENSG00000206530	55779	CFAP44	chr3	80.3738	-3.71705	0.00140122
ENSG00000233452	729178	STXBP5-AS1	chr6	24.3996	-3.78043	0.00140122
ENSG00000134986	9315	NREP	chr5	7274.49	-0.827961	0.00141743
ENSG00000091542	54890	ALKBH5	chr17	1210.7	0.750259	0.00141997
ENSG00000129195	54478	PIMREG	chr17	36.9738	-6.92649	0.00142472
ENSG00000173261	153770	PLAC8L1	chr5	9.362	-6.69176	0.00142472
ENSG00000125650	5623	PSPN	chr19	105.128	1.70552	0.00146228
ENSG00000133597	90956	ADCK2	chr7	226.411	1.28358	0.00146515
ENSG00000269821	10984	KCNQ1OT1	chr11	763.784	-1.79292	0.0014773
ENSG00000171827	148268	ZNF570	chr19	196.27	-3.18373	0.00147933
ENSG00000113595	373	TRIM23	chr5	120.389	-2.21003	0.0014816
ENSG00000146826	55262	TRAPPC14	chr7	35.7829	-2.64158	0.00148232
ENSG00000155304	6782	HSPA13	chr21	1939.38	-0.745084	0.00149486
ENSG00000006638	6915	TBXA2R	chr19	73.0681	2.5633	0.00149886
ENSG00000185361	126282	TNFAIP8L1	chr19	336.773	1.33617	0.0015303
ENSG00000213853	2013	EMP2	chr16	49.7004	3.72287	0.0015303
ENSG00000130193	51337	THEM6	chr8	152.248	2.73811	0.00153513
ENSG00000196628	6925	TCF4	chr18	6338.35	0.804942	0.00153711
ENSG00000147437	2796	GNRH1	chr8	10.8276	-6.11857	0.00154235
ENSG00000130935	25926	NOL11	chr17	2185.51	-0.90574	0.00154392
ENSG00000266412	8031	NCOA4	chr10	12437.9	-0.68243	0.00155235
ENSG00000167565	29946	SERTAD3	chr19	1036.18	1.28641	0.00155824
ENSG00000197081	3482	IGF2R	chr6	75.5175	2.80903	0.00156515
ENSG00000142784	23038	WDTC1	chr1	220.491	1.36337	0.00156765
ENSG00000270100				14.5923	-3.80431	0.00156775
ENSG00000064313	6873	TAF2	chr8	2025.59	-1.0454	0.00157784
ENSG00000197299	641	BLM	chr15	799.441	-1.36961	0.00157926
ENSG00000134326	129607	CMPK2	chr2	234.91	1.40292	0.00160347
ENSG00000278817				125.69	1.39369	0.00160347
ENSG00000111880	8732	RNGTT	chr6	496.551	-1.0125	0.00160442
ENSG00000272894				22.7865	-6.44092	0.0016057
ENSG00000160352	148206	ZNF714	chr19	1008.85	-0.915442	0.00161364
ENSG00000164109	4085	MAD2L1	chr4	1233.63	-0.914209	0.00162607
ENSG00000169251	51068	NMD3	chr3	3696.7	-0.890864	0.00162931
ENSG00000159374	130951	M1AP	chr2	28.5209	-3.61615	0.00163012
ENSG00000010278	928	CD9	chr12	453.167	1.98021	0.00164146
ENSG00000284237				327.075	1.29945	0.00164146
ENSG00000234390	158572	USP27X-DT	chrX	12.9235	-6.58773	0.00165048
ENSG00000255139				15.6778	-4.61041	0.00166965
ENSG00000085733	2017	CTTN	chr11	107.014	2.30614	0.00167239
ENSG00000291158	57234	LINC00869	chr1	478.969	0.925677	0.00167239
ENSG00000005700	25998	IBTK	chr6	1426.58	-0.815396	0.00167347
ENSG00000105514	9545	RAB3D	chr19	3446.83	0.990443	0.00167347
ENSG00000150403	55002	TMCO3	chr13	1015.54	0.993311	0.00167347
ENSG00000206557	131405	TRIM71	chr3	21.4894	-5.41906	0.00167347
ENSG00000289614				307.922	1.53001	0.00167347
ENSG00000107164	8939	FUBP3	chr9	581.348	1.17595	0.00169127
ENSG00000133065	254428	SLC41A1	chr1	101.953	2.21502	0.00169127
ENSG00000089818	25977	NECAP1	chr12	2080.82	-0.969146	0.00170778
ENSG00000211899	3507	IGHM		8658.26	1.85001	0.00171856
ENSG00000174109	283951	UQCC4	chr16	433.224	1.17517	0.00172218
ENSG00000185513	26013	L3MBTL1	chr20	149.503	-1.65909	0.00172218
ENSG00000024048	23304	UBR2	chr6	2870.05	-1.05617	0.0017227
ENSG00000126821	81537	SGPP1	chr14	65.4338	-3.02302	0.0017227
ENSG00000259363				321.762	0.894131	0.0017227
ENSG00000149573	10205	MPZL2	chr11	385.1	2.02254	0.00172436
ENSG00000259577				63.6044	1.95263	0.00172436
ENSG00000289519				18.6483	-6.36037	0.00172436
ENSG00000197993	3792	KEL	chr7	155.49	-8.54268	0.00173094
ENSG00000268744				30.8218	-4.41422	0.00173094
ENSG00000134460	3559	IL2RA	chr10	161.606	4.05172	0.00173783
ENSG00000286119				43.0292	2.93812	0.00175543
ENSG00000173200	165631	PARP15	chr3	1132.99	-1.10691	0.00175759
ENSG00000187555	7874	USP7	chr16	2787.15	-0.95196	0.00175759
ENSG00000230606				578.86	-1.56009	0.00175759
ENSG00000197045	2764	GMFB	chr14	1042.27	-0.997365	0.00177019
ENSG00000103024	4832	NME3	chr16	1006.41	1.25595	0.00177342
ENSG00000159593	8883	NAE1	chr16	2552.09	-0.762536	0.00177342
ENSG00000141294	90506	LRRC46	chr17	31.5765	-4.75742	0.00177911
ENSG00000110848	969	CD69	chr12	20714.6	-1.63966	0.00178368
ENSG00000065054	9351	NHERF2	chr16	237.953	1.64974	0.00178617
ENSG00000156313	6103	RPGR	chrX	500.67	-1.45777	0.00178926
ENSG00000245248				20.1176	-3.6744	0.00179163
ENSG00000120306	84418	CYSTM1	chr5	389.484	1.14752	0.00179621
ENSG00000287193				12.4163	-6.24535	0.00180495
ENSG00000111647	23074	BLTP3B	chr12	1329.95	-0.774696	0.00180503
ENSG00000273344	202781	PAXIP1-DT	chr7	911.875	0.934023	0.00180503
ENSG00000104369	56704	JPH1	chr8	92.4365	1.94642	0.00181368
ENSG00000167112	26995	TRUB2	chr9	1938.19	-0.657337	0.00181368
ENSG00000131931	55145	THAP1	chr8	461.394	-0.947836	0.00182641
ENSG00000171476	84525	HOPX	chr4	10528.5	1.05148	0.00183129
ENSG00000115368	84128	WDR75	chr2	1194.12	-1.27872	0.00183783
ENSG00000068323	7030	TFE3	chrX	440.815	2.06358	0.00184643
ENSG00000110344	9354	UBE4A	chr11	2391.09	-0.932682	0.0018468
ENSG00000197208	6583	SLC22A4	chr5	75.7196	-6.25934	0.00184844
ENSG00000102125	6901	TAFAZZIN	chrX	385.223	1.47266	0.00184994
ENSG00000133246	84106	PRAM1	chr19	887.628	1.75346	0.00184994
ENSG00000176083	257101	ZNF683	chr1	58.5236	6.51607	0.00184994
ENSG00000089486	29965	CDIP1	chr16	681.896	2.28833	0.00185437
ENSG00000145391	80854	SETD7	chr4	478.468	1.23477	0.00186371
ENSG00000133985	23508	TTC9	chr14	34.4755	-3.63446	0.00187339
ENSG00000154065	147463	ANKRD29	chr18	43.5612	3.76657	0.00190045
ENSG00000272767	84989	JMJD1C-AS1	chr10	11.4118	-6.5237	0.00190265
ENSG00000157978	26119	LDLRAP1	chr1	135.47	2.08507	0.00191483
ENSG00000183044	18	ABAT	chr16	140.554	-1.44372	0.00191483
ENSG00000013364	9961	MVP	chr16	805.819	2.15309	0.00195141
ENSG00000171988	221037	JMJD1C	chr10	8368.05	-1.09764	0.00196524
ENSG00000174944	9934	P2RY14	chr3	61.1355	-3.32108	0.0019705
ENSG00000101489	56853	CELF4	chr18	53.1734	-3.23961	0.00197102
ENSG00000080503	6595	SMARCA2	chr9	6763.41	-0.946219	0.00197189
ENSG00000130592	4046	LSP1	chr11	7558.01	1.41042	0.00197982
ENSG00000107581	8661	EIF3A	chr10	11046	-0.829761	0.00198015
ENSG00000058673	9877	ZC3H11A	chr1	3479.99	-0.939427	0.00199292
ENSG00000031003	51306	FAM13B	chr5	1022.74	-0.70213	0.00199388
ENSG00000069248	55746	NUP133	chr1	1249.54	-1.0816	0.00199388
ENSG00000123104	3709	ITPR2	chr12	1579.81	-0.839398	0.00199388
ENSG00000126016	154796	AMOT	chrX	156.006	1.59343	0.00199388
ENSG00000173599	5091	PC	chr11	16.0611	6.11942	0.00199388
ENSG00000163736	5473	PPBP	chr4	1182.03	11.068	0.00202154
ENSG00000177096	150368	PHETA2	chr22	67.4725	5.28427	0.00202154
ENSG00000015285	7454	WAS	chrX	1320.33	2.23398	0.00203401
ENSG00000105135	10994	ILVBL	chr19	738.765	2.34887	0.00203523
ENSG00000166233	25820	ARIH1	chr15	799.354	-1.1998	0.00203563
ENSG00000179869	154664	ABCA13	chr7	562.068	1.48631	0.00203563
ENSG00000123066	23389	MED13L	chr12	2210.34	-1.15131	0.00205466
ENSG00000082258	905	CCNT2	chr2	3659.45	-1.03547	0.00207071
ENSG00000168769	54790	TET2	chr4	3165.56	-1.04714	0.0020729
ENSG00000247287	121233923	PRKCH-AS1		98.6498	-2.92604	0.00209684
ENSG00000282034				492.162	1.17029	0.00209714
ENSG00000063854	3029	HAGH	chr16	655.027	1.05816	0.0021085
ENSG00000104756	54793	KCTD9	chr8	320.97	-1.92302	0.00210986
ENSG00000112079	11329	STK38	chr6	1062.97	-0.95546	0.00210986
ENSG00000247735				13.4332	-5.85813	0.00212918
ENSG00000256235	85027	SMIM3	chr5	9465.58	0.889673	0.00212918
ENSG00000140543	55070	DET1	chr15	243.982	1.82438	0.00213219
ENSG00000076356	5362	PLXNA2	chr1	52.8883	2.65242	0.00213253
ENSG00000163702	84818	IL17RC	chr3	149.833	1.93789	0.00213253
ENSG00000182195	23641	LDOC1	chrX	399.618	1.86203	0.00213381
ENSG00000198087	23607	CD2AP	chr6	990.698	-1.14299	0.00214114
ENSG00000151304	153443	SRFBP1	chr5	1062.93	-0.811362	0.00215819
ENSG00000142961	148932	MOB3C	chr1	124.404	2.85819	0.0021661
ENSG00000117475	8548	BLZF1	chr1	489.948	-1.30153	0.00218041
ENSG00000138336	80312	TET1	chr10	517.709	-1.09226	0.00218041
ENSG00000142583	6518	SLC2A5	chr1	1418.5	2.02473	0.00218041
ENSG00000270419	100526820	CAHM	chr6	117.713	2.02395	0.00218041
ENSG00000236287	58486	ZBED5	chr11	1497.69	-0.865198	0.00219096
ENSG00000150967	23457	ABCB9	chr12	48.1184	2.53831	0.00219218
ENSG00000167644	64073	C19orf33	chr19	54.8872	1.90397	0.00219642
ENSG00000068885	57560	IFT80	chr3	1415.42	-0.869253	0.00221354
ENSG00000152749	160897	GPR180	chr13	470.395	-1.33019	0.00221976
ENSG00000141560	79672	FN3KRP	chr17	657.701	1.1817	0.00224235
ENSG00000125257	10257	ABCC4	chr13	1015.31	-1.46453	0.00224742
ENSG00000047346	56204	ATOSA	chr15	1016.08	-1.11387	0.00226879
ENSG00000260807	115804232	CEROX1		137.208	2.29291	0.00226879
ENSG00000120913	64236	PDLIM2	chr8	376.667	2.9695	0.00229547
ENSG00000007129	90273	CEACAM21	chr19	368.353	1.19164	0.00230123
ENSG00000101577	9663	LPIN2	chr18	635.67	-1.34359	0.00231071
ENSG00000103152	4350	MPG	chr16	2320.14	1.52569	0.0023226
ENSG00000167797	10263	CDK2AP2	chr11	1047.45	1.09788	0.00232565
ENSG00000213214	445328	ARHGEF35	chr7	9.08768	-6.20589	0.00234472
ENSG00000145734	55814	BDP1	chr5	2949.63	-1.6095	0.00235206
ENSG00000261326				21.4939	-7.43192	0.00235304
ENSG00000245750	145837	DRAIC	chr15	25.1688	-3.16838	0.00235334
ENSG00000123119	64168	NECAB1	chr8	981.875	-1.60466	0.00235457
ENSG00000168350	123099	DEGS2	chr14	19.034	-5.75787	0.00235457
ENSG00000274386	100129924	TMEM269	chr1	56.3803	1.73911	0.00235457
ENSG00000113716	22993	HMGXB3	chr5	391.944	1.89582	0.00236798
ENSG00000136156	9445	ITM2B	chr13	10105.5	0.622134	0.00237357
ENSG00000173811	100874114	CCDC13-AS1	chr3	20.5646	-5.27795	0.00237643
ENSG00000177788	105373159	RAB4A-AS1		71.8092	-3.28163	0.00239639
ENSG00000106344	55131	RBM28	chr7	1293.56	-1.32489	0.00243116
ENSG00000164180	153396	TMEM161B	chr5	209.631	-1.20602	0.00243987
ENSG00000176049	9832	JAKMIP2	chr5	1233.25	-1.51092	0.00244443
ENSG00000116560	6421	SFPQ	chr1	4494.8	-0.988418	0.00245054
ENSG00000223482	728190	NUTM2A-AS1	chr10	2013.41	-1.15315	0.00245537
ENSG00000092068	23428	SLC7A8	chr14	392.628	2.4476	0.00245611
ENSG00000259207	3690	ITGB3	chr17	56.5197	4.89201	0.00245611
ENSG00000286760	100289495	LOC100289495	chr6	141.246	1.5924	0.00246152
ENSG00000174197	23269	MGA	chr15	1834.35	-1.33122	0.00246726
ENSG00000185442	400451	FAM174B	chr15	93.2187	1.69682	0.00246726
ENSG00000119782	2281	FKBP1B	chr2	14.2589	-6.33138	0.00247124
ENSG00000226281				11.1761	-5.60672	0.00248072
ENSG00000140474	25989	ULK3	chr15	511.286	2.83048	0.00248331
ENSG00000109736	10227	MFSD10	chr4	994.16	1.84313	0.00249613
ENSG00000272711	118568819	HK2-DT		8.41273	-6.30015	0.00250349
ENSG00000078399	3205	HOXA9	chr7	6017.91	0.672109	0.00254202
ENSG00000165434	283209	PGM2L1	chr11	1768.74	-0.957643	0.00255869
ENSG00000101752	57534	MIB1	chr18	1142.79	-1.07678	0.00259285
ENSG00000029153	56938	BMAL2	chr12	192.928	-1.26478	0.00259863
ENSG00000075618	6624	FSCN1	chr7	462.923	2.47011	0.00259863
ENSG00000157456	9133	CCNB2	chr15	468.441	-1.10336	0.00259863
ENSG00000157601	4599	MX1	chr21	913.821	1.37903	0.00260282
ENSG00000173894	84733	CBX2	chr17	649.47	0.866443	0.00261436
ENSG00000099968	23786	BCL2L13	chr22	1189.9	0.980634	0.00263111
ENSG00000241560	100131117	ZBTB20-AS1	chr3	8.02973	-6.31513	0.0026379
ENSG00000110075	55291	PPP6R3	chr11	9095.48	-1.13002	0.00264005
ENSG00000167394	79759	ZNF668	chr16	57.2269	3.16093	0.00264885
ENSG00000185559	8788	DLK1	chr14	579.525	2.74694	0.00266167
ENSG00000105369	973	CD79A	chr19	336.516	2.05562	0.00266717
ENSG00000183018	124976	SPNS2	chr17	119.767	1.98131	0.00266788
ENSG00000136153	4008	LMO7	chr13	235.685	-1.70202	0.00267336
ENSG00000071655	53615	MBD3	chr19	269.171	1.80815	0.00268308
ENSG00000104518	79792	GSDMD	chr8	1093.96	1.63311	0.00268308
ENSG00000115041	30818	KCNIP3	chr2	37.0867	4.05993	0.00268308
ENSG00000144655	64651	CSRNP1	chr3	1950.32	1.84312	0.0026998
ENSG00000019995	54764	ZRANB1	chr10	1061.62	-1.10695	0.00271865
ENSG00000135678	1368	CPM	chr12	34.8566	-5.78745	0.00271865
ENSG00000010610	920	CD4	chr12	327.308	1.64668	0.00272047
ENSG00000172830	54961	SSH3	chr11	227.642	1.79901	0.00272467
ENSG00000159496	266747	RGL4	chr22	2481.92	1.15607	0.00276069
ENSG00000139410	113675	SDSL	chr12	345.922	1.8192	0.00276634
ENSG00000104611	63898	SH2D4A	chr8	26.2306	4.65219	0.00279771
ENSG00000231412	128193286	LINC03078		73.1493	1.73201	0.00281164
ENSG00000005108	221981	THSD7A	chr7	333.952	-2.46576	0.00282016
ENSG00000047315	5431	POLR2B	chr4	1405.91	-1.11194	0.00282016
ENSG00000274020	388685	LINC01138	chr1	455.667	0.774208	0.00282744
ENSG00000149534	2206	MS4A2	chr11	438.219	-6.08534	0.00283463
ENSG00000179564	132228	LSMEM2	chr3	8.73182	-6.10131	0.00283463
ENSG00000004468	952	CD38	chr4	2056.99	-0.910348	0.00284929
ENSG00000100304	23170	TTLL12	chr22	214.587	1.52714	0.00284929
ENSG00000278090				117.237	-5.18966	0.00285694
ENSG00000136982	79075	DSCC1	chr8	143.629	-2.25357	0.00285705
ENSG00000141198	10040	TOM1L1	chr17	29.583	4.15628	0.00285705
ENSG00000125457	57409	MIF4GD	chr17	1183.54	0.831195	0.00287178
ENSG00000061918	2983	GUCY1B1	chr4	1532.04	-0.819583	0.00287746
ENSG00000078403	8028	MLLT10	chr10	2917.59	-1.18057	0.00287746
ENSG00000125447	23163	GGA3	chr17	372.966	1.44132	0.00287746
ENSG00000285354				179.811	-2.02018	0.00287746
ENSG00000171824	5394	EXOSC10	chr1	3508.48	-0.657755	0.00288215
ENSG00000145703	10788	IQGAP2	chr5	7146.91	-1.45524	0.00289217
ENSG00000140367	92912	UBE2Q2	chr15	483.473	-1.8323	0.00291512
ENSG00000100077	157	GRK3	chr22	817.261	-0.808262	0.00292065
ENSG00000120694	10808	HSPH1	chr13	3871.12	-0.880486	0.00292743
ENSG00000130649	1571	CYP2E1	chr10	119.448	-4.90751	0.00292743
ENSG00000275569				6.09467	-6.39213	0.00292811
ENSG00000184164	79174	CRELD2	chr22	734.638	1.2569	0.00297338
ENSG00000151458	57182	ANKRD50	chr4	553.34	-1.56784	0.00297914
ENSG00000230124	100527964	LHX4-AS1	chr1	1450.95	0.737254	0.00297914
ENSG00000290043				429.77	0.956224	0.00297914
ENSG00000140284	11001	SLC27A2	chr15	532.839	-2.84293	0.00299118
ENSG00000272168				2092.51	-0.931281	0.0029948
ENSG00000129680	79649	MAP7D3	chrX	2195.72	-1.15888	0.00299844
ENSG00000168056	4054	LTBP3	chr11	367.14	1.81189	0.00306011
ENSG00000188820	441168	CALHM6	chr6	4406.7	0.645448	0.00306999
ENSG00000181751	90355	MACIR	chr5	358.215	-1.24412	0.00308933
ENSG00000155100	51633	OTUD6B	chr8	650.918	-0.983486	0.00310875
ENSG00000237441	5863	RGL2	chr6_qbl_hap6	682.128	1.75637	0.00314089
ENSG00000275183	94059	LENG9	chr19	6.66025	-6.36401	0.00314089
ENSG00000137312	10211	FLOT1	chr6_mann_hap4	3078.46	0.655413	0.00314283
ENSG00000178460	157777	MCMDC2	chr8	31.4552	-4.25476	0.00315774
ENSG00000164163	6059	ABCE1	chr4	3707.74	-0.98497	0.00316415
ENSG00000132952	10208	USPL1	chr13	2229	-0.856684	0.00317738
ENSG00000106948	80709	AKNA	chr9	271.008	1.12553	0.00320271
ENSG00000163810	7047	TGM4	chr3	28.7915	-3.2458	0.00320271
ENSG00000117984	1509	CTSD	chr11	1002.59	2.49447	0.00323405
ENSG00000236104	9278	ZBTB22	chr6_qbl_hap6	96.482	1.2992	0.00323405
ENSG00000165389	171546	SPTSSA	chr14	1454.41	-0.86596	0.00324256
ENSG00000174808	685	BTC	chr4	68.3828	3.17663	0.00325376
ENSG00000005469	54677	CROT	chr7	221.913	-0.897819	0.00328538
ENSG00000035681	8439	NSMAF	chr8	1587.26	-1.09198	0.00330503
ENSG00000175544	57010	CABP4	chr11	18.3427	-4.75365	0.00330503
ENSG00000279078	27099	SND1-IT1	chr7	110.865	-1.96027	0.00330503
ENSG00000126070	192669	AGO3	chr1	1399.96	-1.23866	0.00330744
ENSG00000069424	8514	KCNAB2	chr1	704.365	1.15956	0.00330971
ENSG00000132002	3337	DNAJB1	chr19	7262.65	0.530456	0.00330971
ENSG00000289037				8.50803	-6.57445	0.00330971
ENSG00000185883	527	ATP6V0C	chr16	9142.89	0.949591	0.00331007
ENSG00000120686	51569	UFM1	chr13	5776.77	-0.64108	0.00331805
ENSG00000173214	91749	MFSD4B	chr6	279.812	1.07059	0.0033225
ENSG00000271643	105377023	PDCD6IP-DT		19.1146	-3.85936	0.00332368
ENSG00000105967	22797	TFEC	chr7	550.882	-1.3721	0.0033291
ENSG00000073910	10129	FRY	chr13	703.978	-1.66818	0.00334476
ENSG00000174059	947	CD34	chr1	17348.5	1.38196	0.00334476
ENSG00000288839				1479.24	-1.46855	0.00334476
ENSG00000155660	9601	PDIA4	chr7	3327.43	1.1181	0.00334665
ENSG00000204138	65979	PHACTR4	chr1	2834.24	-0.709876	0.00334665
ENSG00000146963	51631	LUC7L2	chr7	3573.16	-0.648366	0.00334965
ENSG00000270629	25832	NBPF14	chr1	5479.18	-1.03521	0.00336054
ENSG00000212747	441518	RTL8B	chrX	213.944	2.02924	0.00339365
ENSG00000068120	80347	COASY	chr17	1241.83	1.48611	0.00339528
ENSG00000175066	256356	GK5	chr3	340.21	-1.49787	0.00341146
ENSG00000158517	653361	NCF1	chr7	103.139	1.20591	0.00341925
ENSG00000162105	22941	SHANK2	chr11	8.89397	-6.75878	0.00343993
ENSG00000203760	387103	CENPW	chr6	702.741	-1.34191	0.00344292
ENSG00000153904	23576	DDAH1	chr1	688.153	-1.092	0.00344529
ENSG00000170917	11162	NUDT6	chr4	309.831	1.14094	0.00344529
ENSG00000095637	10580	SORBS1	chr10	175.282	-1.79479	0.00345529
ENSG00000183386	2275	FHL3	chr1	610.466	1.56431	0.00346003
ENSG00000227258	101929212	SMIM2-AS1		12.2247	-6.25756	0.00348406
ENSG00000125871	92667	MGME1	chr20	1075.02	-0.854031	0.00352388
ENSG00000228288	100506696	PCAT6	chr1	266.67	1.12525	0.00352652
ENSG00000289047	100294145	LOC100294145	chr6_apd_hap1	444.062	-1.84402	0.00352652
ENSG00000077721	7319	UBE2A	chrX	2094.1	-0.718249	0.00353255
ENSG00000142765	84958	SYTL1	chr1	506.179	1.96542	0.00353255
ENSG00000287425				31.5931	-3.33016	0.003533
ENSG00000287856				32.7274	-7.62775	0.00353351
ENSG00000119737	10936	GPR75	chr2	20.9544	-4.3361	0.00353649
ENSG00000136830	64855	NIBAN2	chr9	33.2109	4.11804	0.00353649
ENSG00000228223	107986583	LOC107986583		380.556	1.23107	0.00353649
ENSG00000100811	7528	YY1	chr14	11910.4	-0.897362	0.00353977
ENSG00000130475	23149	FCHO1	chr19	278.906	2.14977	0.00356935
ENSG00000163874	80149	ZC3H12A	chr1	276.175	2.3148	0.00357282
ENSG00000155657	7273	TTN	chr2	1021.92	-2.34843	0.00358414
ENSG00000273374				28.1117	-4.24451	0.0035888
ENSG00000108509	23125	CAMTA2	chr17	76.7539	2.41633	0.00359533
ENSG00000106537	27075	TSPAN13	chr7	2191.32	0.663855	0.00361315
ENSG00000131013	85313	PPIL4	chr6	1620.39	-1.00463	0.00361315
ENSG00000187091	5333	PLCD1	chr3	277.901	1.97698	0.00361315
ENSG00000131370	9467	SH3BP5	chr3	632.809	1.40174	0.003616
ENSG00000166128	51762	RAB8B	chr15	1997.79	-0.984507	0.0036172
ENSG00000180008	122809	SOCS4	chr14	534.095	-1.06538	0.0036172
ENSG00000174500	257144	GCSAM	chr3	40.5168	-3.95398	0.00362247
ENSG00000148488	338596	ST8SIA6	chr10	3087.05	-1.28939	0.00362438
ENSG00000180423	283254	HARBI1	chr11	501.877	1.10715	0.00362438
ENSG00000152932	115827	RAB3C	chr5	23.2582	-6.20849	0.00362966
ENSG00000171456	171023	ASXL1	chr20	785.698	0.826594	0.00363759
ENSG00000291143				442.394	1.25305	0.00364988
ENSG00000146094	79930	DOK3	chr5	723.912	1.55458	0.00365349
ENSG00000282142				7.06248	-6.02934	0.00365441
ENSG00000165732	9188	DDX21	chr10	13294.5	-1.21617	0.00366619
ENSG00000268555				100.116	-2.86646	0.00366619
ENSG00000272420				8.96019	-5.20855	0.00367151
ENSG00000101452	60625	DHX35	chr20	279.602	-1.02801	0.00367375
ENSG00000144744	9039	UBA3	chr3	3095.82	-0.913725	0.00369091
ENSG00000170903	84437	MSANTD4	chr11	103.003	-1.52814	0.00369787
ENSG00000105122	64926	RASAL3	chr19	329.799	1.71943	0.00369834
ENSG00000166428	122618	PLD4	chr14	2444.75	3.11434	0.00373471
ENSG00000157450	54778	RNF111	chr15	1018.6	-0.812404	0.0037442
ENSG00000137871	54816	ZNF280D	chr15	1314.74	-0.902748	0.00374728
ENSG00000149499	256364	EML3	chr11	277.841	1.73569	0.00375075
ENSG00000198858	91300	R3HDM4	chr19	368.52	3.14385	0.00375075
ENSG00000214049	652995	UCA1	chr19	140.433	-5.01772	0.00375075
ENSG00000087076	51171	HSD17B14	chr19	90.6529	1.6238	0.00378649
ENSG00000154839	220134	SKA1	chr18	83.0859	-2.53763	0.00378649
ENSG00000197019	29950	SERTAD1	chr19	220.476	1.65726	0.00378649
ENSG00000156928	115416	MALSU1	chr7	550.151	1.16868	0.00379393
ENSG00000100731	22990	PCNX1	chr14	942.99	-1.21354	0.00383286
ENSG00000169570	285605	DTWD2	chr5	248.833	1.82647	0.00383286
ENSG00000048544	55173	MRPS10	chr6	1171.41	-1.00954	0.00385257
ENSG00000151136	121551	ABTB3	chr12	482.162	-0.86562	0.00385257
ENSG00000178691	23512	SUZ12	chr17	3197.57	-1.28677	0.00385257
ENSG00000249859	5820	PVT1	chr8	753.029	-1.40678	0.00385257
ENSG00000274979				11.3715	-6.26058	0.00385257
ENSG00000228340	729296	LOC729296		151.407	1.93151	0.0038724
ENSG00000120690	1997	ELF1	chr13	60603.1	-1.0898	0.00390113
ENSG00000179242	1002	CDH4	chr20	47.9978	4.55669	0.00390653
ENSG00000227500	113178	SCAMP4	chr19	159.656	2.73807	0.00390792
ENSG00000109756	9693	RAPGEF2	chr4	1790.19	-0.901039	0.00397555
ENSG00000165480	221150	SKA3	chr13	292.858	-2.26059	0.00398205
ENSG00000169230	27166	PRELID1	chr5	5784.7	0.573652	0.00398205
ENSG00000189079	196528	ARID2	chr12	2226.23	-1.1134	0.00398205
ENSG00000247081	105369147	LOC105369147		102.924	1.82957	0.00398205
ENSG00000253710	440138	ALG11	chr13	1060.07	-0.983243	0.00398205
ENSG00000289407				9.12489	-5.80348	0.00399078
ENSG00000137955	5876	RABGGTB	chr1	1443.97	-0.7154	0.0040298
ENSG00000104517	51366	UBR5	chr8	1646.56	-1.23907	0.00403453
ENSG00000090889	24137	KIF4A	chrX	90.5446	-3.78575	0.00404386
ENSG00000139719	65082	VPS33A	chr12	617.14	-1.25493	0.00404788
ENSG00000163344	10654	PMVK	chr1	2167.86	0.644496	0.0040665
ENSG00000233554				11.1089	-6.52468	0.00406725
ENSG00000073008	5817	PVR	chr19	194.116	2.28322	0.00407645
ENSG00000197448	373156	GSTK1	chr7	8222.8	0.558789	0.00407761
ENSG00000113356	10622	POLR3G	chr5	113.403	-3.27105	0.00408127
ENSG00000120915	2053	EPHX2	chr8	184.256	1.79647	0.00409909
ENSG00000172575	10125	RASGRP1	chr15	92.1969	-2.35289	0.00412973
ENSG00000057935	57504	MTA3	chr2	250.019	1.85621	0.00416246
ENSG00000171130	155066	ATP6V0E2	chr7	562.614	2.37251	0.00420289
ENSG00000179943	84922	FIZ1	chr19	60.9519	1.54534	0.00420311
ENSG00000123096	8082	SSPN	chr12	197.109	1.74143	0.00421319
ENSG00000249684				18.0837	-5.01528	0.00422533
ENSG00000124466	27076	LYPD3	chr19	58.0822	2.95379	0.00424884
ENSG00000236991	101927983	EDRF1-AS1		15.1845	-3.8617	0.00427112
ENSG00000274964				42.922	-2.49031	0.00431283
ENSG00000258035	124902988	LOC124902988		13.309	-5.56883	0.0043132
ENSG00000183808	389677	RBM12B	chr8	772.665	-1.04382	0.00432247
ENSG00000135976	375248	ANKRD36	chr2	2817.25	-0.926663	0.00432862
ENSG00000117335	4179	CD46	chr1	1612.47	-0.751633	0.00437718
ENSG00000140488	60677	CELF6	chr15	21.2233	-4.9032	0.0043862
ENSG00000066557	55631	LRRC40	chr1	814.644	-1.14996	0.00441133
ENSG00000033327	9846	GAB2	chr11	440.599	0.929593	0.00441272
ENSG00000164631	7559	ZNF12	chr7	1231.6	-1.43494	0.00445183
ENSG00000198265	9931	HELZ	chr17	2671.41	-0.655777	0.0044617
ENSG00000204287	3122	HLA-DRA	chr6	37592.2	0.729663	0.00447593
ENSG00000025156	3298	HSF2	chr6	1027.13	-1.12565	0.00448672
ENSG00000002834	3927	LASP1	chr17	547.14	1.32906	0.00448761
ENSG00000022567	57210	SLC45A4	chr8	25.4493	-3.96186	0.00448761
ENSG00000109920	23360	FNBP4	chr11	5437.05	-0.624493	0.00448951
ENSG00000005381	4353	MPO	chr17	12147.7	3.88566	0.00449817
ENSG00000266028	23380	SRGAP2	chr1	162.168	1.68998	0.00449817
ENSG00000281091				18.2204	-5.59384	0.00449817
ENSG00000167578	53916	RAB4B	chr19	185.258	2.00886	0.00449897
ENSG00000177674	57085	AGTRAP	chr1	669.193	1.27487	0.00451619
ENSG00000196155	25894	PLEKHG4	chr16	191.864	1.31678	0.00451619
ENSG00000136240	11014	KDELR2	chr7	2124.09	0.609854	0.00454082
ENSG00000196295				808.516	-1.0274	0.00456806
ENSG00000100505	114088	TRIM9	chr14	17.5756	-6.53471	0.00457217
ENSG00000164161	64399	HHIP	chr4	170.619	-3.15415	0.00458016
ENSG00000262823				86.9508	1.67565	0.0045821
ENSG00000152223	57724	EPG5	chr18	363.331	-1.22224	0.0045853
ENSG00000128059	5471	PPAT	chr4	1114.78	-1.16359	0.00460082
ENSG00000250155	107986412	SLC1A3-AS1		209.624	1.08043	0.00462583
ENSG00000133275	1455	CSNK1G2	chr19	487.984	1.28743	0.0046318
ENSG00000010295	25900	IFFO1	chr12	198.62	1.51222	0.00466018
ENSG00000165959	79789	CLMN	chr14	46.153	-4.30973	0.00468856
ENSG00000161647	4356	MPP3	chr17	53.1852	2.10773	0.00469573
ENSG00000197122	6714	SRC	chr20	64.6811	2.4672	0.00470445
ENSG00000112787	57666	FBRSL1	chr12	101.877	-1.97478	0.00473696
ENSG00000109606	1665	DHX15	chr4	2924.69	-0.700545	0.00473836
ENSG00000197355	91373	UAP1L1	chr9	81.6291	1.69277	0.00478998
ENSG00000232229	643529	LINC00865	chr10	214.281	3.09603	0.00482235
ENSG00000139946	57161	PELI2	chr14	1342.1	-0.898732	0.0048428
ENSG00000122678	27434	POLM	chr7	175.944	1.59198	0.00486197
ENSG00000185630	5087	PBX1	chr1	1861.78	-0.915376	0.00486197
ENSG00000214367	79441	HAUS3	chr4	1826.45	-0.948361	0.00486197
ENSG00000272192	118568829	PDE7A-DT		7.66485	-5.34516	0.00486197
ENSG00000185527	5148	PDE6G	chr17	3428.62	0.796427	0.00486817
ENSG00000258890	90799	CEP95	chr17	1746.27	-0.764414	0.00491622
ENSG00000140057	122481	AK7	chr14	20.4032	-5.31945	0.00492333
ENSG00000171115	155038	GIMAP8	chr7	100.345	2.93089	0.00492333
ENSG00000249207				15.4134	-6.10091	0.00492814
ENSG00000289046				15.4911	-3.18045	0.00495172
ENSG00000007968	1870	E2F2	chr1	34.1569	-3.32089	0.00497441
ENSG00000204428	80741	LY6G5C	chr6_ssto_hap7	340.77	1.07776	0.00497902
ENSG00000240801				15.8045	6.90794	0.00502225
ENSG00000091140	1738	DLD	chr7	3880.16	-0.895348	0.00502551
ENSG00000138756	55589	BMP2K	chr4	936.291	-1.78743	0.00502762
ENSG00000168067	5871	MAP4K2	chr11	1107.59	1.58754	0.00502762
ENSG00000173960	165324	UBXN2A	chr2	1286.31	-0.868831	0.00502762
ENSG00000198939	80108	ZFP2	chr5	35.828	-3.42392	0.00504195
ENSG00000107929	23185	LARP4B	chr10	2107.74	-0.520872	0.00504258
ENSG00000283959	101927245	LOC101927245		35.4603	2.30259	0.00504258
ENSG00000170430	4255	MGMT	chr10	1492.91	0.904904	0.00506021
ENSG00000181350	388341	LRRC75A	chr17	73.4236	1.8143	0.00506021
ENSG00000140391	10099	TSPAN3	chr15	6378.23	0.508979	0.00508006
ENSG00000289280				10.8028	-5.75774	0.00509291
ENSG00000134690	55143	CDCA8	chr1	182.843	-3.3539	0.00510978
ENSG00000102312	64840	PORCN	chrX	227.057	1.78099	0.00516869
ENSG00000101224	994	CDC25B	chr20	270.627	2.3746	0.00518154
ENSG00000198171	65992	DDRGK1	chr20	1145.75	1.16986	0.00518154
ENSG00000030110	578	BAK1	chr6	319.806	2.11574	0.00518503
ENSG00000182247	7325	UBE2E2	chr3	539.193	1.00279	0.00518503
ENSG00000206418	201475	RAB12	chr18	50.5238	-2.00637	0.00518503
ENSG00000131773	10656	KHDRBS3	chr8	298.185	-1.32637	0.00519362
ENSG00000084774	790	CAD	chr2	338.972	1.63499	0.00520102
ENSG00000272079				43.2963	-3.67074	0.00522184
ENSG00000274213				59.033	-1.36687	0.00523973
ENSG00000250802	728723	ZBED3-AS1	chr5	500.266	0.998436	0.00525912
ENSG00000289234	107985115	ZNF496-DT		140.464	1.98011	0.00525975
ENSG00000126458	6237	RRAS	chr19	44.8897	1.98957	0.00525978
ENSG00000007202	9703	BLTP2	chr17	258.386	-2.01858	0.00527383
ENSG00000141446	114799	ESCO1	chr18	1846.56	-0.817625	0.00527496
ENSG00000174442	55055	ZWILCH	chr15	851.923	-1.01568	0.00527706
ENSG00000175463	374403	TBC1D10C	chr11	553.539	3.52291	0.00527895
ENSG00000260423	101930452	LINC02367		15.9953	-3.93038	0.00527895
ENSG00000160410	92799	SHKBP1	chr19	947.575	2.21925	0.0052935
ENSG00000159403	715	C1R	chr12	205.251	1.97292	0.00531081
ENSG00000198286	84433	CARD11	chr7	200.036	1.67265	0.00533798
ENSG00000106261	7586	ZKSCAN1	chr7	7345.54	0.547935	0.00536584
ENSG00000132965	241	ALOX5AP	chr13	1024.07	-4.73433	0.00539006
ENSG00000156697	10813	UTP14A	chrX	1293.71	-1.07155	0.00541936
ENSG00000174292	8711	TNK1	chr17	150.383	2.70439	0.00541936
ENSG00000170396	91752	ZNF804A	chr2	369.763	-1.63701	0.00542393
ENSG00000112146	26268	FBXO9	chr6	1423.7	-0.918476	0.00552562
ENSG00000117569	58155	PTBP2	chr1	1215.66	-1.21469	0.00552562
ENSG00000134569	4038	LRP4	chr11	20.953	-5.21043	0.00552562
ENSG00000126460	5639	PRRG2	chr19	15.8309	-3.99642	0.00553093
ENSG00000173327	4296	MAP3K11	chr11	341.115	1.96927	0.00555066
ENSG00000159459	197131	UBR1	chr15	767.654	-0.974794	0.00555285
ENSG00000184867	9823	ARMCX2	chrX	195.019	1.22842	0.00555537
ENSG00000101596	23347	SMCHD1	chr18	1970.18	-1.18049	0.00558364
ENSG00000176946	51078	THAP4	chr2	1228.66	0.875525	0.00560879
ENSG00000143815	3930	LBR	chr1	7772.13	-0.778246	0.00562795
ENSG00000198881	142689	ASB12	chrX	34.1393	-3.08295	0.00562795
ENSG00000260286	101928603	ARMH2		9.25412	-6.46942	0.00563067
ENSG00000286118				8.83522	-5.69207	0.00564479
ENSG00000013288	23324	MAN2B2	chr4	259.953	1.64222	0.00568489
ENSG00000078804	58476	TP53INP2	chr20	29.7971	-2.81153	0.00568489
ENSG00000155744	285172	HYCC2	chr2	1795.72	-0.787457	0.00568489
ENSG00000173905	27333	GOLIM4	chr3	1549.55	-0.952446	0.00568911
ENSG00000079432	23152	CIC	chr19	98.8005	2.63539	0.00569977
ENSG00000119535	1441	CSF3R	chr1	1477.96	1.57185	0.00569977
ENSG00000102048	140462	ASB9	chrX	1317.69	0.873514	0.00574765
ENSG00000106991	2022	ENG	chr9	275.554	1.94698	0.00576881
ENSG00000204120	26058	GIGYF2	chr2	1631.81	-0.8793	0.00584499
ENSG00000215304				46.0384	-2.7678	0.00584933
ENSG00000081377	8555	CDC14B	chr9	831.588	-0.982177	0.00587176
ENSG00000078401	1906	EDN1	chr6	17.3856	-6.38123	0.005904
ENSG00000117877	10849	POLR1G	chr19	80.32	-1.79288	0.005904
ENSG00000086666	54469	ZFAND6	chr15	1799.91	-0.884319	0.00593097
ENSG00000289701				46.4062	1.94618	0.00593097
ENSG00000290916				24.3709	-2.66684	0.00593097
ENSG00000140092	10516	FBLN5	chr14	508.478	1.58103	0.00593944
ENSG00000083535	10464	PIBF1	chr13	1385.3	-0.739172	0.00594944
ENSG00000288796				457.185	9.33289	0.00594944
ENSG00000235703	100272228	EOLA2-DT	chrX	18.4031	-4.36545	0.00597205
ENSG00000233693	100505795	PBX1-AS1	chr1	27.6379	-3.74238	0.00597677
ENSG00000105982	140545	RNF32	chr7	39.2017	2.37601	0.00598954
ENSG00000204217	659	BMPR2	chr2	1238.01	-1.57332	0.00598954
ENSG00000289444				156.049	-1.28799	0.00600333
ENSG00000102879	11151	CORO1A	chr16	2871.99	2.03414	0.00600481
ENSG00000151466	132320	SCLT1	chr4	562.612	-0.82401	0.00601227
ENSG00000119314	9991	PTBP3	chr9	2117	-0.820225	0.00603562
ENSG00000262663				6.60488	-6.77812	0.00603562
ENSG00000286872				33.5621	-3.06029	0.00603562
ENSG00000184313	374977	MROH7	chr1	128.168	2.6552	0.0060487
ENSG00000230513	439931	THAP7-AS1	chr22	83.2595	1.65247	0.0060487
ENSG00000028116	7444	VRK2	chr2	1884.97	-0.642042	0.00605946
ENSG00000099326	7593	MZF1	chr19	256.889	1.40171	0.00605946
ENSG00000158106	114822	RHPN1	chr8	133.585	1.50298	0.0060709
ENSG00000144852	8856	NR1I2	chr3	105.134	1.98789	0.00611577
ENSG00000132535	1742	DLG4	chr17	72.9968	2.59326	0.00614459
ENSG00000242616	2790	GNG10	chr9	1320.73	0.59328	0.00614791
ENSG00000145241	1060	CENPC	chr4	1151.6	-1.28414	0.00617638
ENSG00000138190	54536	EXOC6	chr10	1019.63	-0.786701	0.00619372
ENSG00000227017				22.9924	-3.35318	0.00620301
ENSG00000125656	8192	CLPP	chr19	1763.99	0.896734	0.00625604
ENSG00000081985	3595	IL12RB2	chr1	2936.84	0.874973	0.0062791
ENSG00000155366	389	RHOC	chr1	1244.15	1.20665	0.00628129
ENSG00000107719	27143	PALD1	chr10	45.5664	4.05659	0.00630417
ENSG00000178719	2907	GRINA	chr8	2191.75	1.43784	0.00630417
ENSG00000182670	7267	TTC3	chr21	14605	-0.890183	0.00631863
ENSG00000060749	79832	QSER1	chr11	493.88	-1.37854	0.00633065
ENSG00000129596	1036	CDO1	chr5	7.97967	-7.08358	0.00635551
ENSG00000125249	5911	RAP2A	chr13	280.836	-1.04278	0.00638969
ENSG00000273363				33.4747	2.00229	0.00639655
ENSG00000234284	345462	ZNF879	chr5	75.1792	-3.13348	0.00643696
ENSG00000185246	55015	PRPF39	chr14	2303.81	-0.779968	0.00654451
ENSG00000156127	10538	BATF	chr14	551.052	0.834089	0.00654654
ENSG00000157353	197258	FCSK	chr16	57.8312	3.11728	0.00656332
ENSG00000198546	118472	ZNF511	chr10	785.601	0.916324	0.00656332
ENSG00000198951	4668	NAGA	chr22	666.784	1.60167	0.00659747
ENSG00000026297	8635	RNASET2	chr6	4296.1	1.52782	0.0065988
ENSG00000109062	9368	NHERF1	chr17	1766.72	1.926	0.00660306
ENSG00000067057	5214	PFKP	chr10	1547.26	0.900164	0.00660956
ENSG00000291171	347918	EP400P1	chr12	501.422	1.1876	0.00660956
ENSG00000078618	4898	NRDC	chr1	6692.75	-0.504157	0.00661982
ENSG00000104998	9466	IL27RA	chr19	445.726	2.29652	0.00662405
ENSG00000162777	79961	DENND2D	chr1	688.789	1.00906	0.00662405
ENSG00000196104	50859	SPOCK3	chr4	721.503	-1.34422	0.00662405
ENSG00000196535	399687	MYO18A	chr17	1348.65	1.4615	0.00662405
ENSG00000085760	4528	MTIF2	chr2	1464.62	-0.842086	0.00666737
ENSG00000234492	285456	RPL34-DT	chr4	15.7998	-5.39614	0.00669467
ENSG00000146540	84310	C7orf50	chr7	1483.55	1.56115	0.0067044
ENSG00000131446	4245	MGAT1	chr5	543.461	1.12	0.00671193
ENSG00000107485	2625	GATA3	chr10	856.526	1.81096	0.00672377
ENSG00000171302	124583	CANT1	chr17	242.831	1.92975	0.00675946
ENSG00000185499	4582	MUC1	chr1	83.1565	1.99134	0.00675946
ENSG00000101773	5932	RBBP8	chr18	1595.87	-1.17507	0.00680431
ENSG00000148481	80013	MINDY3	chr10	141.218	-2.2633	0.00684259
ENSG00000105865	11062	DUS4L	chr7	234.431	-1.63599	0.00691299
ENSG00000074219	8463	TEAD2	chr19	6.49628	-6.52752	0.00691742
ENSG00000151914	667	DST	chr6	2167.91	-1.08316	0.00691742
ENSG00000178467	54681	P4HTM	chr3	626.567	1.58115	0.00691742
ENSG00000140682	7041	TGFB1I1	chr16	200.004	2.396	0.00691919
ENSG00000270022				321.489	1.68875	0.00691919
ENSG00000135241	50640	PNPLA8	chr7	2695.34	-0.865117	0.00693655
ENSG00000159685	84303	CHCHD6	chr3	600.12	0.831191	0.0069622
ENSG00000250091	642797	DNAH10OS		44.3824	-2.58472	0.0069641
ENSG00000075223	10512	SEMA3C	chr7	566.414	1.46095	0.00702223
ENSG00000147251	139818	DOCK11	chrX	958.661	-1.1047	0.0070357
ENSG00000064763	55711	FAR2	chr12	1213.28	-0.919575	0.00706642
ENSG00000151849	55835	CENPJ	chr13	1019.91	-1.10677	0.00707793
ENSG00000251247	25850	ZNF345	chr19	666.54	-0.788397	0.00709333
ENSG00000124406	10396	ATP8A1	chr4	962.329	-1.31342	0.00709614
ENSG00000108309	10900	RUNDC3A	chr17	14.8835	4.19909	0.00709951
ENSG00000183943	5613	PRKX	chrX	978.142	-0.954996	0.00709951
ENSG00000180902	728294	D2HGDH	chr2	106.8	2.37044	0.00710417
ENSG00000178685	84875	PARP10	chr8	115.912	2.62933	0.00714454
ENSG00000130635	1289	COL5A1	chr9	434.196	0.962984	0.00716802
ENSG00000223745				580.869	-0.795207	0.00717707
ENSG00000104972	10859	LILRB1	chr19	15.1348	4.65353	0.00719718
ENSG00000170275	10491	CRTAP	chr3	3064.53	1.43596	0.00720761
ENSG00000180096	1731	SEPTIN1	chr16	2368.46	1.94715	0.00721096
ENSG00000025423	8630	HSD17B6	chr12	34.9559	-3.43984	0.00722971
ENSG00000135916	81618	ITM2C	chr2	25100.1	1.99703	0.00723848
ENSG00000125676	57187	THOC2	chrX	7268.12	-1.02273	0.00723935
ENSG00000132256	85363	TRIM5	chr11	782.67	-0.74971	0.00723935
ENSG00000289018				151.505	1.56039	0.00723935
ENSG00000113749	3274	HRH2	chr5	319.873	1.4786	0.00724442
ENSG00000214145	100131551	LINC00887	chr3	27.3389	3.26798	0.00724442
ENSG00000156050	145483	FAM161B	chr14	112.518	-2.34059	0.00727526
ENSG00000118849	5918	RARRES1	chr3	13.0736	3.78633	0.00728224
ENSG00000188976	26155	NOC2L	chr1	1367.28	2.02038	0.00729824
ENSG00000267519				845.164	1.54198	0.00729824
ENSG00000153936	9653	HS2ST1	chr1	451.952	-1.02876	0.00730985
ENSG00000173456	79102	RNF26	chr11	220.073	2.59893	0.00731812
ENSG00000136925	158427	TSTD2	chr9	610.061	-0.837924	0.0073234
ENSG00000239593				15.0072	-4.21996	0.0073234
ENSG00000240053	58496	LY6G5B	chr6_ssto_hap7	42.9125	-3.25904	0.0073234
ENSG00000127528	10365	KLF2	chr19	187.882	1.98556	0.00732838
ENSG00000177951	51272	BET1L	chr11	362.582	1.70629	0.00734368
ENSG00000159069	54461	FBXW5	chr9	700.48	2.63542	0.0073562
ENSG00000133460	66035	SLC2A11	chr22	219.552	1.3836	0.00735852
ENSG00000175265	23015	GOLGA8A	chr15	669.236	-1.41603	0.00735852
ENSG00000253669				100.229	1.6998	0.00735852
ENSG00000257303				315.979	0.891783	0.00735852
ENSG00000261335	105274304	LOC105274304		16.0372	-4.75134	0.00735852
ENSG00000277855				8.27678	-5.29057	0.00735852
ENSG00000147854	115426	UHRF2	chr9	984.75	-0.890142	0.00736389
ENSG00000198722	10497	UNC13B	chr9	73.7214	1.56832	0.0073985
ENSG00000163704	285368	PRRT3	chr3	126.814	1.95054	0.00740307
ENSG00000156869	391059	FRRS1	chr1	395.575	-1.05565	0.00740348
ENSG00000167543	90313	TP53I13	chr17	602.379	2.52696	0.00740348
ENSG00000225792	105375304	SNX10-AS1		278.034	1.34865	0.00740477
ENSG00000149600	149951	COMMD7	chr20	8738.73	0.451658	0.00744553
ENSG00000183722	10186	LHFPL6	chr13	81.113	2.06073	0.00745737
ENSG00000151632	1646	AKR1C2	chr10	43.7562	3.48193	0.00748147
ENSG00000279159				209.698	-1.29842	0.00751349
ENSG00000137726	53826	FXYD6	chr11	986.065	2.22061	0.00761209
ENSG00000103245	64428	CIAO3	chr16	282.546	1.99706	0.0076413
ENSG00000183077	125061	AFMID	chr17	544.783	0.952517	0.00764178
ENSG00000228876				57.055	-2.91576	0.0076752
ENSG00000091651	23594	ORC6	chr16	216.999	-1.36272	0.00768217
ENSG00000177697	977	CD151	chr11	437.014	1.48693	0.00768255
ENSG00000197256	25959	KANK2	chr19	295.528	-1.13454	0.0077111
ENSG00000232656	55853	IDI2-AS1	chr10	148.796	-1.72752	0.00772923
ENSG00000163918	5984	RFC4	chr3	613.997	-0.939608	0.00774062
ENSG00000142864	26135	SERBP1	chr1	19889.5	-0.969884	0.00777165
ENSG00000203943	148418	SAMD13	chr1	355.364	-0.81015	0.00777433
ENSG00000008517	9235	IL32	chr16	20.1826	5.3992	0.00779452
ENSG00000143167	10223	GPA33	chr1	113.586	2.80102	0.00780332
ENSG00000090661	79603	CERS4	chr19	249.01	1.09381	0.00783715
ENSG00000183763	10293	TRAIP	chr3	213.329	-2.56243	0.00785527
ENSG00000267934				29.7641	-4.23528	0.00785527
ENSG00000177483	375316	RBM44	chr2	39.6067	-2.90319	0.00786594
ENSG00000291047				81.2715	-2.45429	0.00786914
ENSG00000246528	121233925	SLCO5A1-AS1		64.0031	-2.5453	0.00789588
ENSG00000145868	81545	FBXO38	chr5	665.774	-0.751377	0.00794965
ENSG00000172466	7572	ZNF24	chr18	2270.31	-0.718034	0.00800653
ENSG00000276853				119.722	1.20608	0.00802088
ENSG00000176890	7298	TYMS	chr18	2631.15	-0.842153	0.00806374
ENSG00000197969	23230	VPS13A	chr9	885.815	-1.16119	0.00808394
ENSG00000134072	8536	CAMK1	chr3	44.8034	3.4777	0.00810283
ENSG00000141524	11322	TMC6	chr17	520.493	1.11812	0.00810283
ENSG00000100226	9567	GTPBP1	chr22	422.217	1.68122	0.0081067
ENSG00000182827	64746	ACBD3	chr1	722.115	-1.5583	0.00812372
ENSG00000287104				73.6411	1.39802	0.00812372
ENSG00000173039	5970	RELA	chr11	1135.71	1.9919	0.00813968
ENSG00000182782	338442	HCAR2	chr12	44.5385	-5.68764	0.00813968
ENSG00000283633				1151.95	0.606113	0.00813968
ENSG00000152213	115761	ARL11	chr13	177.611	1.25885	0.00814256
ENSG00000140750	55114	ARHGAP17	chr16	1015.7	0.956024	0.00815157
ENSG00000072201	84708	LNX1	chr4	56.6211	-3.21759	0.00816782
ENSG00000159840	7791	ZYX	chr7	1045.77	1.33964	0.00821185
ENSG00000042493	822	CAPG	chr2	4782.52	1.05006	0.00825477
ENSG00000129625	7905	REEP5	chr5	656.647	1.20799	0.00825477
ENSG00000132680	22889	KHDC4	chr1	1549.97	-0.790506	0.00827822
ENSG00000122642	11328	FKBP9	chr7	792.835	1.18636	0.00828403
ENSG00000131187	2161	F12	chr5	56.0478	2.41152	0.00828512
ENSG00000120162	79817	MOB3B	chr9	140.691	-2.67058	0.00828982
ENSG00000197858	8733	GPAA1	chr8	562.309	2.39954	0.00828982
ENSG00000119673	10965	ACOT2	chr14	1225.75	0.59414	0.00829418
ENSG00000277763				28.0053	2.71852	0.00834213
ENSG00000176438	161176	SYNE3	chr14	142.866	2.34304	0.00835744
ENSG00000090581	84572	GNPTG	chr16	2127.9	0.795858	0.008361
ENSG00000106070	2887	GRB10	chr7	202.101	-2.82589	0.008361
ENSG00000149231	79780	CCDC82	chr11	1312.59	-0.957513	0.008361
ENSG00000134222	84722	PSRC1	chr1	19.2654	-3.42051	0.00836797
ENSG00000175220	392	ARHGAP1	chr11	1223.6	1.14181	0.00837542
ENSG00000145685	10184	LHFPL2	chr5	157.796	-1.75858	0.00837719
ENSG00000165185	158405	KIAA1958	chr9	395.016	-1.7238	0.00837719
ENSG00000204856	29902	FAM216A	chr12	1301.62	-0.752353	0.00840241
ENSG00000184481	4303	FOXO4	chrX	118.364	1.70725	0.00844556
ENSG00000270641	9383	TSIX	chrX	23.6979	-2.91661	0.00844556
ENSG00000259940				17.9445	5.00541	0.00844972
ENSG00000260917	103344931	LOC103344931		12.1378	-5.15377	0.00853675
ENSG00000253552				11.3411	-5.58756	0.00856927
ENSG00000273084				614.885	1.29371	0.00862935
ENSG00000271862				13.5744	-5.37016	0.00863968
ENSG00000198707	80184	CEP290	chr12	1685.72	-1.14514	0.00866375
ENSG00000255730				105.634	-2.55341	0.00866489
ENSG00000100324	10454	TAB1	chr22	235.656	2.28547	0.00866769
ENSG00000198231	11325	DDX42	chr17	2736.57	-0.887375	0.0087212
ENSG00000162076	114984	FLYWCH2	chr16	502.83	1.27698	0.00875442
ENSG00000278828	8357	H3C10	chr6	341.022	1.15605	0.00877401
ENSG00000102034	2000	ELF4	chrX	266.474	0.908925	0.00877566
ENSG00000135521	84946	LTV1	chr6	1009.27	-0.958121	0.0087905
ENSG00000153048	23589	CARHSP1	chr16	875.816	0.859316	0.0087905
ENSG00000138709	55132	LARP1B	chr4	1635.64	-1.10879	0.00884877
ENSG00000145087	9515	STXBP5L	chr3	14.6574	-5.92965	0.00884877
ENSG00000178038	259173	ALS2CL	chr3	31.8221	3.7095	0.00884877
ENSG00000215305	64601	VPS16	chr20	816.905	1.36536	0.00884877
ENSG00000162441	84328	LZIC	chr1	1054.55	-0.810612	0.00887424
ENSG00000180901	23510	KCTD2	chr17	210.527	1.52931	0.00892301
ENSG00000272395	101180976	IFNL4	chr19	20.6613	3.76932	0.00897488
ENSG00000149308	4863	NPAT	chr11	1656.8	-1.06198	0.00898011
ENSG00000101109	6789	STK4	chr20	6395.32	-0.871256	0.0090202
ENSG00000116213	49856	WRAP73	chr1	154.257	1.44648	0.00903083
ENSG00000119537	2531	KDSR	chr18	1100.84	-0.792712	0.00903121
ENSG00000136881	570	BAAT	chr9	9.05595	-6.11567	0.00904392
ENSG00000130305	55695	NSUN5	chr7	842.02	1.79534	0.00906808
ENSG00000107186	8777	MPDZ	chr9	716.194	-1.02139	0.00908027
ENSG00000286072				6.48867	-5.73176	0.00911139
ENSG00000132780	4678	NASP	chr1	3620.56	-0.614102	0.00914174
ENSG00000196323	29068	ZBTB44	chr11	2911.23	-0.920205	0.00916281
ENSG00000188585	400797	CLEC20A		92.8613	1.70699	0.00929794
ENSG00000228655				15.2682	-3.03471	0.00935787
ENSG00000135604	8676	STX11	chr6	453.879	1.89015	0.00937453
ENSG00000245149	101927612	RNF139-DT		123.665	-1.15058	0.00937948
ENSG00000111727	29915	HCFC2	chr12	382.64	-1.28854	0.00939542
ENSG00000138434	6744	ITPRID2	chr2	1239.65	-0.864036	0.00939542
ENSG00000138079	6519	SLC3A1	chr2	20.7211	-3.44882	0.00947209
ENSG00000124608	57505	AARS2	chr6	150.529	1.37637	0.00947209
ENSG00000129467	196883	ADCY4	chr14	35.7124	2.95892	0.00947209
ENSG00000111358	2967	GTF2H3	chr12	827.922	-0.886523	0.00949998
ENSG00000136541	57471	ERMN	chr2	47.4827	-3.33034	0.00949998
ENSG00000168497	8436	CAVIN2	chr2	2550.68	1.21289	0.00949998
ENSG00000196209	284759	SIRPB2	chr20	87.1228	2.95712	0.00949998
ENSG00000284797	729966	CIST1	chr19	11.2196	-3.58928	0.00950977
ENSG00000143669	1130	LYST	chr1	572.312	-1.14501	0.00952489
ENSG00000091428	11069	RAPGEF4	chr2	16.3762	-4.30057	0.00959865
ENSG00000138621	60490	PPCDC	chr15	405.307	1.09195	0.0097522
ENSG00000141522	396	ARHGDIA	chr17	1381.64	2.77814	0.00976647
ENSG00000106560	26157	GIMAP2	chr7	2383.05	0.835834	0.00977275
ENSG00000176402	349149	GJC3	chr7	13.1235	-3.4881	0.00977275
ENSG00000130529	54795	TRPM4	chr19	75.2543	1.85124	0.00977924
ENSG00000160888	9592	IER2	chr19	13982.2	2.74487	0.00977924
ENSG00000072110	87	ACTN1	chr14	1130.93	1.57828	0.00981056
ENSG00000180592	387640	SKIDA1	chr10	211.869	1.28362	0.00985804
ENSG00000107796	59	ACTA2	chr10	145.704	1.15679	0.00989924
ENSG00000182108	28955	DEXI	chr16	182.894	1.20644	0.00989924
ENSG00000186918	55893	ZNF395	chr8	2698.49	1.01937	0.00989924
ENSG00000286019	100996763	NOTCH2NLB		651.645	-1.13811	0.00989924
ENSG00000165934	53981	CPSF2	chr14	640.155	-0.81895	0.00990033
ENSG00000196562	55959	SULF2	chr20	25.6474	-3.49428	0.0099096
ENSG00000168944	153241	CEP120	chr5	445.989	-1.00518	0.00996524
ENSG00000268355				37.0341	-1.89537	0.00997199
ENSG00000133302	84250	SLF1	chr5	557.73	-1.13711	0.0100385
ENSG00000138617	54956	PARP16	chr15	1238.43	1.25237	0.0100385
ENSG00000179387	255520	ELMOD2	chr4	375.14	-1.27596	0.0100491
ENSG00000119632	83982	IFI27L2	chr14	550.235	1.22568	0.0100566
ENSG00000105649	5864	RAB3A	chr19	8.75216	-6.20446	0.0100629
ENSG00000011028	9902	MRC2	chr17	100.721	2.5864	0.010086
ENSG00000237637				12.9547	-4.62633	0.0101222
ENSG00000021355	1992	SERPINB1	chr6	16766.6	-0.614948	0.0101239
ENSG00000154832	30827	CXXC1	chr18	612.707	1.21245	0.0101254
ENSG00000204165	158830	CXorf65	chrX	16.2032	-3.34054	0.0101263
ENSG00000124784	83732	RIOK1	chr6	1620.28	-0.717083	0.010149
ENSG00000188916	642938	INSYN2A	chr10	20.1277	-5.24157	0.010149
ENSG00000198832	140606	SELENOM	chr22	40.9446	2.68877	0.0101758
ENSG00000170312	983	CDK1	chr10	98.9849	-2.91384	0.0101795
ENSG00000100201	10521	DDX17	chr22	5456.3	-0.802534	0.0102051
ENSG00000177465	122970	ACOT4	chr14	42.1442	-3.49303	0.0102112
ENSG00000178718	54913	RPP25	chr15	60.5472	2.47969	0.0102112
ENSG00000269514				43.4814	1.6704	0.0102112
ENSG00000290671	23615	PYY2	chr17	10.7455	-5.57466	0.0102382
ENSG00000165861	53349	ZFYVE1	chr14	361.843	1.54216	0.0102811
ENSG00000248714				12.2417	-3.45905	0.0103064
ENSG00000124333	6845	VAMP7	chrX	1947.32	-0.449607	0.0103124
ENSG00000172057	94103	ORMDL3	chr17	530.797	1.58302	0.0103355
ENSG00000164751	5828	PEX2	chr8	1157.08	-0.845403	0.01038
ENSG00000177462	343172	OR2T8	chr1	38.2177	-3.18474	0.0104217
ENSG00000250012	100874204	ALDH1L1-AS1	chr3	11.1844	-5.59869	0.0104217
ENSG00000291081	729375	FAM86HP	chr3	147.306	1.21218	0.0104217
ENSG00000153933	8526	DGKE	chr17	764.529	-0.922439	0.0104684
ENSG00000164733	1508	CTSB	chr8	4310.68	1.13586	0.0104684
ENSG00000273403				5.25683	7.55386	0.0104684
ENSG00000115816	10153	CEBPZ	chr2	2264.23	-0.771315	0.01051
ENSG00000143119	963	CD53	chr1	5999.79	0.701788	0.01051
ENSG00000205336	9289	ADGRG1	chr16	806.92	1.46333	0.0106202
ENSG00000286402				6.09796	-7.5192	0.0106202
ENSG00000175854	375757	SWI5	chr9	577.883	0.665827	0.010623
ENSG00000273729				75.7104	-2.03071	0.010623
ENSG00000075336	29090	TIMM21	chr18	618.751	-1.07847	0.0106305
ENSG00000122068	84248	FYTTD1	chr3	6117.12	-0.673466	0.0106305
ENSG00000213672	51517	NCKIPSD	chr3	85.8043	3.27207	0.0106305
ENSG00000284922	220074	LRTOMT	chr11	47.1285	1.49098	0.0106305
ENSG00000289208				50.4057	-3.06611	0.0106305
ENSG00000089692	3902	LAG3	chr12	178.9	1.42032	0.0106348
ENSG00000185236	9230	RAB11B	chr19	1434.95	2.27313	0.0106348
ENSG00000285966				7.6974	5.78204	0.0106348
ENSG00000110066	51111	KMT5B	chr11	1124.01	-1.06271	0.0106485
ENSG00000135953	84804	MFSD9	chr2	367.117	2.04919	0.0107268
ENSG00000139890	161253	REM2	chr14	46.6976	2.27545	0.0107346
ENSG00000113240	57396	CLK4	chr5	1223.88	-0.755272	0.0107419
ENSG00000248643	100526737	RBM14-RBM4	chr11	265.262	-1.81412	0.0108059
ENSG00000157637	124565	SLC38A10	chr17	273.787	1.26032	0.0108125
ENSG00000285545				28.8041	-2.18094	0.0108125
ENSG00000054611	25771	TBC1D22A	chr22	666.798	1.2025	0.0108331
ENSG00000153037	6728	SRP19	chr5	1775.78	-0.843346	0.0108398
ENSG00000138768	8615	USO1	chr4	1729.21	-0.959593	0.01089
ENSG00000180354	222166	MTURN	chr7	683.675	-1.03051	0.0109027
ENSG00000134744	23318	TUT4	chr1	2453.21	-1.07868	0.010912
ENSG00000180914	5021	OXTR	chr3	10.0848	-5.07656	0.010912
ENSG00000164111	308	ANXA5	chr4	4750.55	0.834433	0.0109169
ENSG00000108924	3131	HLF	chr17	1380.6	1.31395	0.0109279
ENSG00000102984	55565	ZNF821	chr16	163.782	1.46245	0.010937
ENSG00000164307	51752	ERAP1	chr5	1698.61	1.29261	0.0109407
ENSG00000213626	81606	LBH	chr2	270.992	1.81557	0.0109534
ENSG00000079134	9984	THOC1	chr18	1141.28	-0.748668	0.0109668
ENSG00000241563	1325	CORT	chr1	12.2023	-4.80935	0.0109668
ENSG00000223609	3045	HBD	chr11	667.365	-2.38312	0.0109774
ENSG00000099849	8045	RASSF7	chr11	171.413	2.23662	0.0110414
ENSG00000145439	84869	CBR4	chr4	801.543	-1.24187	0.0110414
ENSG00000242622				98.6133	1.2536	0.0110581
ENSG00000104870	2217	FCGRT	chr19	3858.35	1.33469	0.0110713
ENSG00000143971	54465	ETAA1	chr2	797.792	-1.14173	0.0110713
ENSG00000108854	64750	SMURF2	chr17	743.696	-0.962028	0.0110879
ENSG00000163527	201595	STT3B	chr3	2592.95	-0.898196	0.0110915
ENSG00000109805	64151	NCAPG	chr4	211.755	-2.50421	0.0111243
ENSG00000196329	55340	GIMAP5	chr7	64.9278	2.46724	0.0111606
ENSG00000203950	26071	RTL8A	chrX	475.279	1.05977	0.0112055
ENSG00000205413	54809	SAMD9	chr7	1392.87	-0.950647	0.0112186
ENSG00000091592	22861	NLRP1	chr17	694.565	0.731807	0.011244
ENSG00000161939	100529209	RNASEK-C17orf49	chr17	95.7769	1.97808	0.011244
ENSG00000173226	9657	IQCB1	chr3	3352.42	-0.867435	0.0112445
ENSG00000156052	2776	GNAQ	chr9	5084.62	-1.07076	0.01125
ENSG00000106123	2051	EPHB6	chr7	399.184	0.963294	0.0112715
ENSG00000174953	170506	DHX36	chr3	1294.87	-1.27016	0.0112845
ENSG00000225889				15.5195	-5.43101	0.0112883
ENSG00000112234	26235	FBXL4	chr6	564.528	-0.992793	0.0113487
ENSG00000258947	10381	TUBB3	chr16	60.933	-2.79999	0.0113487
ENSG00000161055	92304	SCGB3A1	chr5	65.921	2.27076	0.0113524
ENSG00000211456	22908	SACM1L	chr3	1542.73	-0.974615	0.0113652
ENSG00000087842	8544	PIR	chrX	115.55	-3.08353	0.0114155
ENSG00000141959	5211	PFKL	chr21	621.347	2.51866	0.0114221
ENSG00000157106	23049	SMG1	chr16	2405.57	-0.87911	0.0114235
ENSG00000100300	706	TSPO	chr22	4089.78	1.32668	0.0114459
ENSG00000170412	55890	GPRC5C	chr17	219.618	1.31568	0.0114459
ENSG00000271533				6.20483	-5.71304	0.0114915
ENSG00000280789	79447	PAGR1	chr16	289.418	1.63729	0.0114915
ENSG00000132932	51761	ATP8A2	chr13	21.2094	3.11407	0.0114942
ENSG00000166987	114785	MBD6	chr12	107.679	1.36599	0.0114942
ENSG00000245067	255130	IGFBP7-AS1	chr4	11.8543	-5.07724	0.0114942
ENSG00000173825	220359	TIGD3	chr11	24.5368	-4.14462	0.0116207
ENSG00000008869	54497	HEATR5B	chr2	1310.9	-0.758778	0.0116761
ENSG00000250510	27239	GPR162	chr12	64.4991	2.08928	0.0116947
ENSG00000271383	101060226	NBPF19		4356.42	-1.23303	0.0117006
ENSG00000138246	23317	DNAJC13	chr3	713.625	-1.28553	0.011723
ENSG00000154642	54149	C21orf91	chr21	805.675	-1.09275	0.0117434
ENSG00000133742	759	CA1	chr8	130.907	-5.29485	0.0117443
ENSG00000033100	54480	CHPF2	chr7	262.124	2.63359	0.0117553
ENSG00000105612	1777	DNASE2	chr19	1542.68	1.07241	0.0117553
ENSG00000188997	283219	KCTD21	chr11	44.9337	1.51414	0.0117553
ENSG00000077254	23032	USP33	chr1	2412.52	-0.500051	0.0117579
ENSG00000171016	26108	PYGO1	chr15	9.86033	-5.7262	0.0117579
ENSG00000204592	3133	HLA-E	chr6_cox_hap2	55912.4	0.919737	0.0117661
ENSG00000176148	55346	TCP11L1	chr11	433.192	-0.882886	0.0117901
ENSG00000226067				309.33	0.806573	0.0117901
ENSG00000110031	9404	LPXN	chr11	363.566	-1.98659	0.0118144
ENSG00000197329	57162	PELI1	chr2	1771.31	-0.805666	0.0118324
ENSG00000070061	8518	ELP1	chr9	688.833	-0.991718	0.0118378
ENSG00000270871				16.8713	-2.71236	0.0118378
ENSG00000111729	50856	CLEC4A	chr12	54.3137	2.38395	0.0118497
ENSG00000239998	11027	LILRA2	chr19	249.705	3.04499	0.0118989
ENSG00000102221	9767	JADE3	chrX	153.127	-1.67143	0.011908
ENSG00000117000	6018	RLF	chr1	6055.25	-0.987269	0.0119407
ENSG00000120662	9617	MTRF1	chr13	561.448	-1.26435	0.0119469
ENSG00000175063	11065	UBE2C	chr20	331.126	-2.03245	0.0120081
ENSG00000126861	101927057	LOC101927057		21.987	-3.1057	0.0120201
ENSG00000197121	80055	PGAP1	chr2	275.317	-1.54456	0.0120458
ENSG00000113194	23197	FAF2	chr5	2022.14	-0.764325	0.0120507
ENSG00000265907				12.7556	-5.20477	0.0120507
ENSG00000140688	64755	RUSF1	chr16	386.102	2.40415	0.0120664
ENSG00000230454				78.839	-1.49398	0.0120939
ENSG00000147548	54904	NSD3	chr8	7470.98	-0.831129	0.0120947
ENSG00000160408	30815	ST6GALNAC6	chr9	211.504	1.50228	0.0120947
ENSG00000169223	10960	LMAN2	chr5	8180.13	1.07902	0.0120947
ENSG00000204934	401431	ATP6V0E2-AS1	chr7	22.3666	4.68275	0.0120947
ENSG00000122547	80820	EEPD1	chr7	122.375	1.94993	0.012136
ENSG00000273217				148.238	9.32543	0.012136
ENSG00000148175	2040	STOM	chr9	2584.64	0.713731	0.0121526
ENSG00000259943				275.063	0.833532	0.0121526
ENSG00000290439	158160	HSD17B7P2	chr10	332.148	-1.40619	0.0121527
ENSG00000174776	151790	WDR49	chr3	992.509	-0.924463	0.0121626
ENSG00000155561	23165	NUP205	chr7	734.389	-0.997532	0.0121881
ENSG00000272801				221.21	1.26783	0.0122337
ENSG00000011260	51096	UTP18	chr17	2963.04	-0.721294	0.0122417
ENSG00000176659	284756	LINC02910	chr20	63.7436	4.09897	0.0122651
ENSG00000124370	84693	MCEE	chr2	425.78	-0.925438	0.0122722
ENSG00000143590	1944	EFNA3	chr1	60.6018	2.61319	0.0122722
ENSG00000172469	79694	MANEA	chr6	235.396	-1.91618	0.0122722
ENSG00000204261	100507463	PSMB8-AS1	chr6_dbb_hap3	801.354	0.871283	0.0122771
ENSG00000288739				28.3896	3.17878	0.0122936
ENSG00000095787	51322	WAC	chr10	4060.94	-0.733376	0.0122984
ENSG00000123240	10133	OPTN	chr10	1964.12	0.581466	0.0123839
ENSG00000130598	7136	TNNI2	chr11	87.4042	4.00771	0.01239
ENSG00000188229	10383	TUBB4B	chr9	817.299	1.34743	0.0123919
ENSG00000160445	10444	ZER1	chr9	224.156	1.99737	0.01241
ENSG00000172613	5883	RAD9A	chr11	421.764	1.5325	0.01241
ENSG00000198917	51490	SPOUT1	chr9	805.212	1.32127	0.01241
ENSG00000205054	400952	LINC01121	chr2	14.6508	3.81054	0.0124167
ENSG00000095319	23511	NUP188	chr9	433.126	2.15262	0.0124709
ENSG00000271605	284021	MILR1	chr17	217.61	1.4839	0.0124709
ENSG00000099917	51586	MED15	chr22	657.372	1.45021	0.0124782
ENSG00000185158	114659	LRRC37B	chr17	505.002	-0.805126	0.0124782
ENSG00000267532	100506755	MIR497HG	chr17	13.131	-3.74264	0.0124782
ENSG00000277151				9.02943	-5.08139	0.0124782
ENSG00000134070	3656	IRAK2	chr3	86.6502	2.67571	0.0124881
ENSG00000068784	55133	SRBD1	chr2	1154.89	-0.673172	0.0124956
ENSG00000286863				49.5157	1.92772	0.0125033
ENSG00000161021	9794	MAML1	chr5	248.17	1.18755	0.0125125
ENSG00000164190	25836	NIPBL	chr5	5844.78	-0.834502	0.0125125
ENSG00000286633				25.482	-2.15732	0.0125603
ENSG00000175874	200407	CREG2	chr2	27.2132	-4.74242	0.0125911
ENSG00000185963	23299	BICD2	chr9	700.148	-0.606858	0.0126194
ENSG00000030066	23279	NUP160	chr11	1287.77	-1.05339	0.0126314
ENSG00000152582	79925	SPEF2	chr5	1184.96	-0.969666	0.0126314
ENSG00000283118				11.8609	-3.96916	0.0126314
ENSG00000185344	23545	ATP6V0A2	chr12	3785.11	-0.813807	0.0126447
ENSG00000132589	2319	FLOT2	chr17	2195.7	2.02751	0.0126964
ENSG00000141456	27043	PELP1	chr17	286.406	1.44604	0.0126964
ENSG00000170242	55031	USP47	chr11	3858.95	-0.775974	0.0126964
ENSG00000174842	11146	GLMN	chr1	262.458	-2.39094	0.0126964
ENSG00000289294				220.864	0.817337	0.0126964
ENSG00000116521	10067	SCAMP3	chr1	3738.1	0.684405	0.0127101
ENSG00000160808	4634	MYL3	chr3	30.1419	2.71628	0.0127139
ENSG00000196814	89853	MVB12B	chr9	115.457	1.99724	0.0127289
ENSG00000143952	51542	VPS54	chr2	398.702	-1.28608	0.0127518
ENSG00000034713	11345	GABARAPL2	chr16	2729.81	0.541545	0.0127524
ENSG00000134287	377	ARF3	chr12	2846.28	0.658204	0.0127744
ENSG00000106244	11333	PDAP1	chr7	2122.25	0.927738	0.0127755
ENSG00000280441				1180.13	0.722621	0.0127755
ENSG00000158526	90121	TSR2	chrX	4541.18	0.491663	0.0127889
ENSG00000163728	151613	TTC14	chr3	2690.76	-1.00955	0.012791
ENSG00000173801	3728	JUP	chr17	858.098	2.37671	0.0127962
ENSG00000272173				489.872	0.972023	0.0127994
ENSG00000055070	26099	SZRD1	chr1	4224.36	0.610472	0.0128107
ENSG00000163660	57018	CCNL1	chr3	10284.3	-0.530983	0.0128369
ENSG00000186174	283149	BCL9L	chr11	21.6268	4.40995	0.0128369
ENSG00000290871	2970	GTF2IP1	chr7	2679.01	-0.883824	0.012864
ENSG00000160307	6285	S100B	chr21	41.4445	-4.09902	0.0129906
ENSG00000174946	29909	GPR171	chr3	44.6312	-3.24972	0.0130027
ENSG00000267106	284385	ZNF561-AS1	chr19	1728.42	-0.645306	0.0130027
ENSG00000065615	51167	CYB5R4	chr6	2143.39	-0.704598	0.013015
ENSG00000104853	1209	CLPTM1	chr19	306.892	2.3784	0.0130405
ENSG00000071127	9948	WDR1	chr4	3652.35	1.13674	0.0130549
ENSG00000181744	205428	DIPK2A	chr3	860.978	-1.11777	0.0131082
ENSG00000188529	10772	SRSF10	chr1	9165.19	-0.547164	0.0131082
ENSG00000139517	222484	LNX2	chr13	154.571	-1.38428	0.0131093
ENSG00000129534	55320	MIS18BP1	chr14	7456.99	-0.870512	0.0131095
ENSG00000175087	149420	PDIK1L	chr1	1453.41	-1.11117	0.0131534
ENSG00000114026	4968	OGG1	chr3	670.911	1.07012	0.0131939
ENSG00000053900	29945	ANAPC4	chr4	1615.63	-0.674604	0.0131992
ENSG00000003096	90293	KLHL13	chrX	463.785	-1.05894	0.0131996
ENSG00000011566	8491	MAP4K3	chr2	190.11	-1.43207	0.0132529
ENSG00000188710	347148	QRFP	chr9	40.6866	3.09254	0.0132571
ENSG00000245293	101929595	CYP2U1-AS1		19.9638	3.87613	0.0132784
ENSG00000112941	11044	TENT4A	chr5	192.051	1.21128	0.0133032
ENSG00000187800	375033	PEAR1	chr1	174.882	1.22701	0.0133407
ENSG00000070087	5217	PFN2	chr3	183.126	1.80662	0.01335
ENSG00000261003				11.6385	-4.6192	0.01335
ENSG00000160551	57551	TAOK1	chr17	1766.58	-1.3034	0.0133514
ENSG00000054118	9967	THRAP3	chr1	13504.4	-0.509161	0.0133528
ENSG00000160685	51043	ZBTB7B	chr1	29.2678	3.17531	0.0133528
ENSG00000251259				13.7903	-3.09377	0.0133528
ENSG00000101194	63910	SLC17A9	chr20	400.55	2.28392	0.0133974
ENSG00000183828	256281	NUDT14	chr14	445.967	1.32458	0.0133974
ENSG00000196126	3123	HLA-DRB1	chr6	16836.4	1.17526	0.0134449
ENSG00000182578	1436	CSF1R	chr5	30.2133	4.38753	0.0134906
ENSG00000253729	5591	PRKDC	chr8	4375.82	-1.15487	0.0135459
ENSG00000162711	114548	NLRP3	chr1	110.002	-2.68411	0.0135511
ENSG00000114859	1181	CLCN2	chr3	17.0553	-4.22664	0.0135641
ENSG00000272953				24.7952	2.54017	0.0135641
ENSG00000004487	23028	KDM1A	chr1	2156.27	-0.838716	0.0137294
ENSG00000007312	974	CD79B	chr17	1699.25	0.915275	0.0137935
ENSG00000225663	348262	MCRIP1	chr17	909.156	1.83646	0.0138047
ENSG00000144485	55502	HES6	chr2	34.0784	-5.11996	0.0138828
ENSG00000134440	4677	NARS1	chr18	2684.61	-0.894124	0.0138939
ENSG00000123064	79039	DDX54	chr12	575.47	1.04669	0.0139322
ENSG00000274925	112577464	ZKSCAN2-DT		13.8208	-4.95772	0.0139322
ENSG00000144043	113419	TEX261	chr2	419.537	1.30473	0.0139329
ENSG00000030582	2896	GRN	chr17	1115.36	1.8214	0.0139991
ENSG00000090339	3383	ICAM1	chr19	16.0018	5.33075	0.0139991
ENSG00000186891	8784	TNFRSF18	chr1	86.5996	6.38927	0.0140441
ENSG00000168394	6890	TAP1	chr6_ssto_hap7	798.177	1.49082	0.0140464
ENSG00000166454	23300	ATMIN	chr16	477.766	-1.08075	0.0141005
ENSG00000184640	10801	SEPTIN9	chr17	1131.2	1.33287	0.0141184
ENSG00000157654	445815	PALM2AKAP2	chr9	1128.09	-3.16825	0.0141329
ENSG00000107829	6468	FBXW4	chr10	339.859	1.19587	0.0141676
ENSG00000115539	79031	PDCL3	chr2	1528.52	-0.980531	0.0141698
ENSG00000137409	23787	MTCH1	chr6	2264.12	1.4806	0.0141941
ENSG00000139549	50846	DHH	chr12	15.1425	-5.01721	0.0141941
ENSG00000142208	207	AKT1	chr14	569.522	0.775508	0.0141941
ENSG00000153147	8467	SMARCA5	chr4	7580.53	-0.593483	0.0141941
ENSG00000182196	51329	ARL6IP4	chr12	8586.9	0.411	0.0141941
ENSG00000182013	55228	PNMA8A	chr19	32.0101	-6.93819	0.0142422
ENSG00000152689	25780	RASGRP3	chr2	130.623	1.71443	0.0142542
ENSG00000185507	3665	IRF7	chr11	521.608	2.38732	0.0142542
ENSG00000012660	60481	ELOVL5	chr6	5260.23	-0.699132	0.0142542
ENSG00000285859				15.5172	-3.38457	0.014261
ENSG00000287595	124909396	LOC124909396		105.891	1.7561	0.0142661
ENSG00000139974	145389	SLC38A6	chr14	324.404	-1.46735	0.0142832
ENSG00000166479	54495	TMX3	chr18	700.6	-1.00641	0.0142965
ENSG00000122359	311	ANXA11	chr10	1185.7	0.746745	0.0143078
ENSG00000137473	83894	TTC29	chr4	95.1204	-3.44557	0.0143078
ENSG00000101405	5020	OXT	chr20	71.5168	1.54099	0.0143513
ENSG00000273451				28.9164	-3.56904	0.0143513
ENSG00000198056	5557	PRIM1	chr12	1181.87	-0.624549	0.0144034
ENSG00000008311	10157	AASS	chr7	1906.47	-1.03036	0.0144527
ENSG00000168101	84309	NUDT16L1	chr16	2474.92	0.974436	0.014454
ENSG00000047621	57102	FERRY3	chr12	485.777	-1.58496	0.0144952
ENSG00000162607	7398	USP1	chr1	3080.86	-1.02733	0.0145193
ENSG00000100422	64781	CERK	chr22	688.073	0.871867	0.0145464
ENSG00000118473	84251	SGIP1	chr1	278.564	-1.66094	0.0145644
ENSG00000126453	83596	BCL2L12	chr19	335.49	1.15008	0.0145644
ENSG00000198715	112770	GLMP	chr1	948.866	0.935763	0.0145848
ENSG00000066739	55102	ATG2B	chr14	254.066	-1.51892	0.0146051
ENSG00000267365	400617	KCNJ2-AS1	chr17	59.8982	2.39165	0.0146094
ENSG00000173575	1106	CHD2	chr15	9155.5	-0.903754	0.0146179
ENSG00000136381	3658	IREB2	chr15	1275.07	-0.538771	0.0146724
ENSG00000140382	10363	HMG20A	chr15	2714.07	-0.58478	0.0146724
ENSG00000127824	7277	TUBA4A	chr2	649.835	1.72068	0.014674
ENSG00000272888				2411.95	-0.88623	0.0146831
ENSG00000278023	201299	RDM1	chr17	45.6903	-3.01874	0.0146831
ENSG00000140932	146225	CMTM2	chr16	31.5105	2.77892	0.014685
ENSG00000153207	25909	AHCTF1	chr1	1483.44	-1.10063	0.014741
ENSG00000119919	159296	NKX2-3	chr10	122.005	1.82424	0.0147551
ENSG00000284976	122513141	LOC122513141		26.8673	-2.97532	0.0147708
ENSG00000250790				39.7115	1.81245	0.0148054
ENSG00000102796	79758	DHRS12	chr13	602.986	1.06037	0.0148724
ENSG00000054654	23224	SYNE2	chr14	74.7897	-2.91046	0.0148943
ENSG00000120889	8795	TNFRSF10B	chr8	338.224	1.31691	0.0148943
ENSG00000110108	79073	TMEM109	chr11	2073.4	1.53677	0.0149017
ENSG00000229536	105373615	LINC02572		28.8845	2.77958	0.0149017
ENSG00000287857				6.61617	-6.56426	0.0149017
ENSG00000172831	8824	CES2	chr16	282.983	1.16172	0.0149457
ENSG00000174233	112	ADCY6	chr12	125.795	1.32256	0.0149886
ENSG00000010438	5646	PRSS3	chr9	33.2599	2.26949	0.0151049
ENSG00000101474	57136	APMAP	chr20	4423.71	0.747729	0.0151197
ENSG00000198887	23137	SMC5	chr9	4744.22	-0.87543	0.015156
ENSG00000112062	1432	MAPK14	chr6	964.815	-0.666652	0.0151565
ENSG00000149636	79980	DSN1	chr20	675.027	-1.11876	0.0151999
ENSG00000011258	54799	MBTD1	chr17	610.194	-1.06873	0.0152321
ENSG00000108468	10951	CBX1	chr17	1680.61	-0.877782	0.0152343
ENSG00000160094	149076	ZNF362	chr1	412.399	2.08901	0.0152343
ENSG00000271447	79148	MMP28	chr17	280.485	1.06386	0.0152343
ENSG00000139620	54934	KANSL2	chr12	2476.99	-0.755524	0.0152667
ENSG00000165915	91252	SLC39A13	chr11	215.785	2.33269	0.015288
ENSG00000161677	126119	JOSD2	chr19	279.77	1.32082	0.0153476
ENSG00000129173	79733	E2F8	chr11	18.6331	-5.25314	0.0153536
ENSG00000118263	8609	KLF7	chr2	2361.12	0.701635	0.015364
ENSG00000022556	55655	NLRP2	chr19	166.466	-1.83142	0.0154214
ENSG00000144567	79137	RETREG2	chr2	1146.13	0.716994	0.0154214
ENSG00000267383				166.811	-1.52673	0.0154286
ENSG00000166037	9702	CEP57	chr11	7217.75	-0.76018	0.0154708
ENSG00000029993	3149	HMGB3	chrX	2784.19	-0.715795	0.0155859
ENSG00000117616	57035	RSRP1	chr1	3648.29	-0.5553	0.0155886
ENSG00000173846	1263	PLK3	chr1	68.979	1.72419	0.0156034
ENSG00000165475	51084	CRYL1	chr13	944.211	0.694437	0.015625
ENSG00000178852	124989	EFCAB13	chr17	297.478	-1.30219	0.015625
ENSG00000227039	100505746	ITGB2-AS1	chr21	159.545	1.84286	0.015625
ENSG00000130653	375775	PNPLA7	chr9	104.927	1.94821	0.015632
ENSG00000163956	4043	LRPAP1	chr4	7131.01	0.567459	0.0156351
ENSG00000165025	6850	SYK	chr9	6581.33	0.756437	0.0156351
ENSG00000121749	64786	TBC1D15	chr12	2364.28	-0.792256	0.0156509
ENSG00000244620				711.047	1.19002	0.0156684
ENSG00000150455	114609	TIRAP	chr11	157.415	1.8759	0.0156807
ENSG00000170190	9121	SLC16A5	chr17	131.887	2.26966	0.0157211
ENSG00000288741				79.6105	1.5329	0.0157399
ENSG00000135966	9392	TGFBRAP1	chr2	4772.23	-0.645478	0.0157438
ENSG00000146282	57038	RARS2	chr6	1592.33	-0.569838	0.0157554
ENSG00000105255	79187	FSD1	chr19	74.436	-4.04654	0.0157794
ENSG00000112599	2979	GUCA1B	chr6	26.502	-2.78808	0.0158183
ENSG00000197928	342926	ZNF677	chr19	906.269	0.895008	0.0158183
ENSG00000103550	400506	KNOP1	chr16	793.96	-0.923183	0.0158979
ENSG00000136824	10592	SMC2	chr9	1689.86	-0.78394	0.0158979
ENSG00000100139	85377	MICALL1	chr22	75.3983	1.12016	0.015919
ENSG00000106290	6878	TAF6	chr7	565.619	2.43647	0.015919
ENSG00000088826	54498	SMOX	chr20	442.116	1.2624	0.0159697
ENSG00000104133	80208	SPG11	chr15	1504.17	-0.821297	0.015997
ENSG00000114739	93	ACVR2B	chr3	178.784	1.5782	0.015997
ENSG00000274523	81554	RCC1L	chr7	276.773	1.21521	0.015997
ENSG00000075234	55020	TTC38	chr22	432.123	2.1077	0.0160936
ENSG00000153391	125476	INO80C	chr18	1241.2	-1.18584	0.0161181
ENSG00000131148	10328	EMC8	chr16	1037.6	1.20707	0.0161211
ENSG00000146859	55281	TMEM140	chr7	581.951	0.705815	0.0161251
ENSG00000074621	9187	SLC24A1	chr15	135.635	1.07254	0.0161451
ENSG00000121879	5290	PIK3CA	chr3	802.034	-0.832192	0.0161451
ENSG00000110047	10938	EHD1	chr11	192.017	1.68732	0.016213
ENSG00000136643	26750	RPS6KC1	chr1	547.228	-0.890707	0.0162569
ENSG00000290858				8.65142	-5.08563	0.016264
ENSG00000102753	3839	KPNA3	chr13	1900.04	-0.88894	0.0163325
ENSG00000114315	3280	HES1	chr3	135.507	2.62795	0.0163863
ENSG00000162407	8613	PLPP3	chr1	43.938	3.28997	0.0164032
ENSG00000105223	23646	PLD3	chr19	1806.75	2.75545	0.0164081
ENSG00000204588	440894	LINC01123	chr2	11.5616	-4.70681	0.0164121
ENSG00000166452	56672	AKIP1	chr11	1131.62	0.647465	0.0164166
ENSG00000177666	57104	PNPLA2	chr11	324.079	0.976297	0.0164242
ENSG00000064012	841	CASP8	chr2	995.107	-0.821921	0.016435
ENSG00000065457	23536	ADAT1	chr16	987.896	0.703015	0.016435
ENSG00000162687	343450	KCNT2	chr1	18.0865	-4.8821	0.016435
ENSG00000173545	90441	ZNF622	chr5	927.072	0.842331	0.016435
ENSG00000257093	57189	DENND11	chr7	602.626	-1.08252	0.016435
ENSG00000269335	8517	IKBKG	chrX	371.308	1.77101	0.016435
ENSG00000286311				69.8828	-2.65291	0.016435
ENSG00000117266	5129	CDK18	chr1	119.437	2.25036	0.0164526
ENSG00000124104	90203	SNX21	chr20	31.1277	2.94707	0.0164546
ENSG00000204160	84243	ZDHHC18	chr1	168.482	1.7917	0.016509
ENSG00000167077	150365	MEI1	chr22	317.861	0.855509	0.0165487
ENSG00000112592	6908	TBP	chr6	842.101	-0.983817	0.0165494
ENSG00000231789	101929074	PIK3CD-AS2		64.9344	-2.30137	0.0165494
ENSG00000291133	554236	DPY19L2P1	chr7	48.9598	-2.58003	0.0166022
ENSG00000041880	10039	PARP3	chr3	401.125	1.94322	0.0167391
ENSG00000119408	10783	NEK6	chr9	452.226	1.2735	0.0167391
ENSG00000124091	140687	GCNT7	chr20	11.9597	-3.98007	0.0167391
ENSG00000025796	11231	SEC63	chr6	9548.67	-0.789211	0.0167422
ENSG00000068354	4943	TBC1D25	chrX	355.098	1.98671	0.0167422
ENSG00000094880	8697	CDC23	chr5	1241.65	-0.967514	0.0167422
ENSG00000103249	1186	CLCN7	chr16	161.179	2.66818	0.0167525
ENSG00000164754	5885	RAD21	chr8	9392.72	-0.665348	0.0167525
ENSG00000172936	4615	MYD88	chr3	841.609	1.45398	0.0168097
ENSG00000164889	6522	SLC4A2	chr7	216.451	1.02753	0.0168269
ENSG00000010270	83930	STARD3NL	chr7	4586.32	0.548288	0.0168721
ENSG00000149218	23052	ENDOD1	chr11	223.148	-2.32186	0.0168721
ENSG00000157077	9372	ZFYVE9	chr1	131.145	-0.91048	0.0168721
ENSG00000164136	3600	IL15	chr4	73.2314	1.79334	0.0168721
ENSG00000168116	57691	KIAA1586	chr6	961.719	-0.931935	0.0168721
ENSG00000103502	10423	CDIPT	chr16	689.288	1.43083	0.0168951
ENSG00000142875	5567	PRKACB	chr1	20164.1	-0.947523	0.0170257
ENSG00000223865	3115	HLA-DPB1	chr6_apd_hap1	15354.6	0.590664	0.0170654
ENSG00000105559	57664	PLEKHA4	chr19	78.1918	2.44623	0.0171254
ENSG00000185504	80233	FAAP100	chr17	135.483	1.93597	0.0172203
ENSG00000274422				103.18	-2.08758	0.0172203
ENSG00000005889	7543	ZFX	chrX	2188.18	-0.898591	0.0173133
ENSG00000151729	291	SLC25A4	chr4	270.868	1.31634	0.0173133
ENSG00000177721	389289	ANXA2R	chr5	397.438	0.912173	0.0173133
ENSG00000123892	23682	RAB38	chr11	203.637	1.34501	0.0173222
ENSG00000185736	105	ADARB2	chr10	50.6495	-1.88875	0.017419
ENSG00000258768				8.238	-5.79274	0.0174313
ENSG00000112159	23195	MDN1	chr6	1572.58	-0.88786	0.0174401
ENSG00000290366				26.9782	3.34151	0.0174939
ENSG00000261732				10.3656	-3.82357	0.0175775
ENSG00000235706	400242	DICER1-AS1	chr14	670.357	0.807131	0.0176111
ENSG00000139826	84945	ABHD13	chr13	789.967	-0.798909	0.0176353
ENSG00000159761	388284	C16orf86	chr16	102.818	2.31084	0.0176353
ENSG00000197782	284323	ZNF780A	chr19	60.6713	1.83518	0.0176353
ENSG00000160392	126526	C19orf47	chr19	68.6235	1.99163	0.0176419
ENSG00000107890	22852	ANKRD26	chr10	1044.23	-1.05693	0.0176657
ENSG00000225880				220.811	0.794474	0.0176761
ENSG00000065000	8943	AP3D1	chr19	899.236	1.03732	0.017702
ENSG00000105443	9266	CYTH2	chr19	1885.98	0.700002	0.017702
ENSG00000116922	54955	AIRIM	chr1	800.962	-1.42322	0.017702
ENSG00000138180	55165	CEP55	chr10	17.8151	-4.68514	0.017702
ENSG00000196741				71.5406	1.92286	0.017702
ENSG00000214212	255809	C19orf38	chr19	608.689	1.53743	0.0177554
ENSG00000156509	286151	FBXO43	chr8	32.3373	4.56357	0.017759
ENSG00000055044	51602	NOP58	chr2	10705.2	-0.826084	0.0177782
ENSG00000162437	55225	RAVER2	chr1	617.413	-0.709642	0.0178282
ENSG00000036054	55773	TBC1D23	chr3	1132.67	-0.813771	0.0178443
ENSG00000213654	63940	GPSM3	chr6_qbl_hap6	2982.95	1.72062	0.0179428
ENSG00000176903	9240	PNMA1	chr14	563.921	1.50613	0.0179599
ENSG00000166803	9768	PCLAF	chr15	1758.53	-1.27155	0.0180014
ENSG00000176623	51115	RMDN1	chr8	1342.63	-0.718546	0.0180273
ENSG00000267421				14.7719	-3.75141	0.0180273
ENSG00000285693				91.6759	1.26798	0.0180273
ENSG00000175938	93129	ORAI3	chr16	518.995	1.00743	0.0180418
ENSG00000250266	101928223	LINC01612		14.524	3.08347	0.0180707
ENSG00000110665	29125	C11orf21	chr11	437.658	1.00335	0.0181487
ENSG00000115525	8869	ST3GAL5	chr2	232.974	1.47784	0.0181782
ENSG00000177034	345778	MTX3	chr5	506.564	-0.888952	0.0182146
ENSG00000180376	285331	CCDC66	chr3	816.91	-0.870558	0.0182146
ENSG00000185291	3563	IL3RA	chrX	976.207	0.832114	0.0182146
ENSG00000198730	9646	CTR9	chr11	1069.16	-0.788671	0.0182576
ENSG00000272103				11.3471	-4.75028	0.0182576
ENSG00000234694	105378687	CDC20-DT		21.9806	-2.78017	0.0183686
ENSG00000126246	79713	IGFLR1	chr19	593.659	0.878001	0.0184126
ENSG00000127507	30817	ADGRE2	chr19	715.324	1.13866	0.0184126
ENSG00000183856	128239	IQGAP3	chr1	19.0985	-3.53475	0.0184313
ENSG00000273306				18.12	-3.21508	0.0184313
ENSG00000164967	138716	RPP25L	chr9	343.189	1.03433	0.0184633
ENSG00000142102	80162	PGGHG	chr11	164.427	1.6329	0.0184776
ENSG00000165507	11067	DEPP1	chr10	493.441	3.10006	0.0184776
ENSG00000170638	80305	TRABD	chr22	196.824	1.83721	0.0184776
ENSG00000290906				92.8132	-2.56614	0.0184776
ENSG00000174013	200933	FBXO45	chr3	856.152	-1.2969	0.0185055
ENSG00000197323	51592	TRIM33	chr1	2358.65	-1.17054	0.0185376
ENSG00000186591	7328	UBE2H	chr7	1410.76	-1.0435	0.018563
ENSG00000272808	105369201	GCAWKR		9.39437	-4.54033	0.0185635
ENSG00000097007	25	ABL1	chr9	230.734	1.51941	0.0185772
ENSG00000177989	440836	CIMAP1B	chr22	55.1834	2.94872	0.0185772
ENSG00000064201	10077	TSPAN32	chr11	1665.73	0.789196	0.0185946
ENSG00000136159	55270	NUDT15	chr13	216.943	-2.01173	0.0186144
ENSG00000228300	55009	FAM174C	chr19	778.788	0.714373	0.0186144
ENSG00000040487	54896	SLC66A1	chr1	76.0716	2.94816	0.0186529
ENSG00000130751	4861	NPAS1	chr19	71.7761	3.50644	0.0186529
ENSG00000167740	124936	CYB5D2	chr17	711.944	0.564513	0.0186529
ENSG00000248049	550112	UBA6-DT	chr4	787.002	-0.879298	0.0186529
ENSG00000196498	9612	NCOR2	chr12	223.79	1.73793	0.0186961
ENSG00000272735				32.6757	2.62343	0.0187041
ENSG00000053371	8574	AKR7A2	chr1	1579.96	0.998106	0.0187221
ENSG00000248079				9.07123	-5.40109	0.0187314
ENSG00000198853	9853	RUSC2	chr9	24.2431	2.22629	0.0187523
ENSG00000018280	6556	SLC11A1	chr2	125.618	1.05508	0.0188119
ENSG00000104894	951	CD37	chr19	10538.1	0.543065	0.0188169
ENSG00000178537	788	SLC25A20	chr3	1464.72	-0.893209	0.0188461
ENSG00000229422				28.5165	2.78724	0.0188461
ENSG00000183741	23466	CBX6	chr22	2376.87	1.05546	0.0188633
ENSG00000285171				135.757	-1.84197	0.0188673
ENSG00000189164	84503	ZNF527	chr19	112.322	1.34895	0.0188852
ENSG00000227403	100996579	LINC01806		234.468	-0.956132	0.0189085
ENSG00000214063	7106	TSPAN4	chr11	1002.57	1.39379	0.0189323
ENSG00000038358	23644	EDC4	chr16	141.075	2.06537	0.0189403
ENSG00000286140	113455421	DERPC		353.837	1.31353	0.0189938
ENSG00000203879	2664	GDI1	chrX	626.411	1.38527	0.0190232
ENSG00000172458	53342	IL17D	chr13	64.9753	1.5073	0.0190304
ENSG00000096433	3710	ITPR3	chr6	28.9652	3.54018	0.0190657
ENSG00000122483	343099	CCDC18	chr1	1072.62	-0.918604	0.0190657
ENSG00000277130				22.233	-3.86731	0.0191143
ENSG00000049239	9563	H6PD	chr1	852.701	1.36165	0.0192298
ENSG00000153707	5789	PTPRD	chr9	542.828	-1.57286	0.0192298
ENSG00000237298	101927055	LOC101927055		736.38	-0.614912	0.0192298
ENSG00000185000	8694	DGAT1	chr8	139.419	1.14975	0.0192919
ENSG00000197497	79788	ZNF665	chr19	183.889	1.0996	0.0192919
ENSG00000125510	4987	OPRL1	chr20	66.4794	1.79196	0.019311
ENSG00000168615	8754	ADAM9	chr8	451.748	-0.987862	0.019311
ENSG00000078674	5108	PCM1	chr8	6666.06	-1.00374	0.0193156
ENSG00000125482	7270	TTF1	chr9	3860.46	-0.894171	0.0193156
ENSG00000286313	101928373	LOC101928373		36.058	-4.78831	0.0193375
ENSG00000290872				368.31	-0.764813	0.0193375
ENSG00000134590	8933	RTL8C	chrX	1254.17	0.911138	0.0193892
ENSG00000167216	83473	KATNAL2	chr18	168.892	1.42667	0.0194744
ENSG00000290775				6.4684	-5.14369	0.0195136
ENSG00000213614	3073	HEXA	chr15	4775.42	0.6719	0.0195541
ENSG00000162300	7542	ZFPL1	chr11	1004.72	0.816819	0.0196627
ENSG00000198816	140467	ZNF358	chr19	87.9188	1.69206	0.0196752
ENSG00000140022	85439	STON2	chr14	1957.96	-0.868795	0.0197344
ENSG00000151065	196513	DCP1B	chr12	519.781	0.81252	0.0197344
ENSG00000284308	388963	C2orf81	chr2	34.0766	2.81482	0.0197387
ENSG00000115163	1058	CENPA	chr2	15.2631	-4.79401	0.0197485
ENSG00000141655	8792	TNFRSF11A	chr18	59.6431	-2.15719	0.0198048
ENSG00000138964	64098	PARVG	chr22	3496.04	0.544951	0.0198111
ENSG00000116688	9927	MFN2	chr1	248.3	1.49055	0.0198304
ENSG00000260220	399693	CCDC187		16.5048	4.80652	0.0198512
ENSG00000135931	80210	ARMC9	chr2	215.014	-1.07481	0.0198752
ENSG00000144468	84236	RHBDD1	chr2	455.062	1.16729	0.0198965
ENSG00000154310	23043	TNIK	chr3	504.58	-1.28175	0.019916
ENSG00000104689	8797	TNFRSF10A	chr8	531.572	1.16316	0.0199707
ENSG00000101654	8731	RNMT	chr18	2127.37	-0.80504	0.0199793
ENSG00000182287	8905	AP1S2	chrX	4202.87	-0.667287	0.0199902
ENSG00000156968	255027	MPV17L	chr16	209.576	1.53069	0.0199911
ENSG00000187997	100141515	C17orf99	chr17	24.9295	-3.89355	0.0199937
ENSG00000149927	8448	DOC2A	chr16	16.9028	4.59444	0.0200479
ENSG00000171634	2186	BPTF	chr17	10842	-1.00324	0.020053
ENSG00000291121				79.883	1.36793	0.020053
ENSG00000198168	258010	SVIP	chr11	958.162	1.07182	0.0200769
ENSG00000069020	375449	MAST4	chr5	1016.72	-1.06493	0.0201083
ENSG00000162430	57190	SELENON	chr1	374.131	0.634744	0.0201083
ENSG00000111110	57460	PPM1H	chr12	6226.83	-0.806948	0.0201553
ENSG00000131149	23199	GSE1	chr16	1641.28	-0.714432	0.0201929
ENSG00000177732	6666	SOX12	chr20	491.792	-0.966457	0.0202322
ENSG00000092148	25831	HECTD1	chr14	2719.43	-0.601987	0.0202594
ENSG00000162402	23358	USP24	chr1	2017.61	-0.985067	0.0202701
ENSG00000281649	100506710	EBLN3P	chr9	3085.54	-0.94583	0.0203033
ENSG00000076003	4175	MCM6	chr2	3383.04	-0.600113	0.0203083
ENSG00000289339				183.899	1.43626	0.0203169
ENSG00000232444				9.72808	-4.96312	0.0203226
ENSG00000204560	8449	DHX16	chr6	833.25	1.093	0.0203338
ENSG00000115850	3938	LCT	chr2	44.4929	3.22423	0.020337
ENSG00000163689	200844	CFAP20DC	chr3	51.977	-2.17673	0.0203658
ENSG00000179632	84232	MAF1	chr8	2805.46	1.44478	0.0203658
ENSG00000287198				13.4401	-3.22615	0.0203658
ENSG00000005379	9256	TSPOAP1	chr17	445.451	-1.43056	0.0203783
ENSG00000115137	51277	DNAJC27	chr2	236.696	-1.20956	0.0204487
ENSG00000277007				13.8513	-4.1698	0.0204487
ENSG00000196218	6261	RYR1	chr19	15.7289	-5.22569	0.0204516
ENSG00000145022	6988	TCTA	chr3	2845.56	0.707014	0.0205436
ENSG00000158164	11013	TMSB15A	chrX	32.1542	-3.32981	0.020551
ENSG00000116663	26270	FBXO6	chr1	323.564	1.04187	0.0205873
ENSG00000137770	51496	CTDSPL2	chr15	3176.77	-0.587899	0.0205873
ENSG00000059769	548645	DNAJC25	chr9	580.322	-1.35179	0.020595
ENSG00000100504	5836	PYGL	chr14	1437	0.822791	0.0206126
ENSG00000118046	6794	STK11	chr19	135.227	1.14671	0.0206126
ENSG00000172667	64393	ZMAT3	chr3	169.661	-1.98454	0.0206126
ENSG00000204237	339229	OXLD1	chr17	1298.51	0.707131	0.0206126
ENSG00000185803	79581	SLC52A2	chr8	150.028	2.53352	0.0206148
ENSG00000114857	4820	NKTR	chr3	5419.17	-1.03014	0.0206219
ENSG00000169692	10555	AGPAT2	chr9	932.2	3.00931	0.0206951
ENSG00000156011	23362	PSD3	chr8	131.546	-2.18458	0.020748
ENSG00000245156				52.5569	1.65249	0.0207564
ENSG00000072952	10335	IRAG1	chr11	131.037	1.86455	0.0207777
ENSG00000158402	995	CDC25C	chr5	34.306	-3.84632	0.0207777
ENSG00000085224	546	ATRX	chrX	13148.5	-0.73696	0.0208079
ENSG00000101346	23509	POFUT1	chr20	328.375	1.19269	0.0208257
ENSG00000165650	118987	PDZD8	chr10	6042.62	-1.5149	0.0208451
ENSG00000204525	3107	HLA-C	chr6	7268.49	0.901675	0.0208451
ENSG00000132424	25957	PNISR	chr6	11025	-0.943745	0.0208624
ENSG00000143845	55224	ETNK2	chr1	124.848	2.63691	0.0208983
ENSG00000259884	115409980	NR4A1AS		129.323	-2.72254	0.0209023
ENSG00000036549	26009	ZZZ3	chr1	1580.01	-0.554433	0.0209236
ENSG00000179144	168537	GIMAP7	chr7	1523.11	1.42595	0.0210685
ENSG00000237440	100129842	ZNF737	chr19	158.012	-2.00629	0.0210734
ENSG00000011422	5329	PLAUR	chr19	549.205	1.28293	0.0211009
ENSG00000183773	150209	AIFM3	chr22	17.2298	2.5357	0.0211009
ENSG00000159314	201176	ARHGAP27	chr17	308.484	1.75803	0.0211358
ENSG00000177191	374907	B3GNT8	chr19	19.5315	4.81188	0.0211358
ENSG00000198919	9666	DZIP3	chr3	1141.63	-0.759518	0.0211358
ENSG00000290376	283755	HERC2P3	chr15	160.767	-1.37581	0.0211358
ENSG00000175606	54968	TMEM70	chr8	528.056	0.71707	0.0211815
ENSG00000068796	3796	KIF2A	chr5	4663.28	-0.73815	0.0211899
ENSG00000196712	4763	NF1	chr17	831.397	-1.15851	0.0211899
ENSG00000133706	51520	LARS1	chr5	9966.33	-0.699498	0.0211997
ENSG00000173262	144195	SLC2A14	chr12	30.708	3.50001	0.0212134
ENSG00000276517				190.723	-1.11897	0.0212134
ENSG00000226754	100507564	MAGOH-DT	chr1	26.7179	-2.27863	0.0213569
ENSG00000183020	161	AP2A2	chr11	503.742	1.40271	0.0213667
ENSG00000268083				30.1265	5.83115	0.0213792
ENSG00000125818	9491	PSMF1	chr20	4647.53	0.493522	0.0214073
ENSG00000156475	5521	PPP2R2B	chr5	33.7183	3.28554	0.0214073
ENSG00000259719	102723699	LINC02284		112.32	-3.20947	0.021418
ENSG00000152804	3087	HHEX	chr10	1684.68	0.933067	0.0215399
ENSG00000266993				32.1312	-2.41342	0.0215399
ENSG00000065923	84679	SLC9A7	chrX	2433.27	0.557619	0.021614
ENSG00000160229	7617	ZNF66		256.367	-0.943533	0.0216205
ENSG00000198795	25925	ZNF521	chr18	3115.86	-0.587997	0.0216219
ENSG00000131269	22	ABCB7	chrX	3650.14	-0.570022	0.0216559
ENSG00000051825	10198	MPHOSPH9	chr12	2555.12	-0.575738	0.0217308
ENSG00000084676	8648	NCOA1	chr2	2553.76	-1.00232	0.0217316
ENSG00000119760	9913	SUPT7L	chr2	2528.31	-0.480244	0.0217316
ENSG00000130312	64981	MRPL34	chr19	1412.78	0.653715	0.0217316
ENSG00000172269	1798	DPAGT1	chr11	2426.24	0.425363	0.0217316
ENSG00000282021				23.4391	-3.90946	0.0217316
[truncated: 14,396 more rows]

## Sheet: HSCvsMLP
ensembl	entrez	gene_ID	chromosome	baseMean	log2FoldChange	padj
ENSG00000105374	4818	NKG7	chr19	787.473	-4.80392	2.27355e-53
ENSG00000166165	1152	CKB	chr14	632.597	3.40248	2.84138e-38
ENSG00000237819	101927497	CDK6-AS1		1572.18	-4.17417	2.84138e-38
ENSG00000147168	3561	IL2RG	chrX	12659.7	-2.21518	4.84103e-34
ENSG00000238121	100188949	LINC00426	chr13	800.878	-3.34159	3.74099e-33
ENSG00000122188	54900	LAX1	chr1	504.134	-3.98344	8.60854e-32
ENSG00000147862	4781	NFIB	chr9	843.175	9.05635	1.51525e-29
ENSG00000126264	10870	HCST	chr19	1691.36	-3.52035	1.38255e-27
ENSG00000128322	3543	IGLL1	chr22	13246	-3.96873	7.93339e-26
ENSG00000071575	28951	TRIB2	chr2	525.103	-7.12218	1.23665e-25
ENSG00000111371	81539	SLC38A1	chr12	7376.25	-1.689	1.24415e-25
ENSG00000171843	4300	MLLT3	chr9	22598.2	2.91424	1.24415e-25
ENSG00000182866	3932	LCK	chr1	1331.36	-3.75827	1.24415e-25
ENSG00000163106	27306	HPGDS	chr4	5147.95	-3.4505	1.39618e-25
ENSG00000120279	80177	MYCT1	chr6	1912.93	5.24574	3.21029e-25
ENSG00000143889	92906	HNRNPLL	chr2	1120.1	3.51074	6.02124e-24
ENSG00000111110	57460	PPM1H	chr12	6226.83	2.85507	9.21502e-24
ENSG00000162599	4774	NFIA	chr1	4333.1	3.0344	9.4414e-23
ENSG00000251002	105370401	TRD-AS1		1430.47	-4.8503	8.1663e-22
ENSG00000134986	9315	NREP	chr5	7274.49	-2.09935	1.79154e-21
ENSG00000291114	284367	SIGLEC17P	chr19	364.768	-12.9146	3.65508e-21
ENSG00000064042	22998	LIMCH1	chr4	1537.5	4.41192	3.67157e-21
ENSG00000289364				4572.87	-4.06057	1.0033e-20
ENSG00000085276	2122	MECOM	chr3	3642.7	3.53422	1.1236e-20
ENSG00000143507	11221	DUSP10	chr1	4794.24	-2.83366	2.00642e-20
ENSG00000110492	4192	MDK	chr11	11356.5	2.08948	2.19717e-20
ENSG00000246859	100505678	STARD4-AS1	chr5	534.491	-3.19973	2.71426e-20
ENSG00000164125	51313	GASK1B	chr4	281.438	4.4611	3.67793e-20
ENSG00000000971	3075	CFH	chr1	2228.35	4.27278	4.00092e-20
ENSG00000122642	11328	FKBP9	chr7	792.835	3.51829	4.78752e-20
ENSG00000232265	100505824	LINC02805		1028.28	4.47472	5.07009e-20
ENSG00000107242	8395	PIP5K1B	chr9	799.629	2.83995	5.96687e-20
ENSG00000133169	55859	BEX1	chrX	660.904	3.36274	6.75196e-20
ENSG00000173762	924	CD7	chr17	264.399	-5.89397	6.39912e-19
ENSG00000159674	10417	SPON2	chr4	151.571	-5.28977	2.04681e-18
ENSG00000113749	3274	HRH2	chr5	319.873	4.27613	3.29848e-18
ENSG00000241743				1595.1	5.64972	4.19792e-18
ENSG00000008394	4257	MGST1	chr12	917.603	2.70394	6.9668e-18
ENSG00000138772	306	ANXA3	chr4	261.626	2.84628	1.0451e-17
ENSG00000177469	284119	CAVIN1	chr17	1206.22	2.1061	4.76063e-17
ENSG00000120885	1191	CLU	chr8	735.59	5.20195	7.3158e-17
ENSG00000169902	8460	TPST1	chr7	496.365	3.12474	9.09831e-17
ENSG00000138795	51176	LEF1	chr4	385.441	-11.3571	1.376e-16
ENSG00000141293	8631	SKAP1	chr17	1636.4	2.76002	1.64211e-16
ENSG00000004866	93655	ST7-OT3	chr7	1057.04	1.67751	3.12473e-16
ENSG00000250303	283140	LINC02762		76.3436	-9.12075	3.46992e-16
ENSG00000120156	7010	TEK	chr9	400.105	5.63059	4.6413e-16
ENSG00000107447	1791	DNTT	chr10	548.991	-11.024	5.00493e-16
ENSG00000286677				92.0334	3.16971	6.00721e-16
ENSG00000278090				117.237	-11.6668	6.48411e-16
ENSG00000109906	7704	ZBTB16	chr11	2042.46	4.11431	1.84737e-15
ENSG00000120075	3215	HOXB5	chr17	356.338	4.90239	3.85096e-15
ENSG00000256948	105369593	IQSEC3-AS2		1785.49	2.98438	3.85138e-15
ENSG00000128487	92521	SPECC1	chr17	2029.84	-1.88022	4.88068e-15
ENSG00000184226	5101	PCDH9	chr13	1111.1	3.11972	5.0836e-15
ENSG00000112799	9450	LY86	chr6	194.24	-11.1819	5.82758e-15
ENSG00000165152	84302	PGAP4	chr9	317.208	5.11755	8.30614e-15
ENSG00000137198	2766	GMPR	chr6	253.936	3.4478	1.00643e-14
ENSG00000229989				2368.54	-7.75712	1.38417e-14
ENSG00000086730	7462	LAT2	chr7	8886.01	-2.55847	1.72707e-14
ENSG00000105810	1021	CDK6	chr7	10689.6	-2.43596	2.11175e-14
ENSG00000120594	84898	PLXDC2	chr10	2648.93	3.11057	2.11175e-14
ENSG00000141744	5409	PNMT	chr17	332.891	6.40069	5.38645e-14
ENSG00000099958	91319	DERL3	chr22	423.237	-2.03158	5.53844e-14
ENSG00000197992	283420	CLEC9A	chr12	997.838	3.74426	6.17452e-14
ENSG00000183508	54855	TENT5C	chr1	760.15	3.46712	7.50727e-14
ENSG00000151917	221336	BEND6	chr6	188.049	-6.52899	8.27553e-14
ENSG00000153904	23576	DDAH1	chr1	688.153	2.49204	8.53056e-14
ENSG00000002586	4267	CD99	chrX	18761.3	-1.90894	1.08849e-13
ENSG00000204136	2681	GGTA1	chr9	1006.79	2.87926	1.38656e-13
ENSG00000171509	59350	RXFP1	chr4	121.545	-12.0766	1.48484e-13
ENSG00000066056	7075	TIE1	chr1	501.896	2.22076	1.49855e-13
ENSG00000101335	10398	MYL9	chr20	317.105	3.56455	1.9609e-13
ENSG00000185565	4045	LSAMP	chr3	68.712	-11.3348	2.83022e-13
ENSG00000100097	3956	LGALS1	chr22	3402.43	-3.34886	2.90826e-13
ENSG00000169760	22871	NLGN1	chr3	230.265	3.43231	2.90826e-13
ENSG00000188672	6006	RHCE	chr1	76.3212	4.1344	3.22735e-13
ENSG00000143891	130589	GALM	chr2	964.621	2.58664	3.25732e-13
ENSG00000170476	51237	MZB1	chr5	4590.54	-1.99259	4.10736e-13
ENSG00000125968	3397	ID1	chr20	611.44	4.2956	4.39651e-13
ENSG00000115641	2274	FHL2	chr2	841.289	2.17359	5.00901e-13
ENSG00000163519	50852	TRAT1	chr3	305.495	-11.3336	5.00901e-13
ENSG00000172340	8801	SUCLG2	chr3	1221.26	2.69966	6.14665e-13
ENSG00000111728	6489	ST8SIA1	chr12	97.157	5.52093	6.32883e-13
ENSG00000172167	27085	MTBP	chr8	179.937	-2.55937	8.11248e-13
ENSG00000053438	4826	NNAT	chr20	210.334	3.20959	9.33377e-13
ENSG00000155962	1193	CLIC2	chrX	437.255	4.68333	1.27046e-12
ENSG00000111846	2651	GCNT2	chr6	655.088	1.83204	1.47764e-12
ENSG00000135315	22832	CEP162	chr6	467.312	-2.02677	1.54884e-12
ENSG00000156966	93010	B3GNT7	chr2	379.116	2.1448	1.90913e-12
ENSG00000196632	65267	WNK3	chrX	91.9275	3.92076	2.36181e-12
ENSG00000174099	253827	MSRB3	chr12	10309.1	1.20174	3.19054e-12
ENSG00000132744	91703	ACY3	chr11	2908.14	-6.48498	3.44152e-12
ENSG00000166979	59271	EVA1C	chr21	151.526	3.37977	3.46006e-12
ENSG00000148773	4288	MKI67	chr10	279.223	-5.67375	4.68957e-12
ENSG00000246898				98.6584	-8.79173	5.03118e-12
ENSG00000046889	80243	PREX2	chr8	444.046	3.21671	5.85228e-12
ENSG00000122644	10124	ARL4A	chr7	2259.45	1.58383	5.93347e-12
ENSG00000204065	340543	TCEAL5	chrX	70.6254	3.77777	7.53984e-12
ENSG00000165092	216	ALDH1A1	chr9	3657.97	2.36926	8.11119e-12
ENSG00000103489	64131	XYLT1	chr16	575.429	-2.28565	9.28295e-12
ENSG00000126353	1236	CCR7	chr17	135.251	-10.7454	1.12967e-11
ENSG00000289416				44.1425	-10.1694	1.21894e-11
ENSG00000124019	79843	FAM124B	chr2	4208.01	2.84835	1.28563e-11
ENSG00000165392	7486	WRN	chr8	256.719	-3.24115	1.70484e-11
ENSG00000150907	2308	FOXO1	chr13	2022.38	2.87951	2.24451e-11
ENSG00000179639	2205	FCER1A	chr1	2668.4	4.40537	2.4592e-11
ENSG00000212747	441518	RTL8B	chrX	213.944	4.10692	2.4592e-11
ENSG00000281852				399.352	2.81603	3.28324e-11
ENSG00000186318	23621	BACE1	chr11	332.155	-1.44931	3.31559e-11
ENSG00000132965	241	ALOX5AP	chr13	1024.07	-9.55997	3.40628e-11
ENSG00000262655	10418	SPON1	chr11	327.611	-8.87903	4.98196e-11
ENSG00000183918	4068	SH2D1A	chrX	346.656	-11.3453	5.40092e-11
ENSG00000155761	200162	SPAG17	chr1	234.876	3.50324	5.48494e-11
ENSG00000101200	551	AVP	chr20	4372.29	3.76004	5.65193e-11
ENSG00000268027				724.285	-2.92861	6.92053e-11
ENSG00000187037	353345	GPR141	chr7	418.064	4.61282	7.18395e-11
ENSG00000284543				73.7834	-6.40385	7.18395e-11
ENSG00000090382	4069	LYZ	chr12	3149.14	3.2252	7.90672e-11
ENSG00000118046	6794	STK11	chr19	135.227	2.75303	8.14902e-11
ENSG00000136110	11061	CNMD	chr13	178.979	3.63218	8.27649e-11
ENSG00000135049	23287	AGTPBP1	chr9	982.737	-1.46502	8.79259e-11
ENSG00000271605	284021	MILR1	chr17	217.61	-3.0746	8.97599e-11
ENSG00000107611	8029	CUBN	chr10	80.0287	-6.06928	9.11078e-11
ENSG00000233101	404266	HOXB-AS3	chr17	177.224	2.85057	9.88592e-11
ENSG00000135862	3915	LAMC1	chr1	211.172	-3.14634	1.02059e-10
ENSG00000167601	558	AXL	chr19	492.594	3.55983	1.06431e-10
ENSG00000089818	25977	NECAP1	chr12	2080.82	-1.74739	1.20092e-10
ENSG00000290104				61.9449	-9.58406	1.34459e-10
ENSG00000165929	123036	TC2N	chr14	373.602	3.61659	1.51656e-10
ENSG00000135048	23670	CEMIP2	chr9	603.059	2.75586	1.55996e-10
ENSG00000239445				251.807	2.30051	1.61198e-10
ENSG00000204420	80739	MPIG6B	chr6_dbb_hap3	1023.82	1.49918	1.65912e-10
ENSG00000186314	153768	PRELID2	chr5	3894.76	1.27003	1.66095e-10
ENSG00000168685	3575	IL7R	chr5	51.0602	-8.98505	2.13482e-10
ENSG00000291146	441212	RP9P	chr7	321.44	2.51202	2.19685e-10
ENSG00000149212	143686	SESN3	chr11	721.268	2.05654	2.25018e-10
ENSG00000196914	23365	ARHGEF12	chr11	197.325	3.5093	2.41376e-10
ENSG00000105352	1089	CEACAM4	chr19	2043.59	2.13586	2.69907e-10
ENSG00000106236	4885	NPTX2	chr7	42.8693	-10.0515	2.87348e-10
ENSG00000121858	8743	TNFSF10	chr3	2001.83	2.51644	2.90026e-10
ENSG00000095585	29760	BLNK	chr10	395.672	-4.34441	2.96278e-10
ENSG00000009790	80342	TRAF3IP3	chr1	2925.23	-1.57152	3.52418e-10
ENSG00000134202	2947	GSTM3	chr1	1785.24	2.878	4.21504e-10
ENSG00000183166	83698	CALN1	chr7	1292.88	1.69177	4.22236e-10
ENSG00000168461	11031	RAB31	chr18	1998.59	-2.41595	4.51526e-10
ENSG00000086288	51314	NME8	chr7	240.433	4.0099	4.56752e-10
ENSG00000203618	2812	GP1BB		3711.89	3.7123	4.80636e-10
ENSG00000120915	2053	EPHX2	chr8	184.256	3.48936	5.0617e-10
ENSG00000072163	55679	LIMS2	chr2	110.683	-8.53788	5.76036e-10
ENSG00000121211	84057	MND1	chr4	147.402	-8.31202	6.72397e-10
ENSG00000162367	6886	TAL1	chr1	603.61	2.27446	6.73772e-10
ENSG00000214367	79441	HAUS3	chr4	1826.45	-1.8084	6.73772e-10
ENSG00000196839	100	ADA	chr20	10130.3	-2.23996	7.67002e-10
ENSG00000094804	990	CDC6	chr17	442.941	-8.48364	7.7894e-10
ENSG00000163026	80304	WDCP	chr2	80.2831	-8.64684	8.73731e-10
ENSG00000196507	85012	TCEAL3	chrX	872.9	0.978623	8.73731e-10
ENSG00000090061	8812	CCNK	chr14	1079.72	-1.20197	9.00836e-10
ENSG00000142583	6518	SLC2A5	chr1	1418.5	-3.51645	1.06565e-09
ENSG00000154783	152273	FGD5	chr3	760.434	2.62083	1.1251e-09
ENSG00000180263	55785	FGD6	chr12	127.429	-5.29806	1.18201e-09
ENSG00000185630	5087	PBX1	chr1	1861.78	1.74017	1.21366e-09
ENSG00000176208	79915	ATAD5	chr17	1600.17	-1.94529	1.24794e-09
ENSG00000052723	80143	SIKE1	chr1	2191.9	-1.39755	1.4316e-09
ENSG00000117122	4237	MFAP2	chr1	2187.73	1.81759	1.4316e-09
ENSG00000167286	915	CD3D	chr11	43.6599	-8.85899	1.4316e-09
ENSG00000185291	3563	IL3RA	chrX	976.207	-1.79907	1.43581e-09
ENSG00000151090	7068	THRB	chr3	595.01	3.23716	1.69724e-09
ENSG00000123104	3709	ITPR2	chr12	1579.81	-1.44468	1.85149e-09
ENSG00000144228	339745	SPOPL	chr2	524.312	1.96847	2.11673e-09
ENSG00000100600	5641	LGMN	chr14	762.63	-2.33483	2.24161e-09
ENSG00000196549	4311	MME	chr3	488.988	-7.18162	2.46444e-09
ENSG00000139370	121260	SLC15A4	chr12	345.534	-1.71446	2.53259e-09
ENSG00000182568	6304	SATB1	chr3	6151.86	-2.08329	2.75021e-09
ENSG00000076513	88455	ANKRD13A	chr12	1210.21	-1.00112	2.77548e-09
ENSG00000154451	115362	GBP5	chr1	888.617	1.94596	2.80735e-09
ENSG00000055163	26999	CYFIP2	chr5	9169.6	-1.66843	3.18396e-09
ENSG00000122643	51251	NT5C3A	chr7	7419.84	1.03978	3.19113e-09
ENSG00000277734	28755	TRAC		53.0464	-10.1667	3.34543e-09
ENSG00000167483	199786	NIBAN3	chr19	40.2622	-7.27183	3.43447e-09
ENSG00000281103	100506776	TRG-AS1	chr7	243.22	-4.00655	3.5497e-09
ENSG00000116667	81563	C1orf21	chr1	1495.14	1.59934	4.02954e-09
ENSG00000005844	3683	ITGAL	chr16	307.933	-4.61288	4.09625e-09
ENSG00000186469	54331	GNG2	chr14	1090.84	-2.65349	4.09625e-09
ENSG00000213625	54741	LEPROT	chr1	4800.73	1.33792	4.09625e-09
ENSG00000213853	2013	EMP2	chr16	49.7004	7.90625	4.72006e-09
ENSG00000111247	10635	RAD51AP1	chr12	263.4	-8.16091	4.89114e-09
ENSG00000289579				276.678	2.75622	4.89143e-09
ENSG00000184588	5142	PDE4B	chr1	2051.49	-1.76782	5.50063e-09
ENSG00000211752	28560	TRBV27		35.0842	-10.0835	5.83755e-09
ENSG00000211695	6983	TRGV9		64.1287	-9.53648	6.11852e-09
ENSG00000132465	3512	JCHAIN	chr4	1778.88	-8.15427	6.3766e-09
ENSG00000075568	23505	TMEM131	chr2	781.976	-1.42325	7.04928e-09
ENSG00000278828	8357	H3C10	chr6	341.022	2.23898	7.13097e-09
ENSG00000010671	695	BTK	chrX	4446.71	-1.60898	7.86768e-09
ENSG00000019991	3082	HGF	chr7	964.392	-2.09341	8.48065e-09
ENSG00000184357	3009	H1-5	chr6	99.8737	3.07842	8.87408e-09
ENSG00000113916	604	BCL6	chr3	1224.78	-2.26458	9.05043e-09
ENSG00000109684	116449	CLNK	chr4	335.427	-2.99977	1.42279e-08
ENSG00000172995	10777	ARPP21	chr3	57.7326	-8.98952	1.42279e-08
ENSG00000132321	79781	IQCA1	chr2	510.455	2.80071	1.44773e-08
ENSG00000166228	5092	PCBD1	chr10	1566.31	1.40785	1.49457e-08
ENSG00000163376	84541	KBTBD8	chr3	546.18	2.60698	1.53371e-08
ENSG00000108924	3131	HLF	chr17	1380.6	2.53826	1.57335e-08
ENSG00000155629	118788	PIK3AP1	chr10	881.996	-2.68641	1.78295e-08
ENSG00000172292	253782	CERS6	chr2	565.125	-1.33561	1.9516e-08
ENSG00000116675	9829	DNAJC6	chr1	241.541	4.06002	2.09412e-08
ENSG00000197937	84671	ZNF347	chr19	154.391	-2.58185	2.43956e-08
ENSG00000087076	51171	HSD17B14	chr19	90.6529	2.86946	2.51161e-08
ENSG00000275896	5645	PRSS2		7206.33	-3.23323	2.63995e-08
ENSG00000290042				268.247	2.6365	3.18747e-08
ENSG00000161647	4356	MPP3	chr17	53.1852	3.78809	3.64479e-08
ENSG00000106853	22949	PTGR1	chr9	366.76	2.92813	3.73336e-08
ENSG00000272733				38.7698	-6.30985	3.92852e-08
ENSG00000085840	4998	ORC1	chr1	249.498	-4.06973	4.2634e-08
ENSG00000285171				135.757	-3.67831	4.36848e-08
ENSG00000170962	80310	PDGFD	chr11	906.162	2.02925	4.43487e-08
ENSG00000136051	23325	WASHC4	chr12	3585.43	-1.38993	4.83087e-08
ENSG00000066279	259266	ASPM	chr1	171.68	-4.34896	4.94632e-08
ENSG00000114487	27136	MORC1	chr3	36.6814	-9.109	5.58684e-08
ENSG00000137501	54843	SYTL2	chr11	41.1804	-8.53092	5.98966e-08
ENSG00000178999	9212	AURKB	chr17	102.8	-8.03452	5.98966e-08
ENSG00000129810	151648	SGO1	chr3	235.01	-2.79475	6.44185e-08
ENSG00000117479	10560	SLC19A2	chr1	299.837	1.68364	6.74945e-08
ENSG00000182670	7267	TTC3	chr21	14605	-1.55328	6.99471e-08
ENSG00000224184	100506457	MIR3681HG		32.5468	-9.03924	7.03499e-08
ENSG00000078618	4898	NRDC	chr1	6692.75	-0.880301	8.02613e-08
ENSG00000211772	28638	TRBC2		7668.69	-2.12465	8.19521e-08
ENSG00000198223	1438	CSF2RA	chrY	168.214	-4.82298	9.00577e-08
ENSG00000213793	388559	ZNF888		112.116	-4.31442	9.00577e-08
ENSG00000188042	10123	ARL4C	chr2	574.959	-2.02659	1.01132e-07
ENSG00000230690	105373526	LOC105373526		27.8596	-9.1409	1.06147e-07
ENSG00000067715	6857	SYT1	chr12	765.017	2.28982	1.1135e-07
ENSG00000211592	3514	IGKC		74.2923	-7.57862	1.13351e-07
ENSG00000035664	23604	DAPK2	chr15	59.2009	-5.6196	1.16596e-07
ENSG00000106701	83856	FSD1L	chr9	81.4655	-5.51336	1.21002e-07
ENSG00000261150	83481	EPPK1	chr8	53.5071	3.69082	1.21618e-07
ENSG00000157077	9372	ZFYVE9	chr1	131.145	-1.73453	1.25775e-07
ENSG00000137331	8870	IER3	chr6_qbl_hap6	222.884	2.5164	1.27934e-07
ENSG00000017427	3479	IGF1	chr12	47.7706	-6.96714	1.32411e-07
ENSG00000198901	9055	PRC1	chr15	660.936	-1.45182	1.375e-07
ENSG00000166902	54948	MRPL16	chr11	6623.09	1.40498	1.54474e-07
ENSG00000166265	116159	CYYR1	chr21	1759.87	1.47368	1.72393e-07
ENSG00000070031	6343	SCT	chr11	74.1529	2.88207	1.74438e-07
ENSG00000168497	8436	CAVIN2	chr2	2550.68	2.1554	1.75928e-07
ENSG00000170917	11162	NUDT6	chr4	309.831	1.85019	1.81528e-07
ENSG00000272173				489.872	1.79422	2.146e-07
ENSG00000175595	2072	ERCC4	chr16	478.714	-1.73212	2.28943e-07
ENSG00000198478	83699	SH3BGRL2	chr6	343.706	2.35164	2.34252e-07
ENSG00000095303	5742	PTGS1	chr9	808.52	3.74196	2.35372e-07
ENSG00000164111	308	ANXA5	chr4	4750.55	1.4915	2.43996e-07
ENSG00000184867	9823	ARMCX2	chrX	195.019	2.07032	2.43996e-07
ENSG00000266412	8031	NCOA4	chr10	12437.9	-1.00882	2.43996e-07
ENSG00000184949	646851	FAM227A	chr22	60.5039	-5.67144	2.6183e-07
ENSG00000061918	2983	GUCY1B1	chr4	1532.04	1.28642	2.7962e-07
ENSG00000123892	23682	RAB38	chr11	203.637	2.57854	2.95056e-07
ENSG00000280560	105378425	LINC01374		33.5317	-7.76087	3.1558e-07
ENSG00000072134	22905	EPN2	chr17	95.9859	3.1105	3.20809e-07
ENSG00000287932				43.8689	-6.50928	3.23161e-07
ENSG00000078177	55728	N4BP2	chr4	4338.63	-1.98946	3.29739e-07
ENSG00000164035	51705	EMCN	chr4	591.795	2.08936	3.29739e-07
ENSG00000103485	23475	QPRT	chr16	1025.98	-2.70878	3.43269e-07
ENSG00000115750	9014	TAF1B	chr2	392.273	-1.68572	3.47051e-07
ENSG00000185666	8224	SYN3	chr22	24.2418	-8.2537	3.72145e-07
ENSG00000179348	2624	GATA2	chr3	2612.92	1.83371	4.09127e-07
ENSG00000274840				38.7192	-8.60456	4.15313e-07
ENSG00000276842				83.239	-4.27946	4.18798e-07
ENSG00000123066	23389	MED13L	chr12	2210.34	-1.7124	4.31158e-07
ENSG00000267365	400617	KCNJ2-AS1	chr17	59.8982	4.55614	4.31158e-07
ENSG00000111796	3820	KLRB1	chr12	27.8469	-6.47219	4.69669e-07
ENSG00000142178	150094	SIK1	chr21	406.067	-2.27796	4.92909e-07
ENSG00000130649	1571	CYP2E1	chr10	119.448	-7.48361	4.93254e-07
ENSG00000167779	3489	IGFBP6	chr12	333.53	-1.8271	4.95111e-07
ENSG00000106261	7586	ZKSCAN1	chr7	7345.54	0.8867	5.06475e-07
ENSG00000186153	51741	WWOX	chr16	2103.39	-1.58896	5.19615e-07
ENSG00000077782	2260	FGFR1	chr8	454.188	2.19496	5.43807e-07
ENSG00000270022				321.489	2.81458	5.43807e-07
ENSG00000185736	105	ADARB2	chr10	50.6495	-3.45592	5.58974e-07
ENSG00000211751	28639	TRBC1		486.022	-2.16657	5.58974e-07
ENSG00000186767	139886	SPIN4	chrX	471.441	1.63434	5.64968e-07
ENSG00000138449	30061	SLC40A1	chr2	4853.95	1.68061	5.70891e-07
ENSG00000116685	90231	KIAA2013	chr1	186.025	1.62446	6.05969e-07
ENSG00000138669	5593	PRKG2	chr4	440.857	4.09176	6.05969e-07
ENSG00000163803	151056	PLB1	chr2	276.566	3.12937	6.05969e-07
ENSG00000093009	8318	CDC45	chr22	263.564	-3.74648	6.09168e-07
ENSG00000110934	51411	BIN2	chr12	6705.98	-1.07187	6.24191e-07
ENSG00000162366	10158	PDZK1IP1	chr1	104.548	3.76504	6.51433e-07
ENSG00000142731	10733	PLK4	chr4	285.973	-3.49619	6.87014e-07
ENSG00000231412	128193286	LINC03078		73.1493	2.72275	6.95449e-07
ENSG00000134285	51303	FKBP11	chr12	919.591	-1.25346	6.97081e-07
ENSG00000169398	5747	PTK2	chr8	679.745	1.931	7.37949e-07
ENSG00000175564	7352	UCP3	chr11	50.1153	-4.00541	7.49886e-07
ENSG00000175874	200407	CREG2	chr2	27.2132	-8.12816	7.58686e-07
ENSG00000178573	4094	MAF	chr16	318.361	-3.1137	7.73922e-07
ENSG00000221874	100529240	ZNF816-ZNF321P	chr19	209.731	-1.6347	8.12671e-07
ENSG00000115085	7535	ZAP70	chr2	92.3088	-5.43563	8.18568e-07
ENSG00000259661				465.188	1.47597	8.55482e-07
ENSG00000106123	2051	EPHB6	chr7	399.184	-1.61509	8.60307e-07
ENSG00000177697	977	CD151	chr11	437.014	2.46937	8.71467e-07
ENSG00000161243	126433	FBXO27	chr19	36.4364	5.61694	9.08926e-07
ENSG00000183696	7378	UPP1	chr7	94.5696	3.71398	9.51184e-07
ENSG00000073849	6480	ST6GAL1	chr3	1270.4	0.950715	9.76166e-07
ENSG00000177398	89766	UMODL1	chr21	302.573	-4.39266	1.01433e-06
ENSG00000235750	9674	KIAA0040	chr1	473.046	-1.50605	1.02356e-06
ENSG00000164330	1879	EBF1	chr5	246.859	-4.52078	1.07363e-06
ENSG00000149548	80071	CCDC15	chr11	176.715	-3.8167	1.09163e-06
ENSG00000289314				29.023	-7.62852	1.09548e-06
ENSG00000261052	6818	SULT1A3	chr16	425.121	-1.44982	1.10737e-06
ENSG00000157703	136306	SVOPL	chr7	690.855	2.19207	1.10765e-06
ENSG00000121152	23397	NCAPH	chr2	200.281	-5.14392	1.13677e-06
ENSG00000228791				155.753	3.97368	1.14129e-06
ENSG00000286313	101928373	LOC101928373		36.058	-8.62762	1.15857e-06
ENSG00000157873	8764	TNFRSF14	chr1	634.608	2.18161	1.2451e-06
ENSG00000080493	8671	SLC4A4	chr4	36.9916	-8.433	1.28454e-06
ENSG00000140092	10516	FBLN5	chr14	508.478	2.52001	1.31266e-06
ENSG00000128602	6608	SMO	chr7	144.288	2.25091	1.40636e-06
ENSG00000235169	388588	SMIM1	chr1	344.804	2.35617	1.5301e-06
ENSG00000143153	481	ATP1B1	chr1	2030.31	2.13921	1.55628e-06
ENSG00000157933	6497	SKI	chr1	45.1146	3.37473	1.61238e-06
ENSG00000174808	685	BTC	chr4	68.3828	4.89488	1.61238e-06
ENSG00000120645	440073	IQSEC3	chr12	248.199	1.79556	1.63998e-06
ENSG00000165072	256691	MAMDC2	chr9	73.742	-7.98655	1.66431e-06
ENSG00000106211	3315	HSPB1	chr7	10168.5	1.60131	1.75148e-06
ENSG00000198832	140606	SELENOM	chr22	40.9446	4.69197	1.77781e-06
ENSG00000171365	1184	CLCN5	chrX	49.1224	-6.7015	1.82106e-06
ENSG00000163293	152519	NIPAL1	chr4	22.9422	-7.11262	1.84217e-06
ENSG00000289697				443.835	3.83309	1.84217e-06
ENSG00000253209	28413	IGHV3-65		15.9517	-9.20045	1.8557e-06
ENSG00000100285	4744	NEFH	chr22	245.007	1.85618	1.90357e-06
ENSG00000205710	100130311	C17orf107	chr17	18.2316	8.06148	1.9299e-06
ENSG00000170965	10761	PLAC1	chrX	51.3235	5.67709	1.96514e-06
ENSG00000160062	653121	ZBTB8A	chr1	1331.06	-1.13688	1.98865e-06
ENSG00000100526	1033	CDKN3	chr14	225.132	-3.86918	1.98897e-06
ENSG00000066294	8832	CD84	chr1	2714.61	1.41299	2.04151e-06
ENSG00000153310	51571	CYRIB	chr8	4560.06	-0.678337	2.19309e-06
ENSG00000011600	7305	TYROBP	chr19	324.644	-4.09364	2.23717e-06
ENSG00000118689	2309	FOXO3	chr6	5174.58	1.0278	2.25586e-06
ENSG00000162430	57190	SELENON	chr1	374.131	1.15947	2.26647e-06
ENSG00000111261	54682	MANSC1	chr12	157.126	2.5011	2.38681e-06
ENSG00000113140	6678	SPARC	chr5	1198.43	-2.36118	2.5909e-06
ENSG00000126870	55112	DYNC2I1	chr7	1110.11	-1.58906	2.5909e-06
ENSG00000142528	25888	ZNF473	chr19	309.598	1.84277	2.72811e-06
ENSG00000154175	25890	ABI3BP	chr3	82.4838	7.73379	2.73504e-06
ENSG00000171444	4163	MCC	chr5	112.887	3.5993	2.76614e-06
ENSG00000127946	3092	HIP1	chr7	1450.94	-1.22927	2.81949e-06
ENSG00000204179	26095	PTPN20	chr10	113.987	2.08301	2.81949e-06
ENSG00000105426	5802	PTPRS	chr19	482.789	2.29812	2.82461e-06
ENSG00000138166	1847	DUSP5	chr10	29.583	-8.10356	2.85241e-06
ENSG00000117616	57035	RSRP1	chr1	3648.29	-0.953351	2.88862e-06
ENSG00000155657	7273	TTN	chr2	1021.92	-3.42989	2.95451e-06
ENSG00000102554	688	KLF5	chr13	272.845	2.4907	2.99385e-06
ENSG00000163687	1776	DNASE1L3	chr3	11.6825	-7.99954	3.04081e-06
ENSG00000112137	221692	PHACTR1	chr6	9430.72	1.12705	3.04309e-06
ENSG00000262202				98.635	2.22194	3.20521e-06
ENSG00000072952	10335	IRAG1	chr11	131.037	3.35148	3.34097e-06
ENSG00000163491	152110	NEK10	chr3	33.8582	-7.34359	3.46234e-06
ENSG00000249096				15.8473	-7.7417	3.73536e-06
ENSG00000115339	2591	GALNT3	chr2	74.0015	-4.5165	3.78571e-06
ENSG00000237361	400128	TUSC8		22.9475	-7.18898	3.81785e-06
ENSG00000144339	23671	TMEFF2	chr2	19.5006	-8.47866	3.81832e-06
ENSG00000165323	120114	FAT3	chr11	29.8974	-9.92323	3.83378e-06
ENSG00000205755	64109	CRLF2	chrX	31.1066	-9.38098	3.83378e-06
ENSG00000284237				327.075	-1.71405	3.83378e-06
ENSG00000155465	9056	SLC7A7	chr14	151.396	2.58732	3.86083e-06
ENSG00000005379	9256	TSPOAP1	chr17	445.451	-2.51054	4.00705e-06
ENSG00000137563	8836	GGH	chr8	1709.46	-1.18524	4.00705e-06
ENSG00000154277	7345	UCHL1	chr4	543.726	2.63336	4.07579e-06
ENSG00000117519	1266	CNN3	chr1	2941.64	1.65336	4.15339e-06
ENSG00000172260	257194	NEGR1	chr1	460.324	-4.01868	4.15339e-06
ENSG00000185559	8788	DLK1	chr14	579.525	3.86191	4.27818e-06
ENSG00000154027	26289	AK5	chr1	73.2478	-6.11388	4.30629e-06
ENSG00000136770	64215	DNAJC1	chr10	3319.3	-0.975443	4.33075e-06
ENSG00000159640	1636	ACE	chr17	101.368	2.60852	4.5706e-06
ENSG00000267649				38.2638	-3.84521	4.60823e-06
ENSG00000137312	10211	FLOT1	chr6_mann_hap4	3078.46	0.930587	4.61485e-06
ENSG00000152611	133690	CAPSL	chr5	20.16	-9.00276	4.64576e-06
ENSG00000234883	114614	MIR155HG	chr21	487.584	1.61538	4.64576e-06
ENSG00000124780	89822	KCNK17	chr6	414.386	-3.74331	4.71293e-06
ENSG00000136932	51531	TRMO	chr9	209.108	2.26892	4.72964e-06
ENSG00000250802	728723	ZBED3-AS1	chr5	500.266	1.49162	4.78366e-06
ENSG00000164707	26266	SLC13A4	chr7	23.6889	-5.03805	5.20304e-06
ENSG00000023839	1244	ABCC2	chr10	18.6716	-7.45352	5.35699e-06
ENSG00000107186	8777	MPDZ	chr9	716.194	1.62852	5.38209e-06
ENSG00000120738	1958	EGR1	chr5	2499.79	2.38326	5.38209e-06
ENSG00000187164	57698	SHTN1	chr10	315.883	2.59446	5.38209e-06
ENSG00000266338	284565	NBPF15	chr1	209.775	1.55863	5.47688e-06
ENSG00000076641	55824	PAG1	chr8	1093.08	-3.00727	6.16827e-06
ENSG00000171643	170591	S100Z	chr5	1244.94	-1.76319	6.49576e-06
ENSG00000163933	91869	RFT1	chr3	541.432	1.25938	6.51888e-06
ENSG00000172382	83886	PRSS27	chr16	29.1166	-4.66682	6.61309e-06
ENSG00000115604	8809	IL18R1	chr2	165.152	3.75035	6.75251e-06
ENSG00000211899	3507	IGHM		8658.26	-2.44759	6.90989e-06
ENSG00000184500	5627	PROS1	chr3	137.457	3.40169	6.97779e-06
ENSG00000154380	55740	ENAH	chr1	138.674	4.37035	7.07888e-06
ENSG00000173706	57493	HEG1	chr3	150.195	2.16727	7.0956e-06
ENSG00000171502	255631	COL24A1	chr1	916.538	-2.30301	7.10901e-06
ENSG00000112787	57666	FBRSL1	chr12	101.877	-2.85395	7.16458e-06
ENSG00000164161	64399	HHIP	chr4	170.619	-4.5327	7.21673e-06
ENSG00000189060	3005	H1-0	chr22	21921.4	1.30795	7.21673e-06
ENSG00000100744	51527	GSKIP	chr14	268.647	1.55978	7.35623e-06
ENSG00000285354				179.811	-2.78387	7.35623e-06
ENSG00000271344				26.3285	-7.26638	7.40005e-06
ENSG00000102362	94121	SYTL4	chrX	544.633	1.58246	7.67569e-06
ENSG00000136104	79621	RNASEH2B	chr13	5972.97	-0.874597	8.25824e-06
ENSG00000144677	10217	CTDSPL	chr3	448.132	2.19982	8.42137e-06
ENSG00000136732	2995	GYPC	chr2	6830.6	-1.32385	8.77874e-06
ENSG00000130158	57572	DOCK6	chr19	40.6816	4.61624	8.8299e-06
ENSG00000165025	6850	SYK	chr9	6581.33	-1.24217	8.92339e-06
ENSG00000185215	7127	TNFAIP2	chr14	366.835	-2.0365	9.09251e-06
ENSG00000115232	3676	ITGA4	chr2	22410.7	-1.12995	9.25197e-06
ENSG00000168081	5368	PNOC	chr8	25.5608	-9.48763	9.78681e-06
ENSG00000263961	440712	RHEX	chr1	592.664	-6.86177	9.87704e-06
ENSG00000143147	23432	GPR161	chr1	145.17	3.00686	9.91402e-06
ENSG00000145708	1393	CRHBP	chr5	6548.55	1.99163	9.94396e-06
ENSG00000153283	10225	CD96	chr3	71.1931	-8.00223	1.01485e-05
ENSG00000089692	3902	LAG3	chr12	178.9	2.22965	1.02583e-05
ENSG00000164134	80155	NAA15	chr4	3068.79	-0.934408	1.02668e-05
ENSG00000284512				30.2545	-7.49697	1.05328e-05
ENSG00000206557	131405	TRIM71	chr3	21.4894	-6.9834	1.05519e-05
ENSG00000157017	51738	GHRL	chr3	73.7016	-3.72398	1.07265e-05
ENSG00000167711	5345	SERPINF2	chr17	242.646	-2.55233	1.07475e-05
ENSG00000181458	55076	TMEM45A	chr3	576.848	2.43218	1.07475e-05
ENSG00000155366	389	RHOC	chr1	1244.15	1.76963	1.10328e-05
ENSG00000211747	28567	TRBV20-1		12.6431	-8.22053	1.12702e-05
ENSG00000145416	55016	MARCHF1	chr4	68.9327	-5.59155	1.14103e-05
ENSG00000184385	150147	UMODL1-AS1	chr21	119.179	-5.27788	1.14218e-05
ENSG00000163435	1999	ELF3	chr1	14.8551	-7.18807	1.14243e-05
ENSG00000047634	6322	SCML1	chrX	64.9815	2.64913	1.16777e-05
ENSG00000100055	27128	CYTH4	chr22	815.606	-2.37398	1.17819e-05
ENSG00000162711	114548	NLRP3	chr1	110.002	-4.24756	1.193e-05
ENSG00000135604	8676	STX11	chr6	453.879	2.89511	1.24472e-05
ENSG00000141294	90506	LRRC46	chr17	31.5765	-6.13451	1.25559e-05
ENSG00000123836	5208	PFKFB2	chr1	913.337	-1.83488	1.2886e-05
ENSG00000253669				100.229	2.54701	1.2886e-05
ENSG00000225746				263.416	2.98716	1.29726e-05
ENSG00000170509	345275	HSD17B13	chr4	56.378	-3.59012	1.32149e-05
ENSG00000260563				99.8773	-1.95346	1.32149e-05
ENSG00000232442	100505771	MHENCR		454.805	-1.12411	1.33791e-05
ENSG00000261596				26.8026	-4.76974	1.33791e-05
ENSG00000133858	196441	ZFC3H1	chr12	2814.89	-1.09975	1.38973e-05
ENSG00000160307	6285	S100B	chr21	41.4445	-6.39006	1.38973e-05
ENSG00000005187	6296	ACSM3	chr16	1884.82	1.7072	1.39293e-05
ENSG00000115919	8942	KYNU	chr2	38.4743	-6.11109	1.42879e-05
ENSG00000149657	149986	LSM14B	chr20	80.5605	-2.60297	1.43648e-05
ENSG00000102007	5355	PLP2	chrX	1612.37	-1.0915	1.44258e-05
ENSG00000186105	100130733	LRRC70	chr5	4375.57	1.954	1.50067e-05
ENSG00000165029	19	ABCA1	chr9	2149.44	-1.8624	1.51645e-05
ENSG00000196668	100287569	LINC00173	chr12	229.548	-3.78826	1.51645e-05
ENSG00000277301	101929698	LOC101929698		16.1853	-9.22737	1.51645e-05
ENSG00000245008	101929538	LOC101929538		82.4072	4.71722	1.51892e-05
ENSG00000072422	9886	RHOBTB1	chr10	211.287	-1.93597	1.55833e-05
ENSG00000269887				38.0701	3.74897	1.577e-05
ENSG00000137310	6941	TCF19	chr6_cox_hap2	200.114	-3.84026	1.58223e-05
ENSG00000196460	731220	RFX8	chr2	50.9317	-7.55206	1.59364e-05
ENSG00000044115	1495	CTNNA1	chr5	3682.55	1.40124	1.60241e-05
ENSG00000274422				103.18	-3.36422	1.6868e-05
ENSG00000153292	266977	ADGRF1	chr6	271.256	2.77648	1.69337e-05
ENSG00000182718	302	ANXA2	chr15	1808.83	2.53334	1.72467e-05
ENSG00000165244	195828	ZNF367	chr9	58.3589	-4.08582	1.72574e-05
ENSG00000154727	2551	GABPA	chr21	1513.79	-0.898467	1.74354e-05
ENSG00000110031	9404	LPXN	chr11	363.566	-3.05014	1.74437e-05
ENSG00000197956	6277	S100A6	chr1	4354.44	1.64319	1.74437e-05
ENSG00000135966	9392	TGFBRAP1	chr2	4772.23	-1.03074	1.76356e-05
ENSG00000198585	131870	NUDT16	chr3	674.016	0.956994	1.76356e-05
ENSG00000065057	4913	NTHL1	chr16	1137.92	1.29565	1.78553e-05
ENSG00000119906	55719	SLF2	chr10	2146.72	-1.01125	1.80388e-05
ENSG00000276903	8332	H2AC16	chr6	69.8783	2.35236	1.82815e-05
ENSG00000166780	127898555	MPV17L-BMERB1		545.122	2.04221	1.85964e-05
ENSG00000232125	391475	DYTN	chr2	213.613	1.63611	1.87271e-05
ENSG00000169994	4648	MYO7B	chr2	90.9601	-12.0658	1.8746e-05
ENSG00000249825	101929215	THBS4-AS1		17.9829	-5.35129	1.88315e-05
ENSG00000144749	26018	LRIG1	chr3	145.936	3.12272	1.88489e-05
ENSG00000155849	9844	ELMO1	chr7	6669.56	1.11907	1.98832e-05
ENSG00000254396				29.7536	4.33731	1.98832e-05
ENSG00000185963	23299	BICD2	chr9	700.148	-0.93606	1.98943e-05
ENSG00000104369	56704	JPH1	chr8	92.4365	2.53407	1.99254e-05
ENSG00000118508	10981	RAB32	chr6	1128.83	2.13779	1.99633e-05
ENSG00000271856	101929623	LINC01215		105.352	-3.80872	2.02445e-05
ENSG00000131477	10266	RAMP2	chr17	77.6929	2.57093	2.04756e-05
ENSG00000105255	79187	FSD1	chr19	74.436	-6.35011	2.05059e-05
ENSG00000005249	5577	PRKAR2B	chr7	1093.22	2.00027	2.08297e-05
ENSG00000100321	9145	SYNGR1	chr22	4710.34	0.880205	2.1235e-05
ENSG00000158023	144406	CFAP251	chr12	44.2382	-3.63696	2.15883e-05
ENSG00000152683	55676	SLC30A6	chr2	346.044	1.44157	2.24847e-05
ENSG00000007202	9703	BLTP2	chr17	258.386	-2.80554	2.32405e-05
ENSG00000003147	3382	ICA1	chr7	3496.58	0.998064	2.43566e-05
ENSG00000110436	6506	SLC1A2	chr11	34.5697	-4.70959	2.52966e-05
ENSG00000101405	5020	OXT	chr20	71.5168	2.45652	2.5952e-05
ENSG00000196482	2104	ESRRG	chr1	160.813	2.04006	2.67058e-05
ENSG00000020633	864	RUNX3	chr1	1677.79	-0.873651	2.6938e-05
ENSG00000107485	2625	GATA3	chr10	856.526	2.56996	2.73579e-05
ENSG00000225231	100506159	LINC02470		288.208	1.97814	2.82073e-05
ENSG00000196369	647135	SRGAP2B		905.662	1.12413	2.82103e-05
ENSG00000169122	90362	FAM110B	chr8	56.3126	3.24665	2.85251e-05
ENSG00000114405	57415	CEP15	chr3	276.814	2.08316	2.876e-05
ENSG00000174500	257144	GCSAM	chr3	40.5168	-5.1848	2.88598e-05
ENSG00000118231	1421	CRYGD	chr2	1294.39	1.19428	3.11205e-05
ENSG00000010610	920	CD4	chr12	327.308	2.13423	3.16076e-05
ENSG00000168906	4144	MAT2A	chr2	488.938	-1.47496	3.16076e-05
ENSG00000151491	2059	EPS8	chr12	247.7	1.57288	3.16373e-05
ENSG00000165626	222389	BEND7	chr10	137.207	3.35292	3.2468e-05
ENSG00000169752	145957	NRG4	chr15	150.6	3.12721	3.2468e-05
ENSG00000094916	23468	CBX5	chr12	2864.3	1.05701	3.24946e-05
ENSG00000041353	5874	RAB27B	chr18	301.292	2.18048	3.28628e-05
ENSG00000137642	6653	SORL1	chr11	14522.3	1.32861	3.33431e-05
ENSG00000105146	6795	AURKC	chr19	21.7716	-6.922	3.3862e-05
ENSG00000143801	5664	PSEN2	chr1	351.167	2.42776	3.39472e-05
ENSG00000274461	105378516	LINC02930		27.2006	-5.59743	3.43387e-05
ENSG00000103047	79613	TANGO6	chr16	111.647	2.604	3.47627e-05
ENSG00000117400	4352	MPL	chr1	10199.7	1.18993	3.51871e-05
ENSG00000105143	6511	SLC1A6	chr19	73.5622	4.85112	3.5323e-05
ENSG00000240053	58496	LY6G5B	chr6_ssto_hap7	42.9125	-4.54946	3.5323e-05
ENSG00000105855	3696	ITGB8	chr7	174.237	3.08142	3.5864e-05
ENSG00000078589	27334	P2RY10	chrX	24.0981	-8.15489	3.6142e-05
ENSG00000105011	55723	ASF1B	chr19	144.989	-7.14593	3.61995e-05
ENSG00000172269	1798	DPAGT1	chr11	2426.24	0.689977	3.65762e-05
ENSG00000259120	100130933	SMIM6	chr17	157.901	2.08922	3.70626e-05
ENSG00000266028	23380	SRGAP2	chr1	162.168	2.28884	3.72379e-05
ENSG00000287190				241.666	2.0227	3.72379e-05
ENSG00000133678	80195	TMEM254	chr10	1175.96	-0.817718	3.78089e-05
ENSG00000246985	144481	SOCS2-AS1	chr12	1796.78	1.82115	3.78089e-05
ENSG00000154146	4900	NRGN	chr11	124.062	2.0954	3.79676e-05
ENSG00000289536				150.268	-4.23402	3.89485e-05
ENSG00000264343	388677	NOTCH2NLA	chr1	2353.68	0.983367	3.90141e-05
ENSG00000152465	9397	NMT2	chr10	1596.97	-1.30276	4.06242e-05
ENSG00000179542	139065	SLITRK4	chrX	1245.73	1.81036	4.08212e-05
ENSG00000166963	4130	MAP1A	chr15	1087.26	-2.36308	4.13422e-05
ENSG00000100578	9786	KIAA0586	chr14	767.381	-1.24743	4.16734e-05
ENSG00000130775	9473	THEMIS2	chr1	853.096	1.18989	4.24359e-05
ENSG00000273213	440686	H3-7		103.119	3.05294	4.33143e-05
ENSG00000227502	285758	MROCKI	chr6	474.403	-2.8584	4.36501e-05
ENSG00000228876				57.055	-4.06175	4.36505e-05
ENSG00000260086	105371240	LOC105371240		55.6158	-2.33992	4.43056e-05
ENSG00000085365	9522	SCAMP1	chr5	1756.81	-0.650235	4.44799e-05
ENSG00000157107	115548	FCHO2	chr5	408.743	2.00036	4.47456e-05
ENSG00000169403	5724	PTAFR	chr1	198.905	3.66646	4.5566e-05
ENSG00000180596	8347	H2BC4	chr6	980.06	2.88561	4.56391e-05
ENSG00000281358	102060282	RASSF1-AS1		441.24	1.20102	4.62809e-05
ENSG00000135218	948	CD36	chr7	1214.64	4.77567	4.66693e-05
ENSG00000130254	9667	SAFB2	chr19	2848.55	-0.959098	4.7903e-05
ENSG00000120725	64374	SIL1	chr5	1843.52	1.00368	4.79068e-05
ENSG00000167644	64073	C19orf33	chr19	54.8872	2.40131	4.80539e-05
ENSG00000184785	644538	SMIM10	chrX	393.431	1.32508	4.80539e-05
ENSG00000101347	25939	SAMHD1	chr20	332.233	2.46598	4.85773e-05
ENSG00000286786				39.9443	-7.46658	4.91591e-05
ENSG00000283787	102724536	PRR33		480.696	-1.33993	4.9629e-05
ENSG00000167642	10653	SPINT2	chr19	15470.1	0.829354	4.96925e-05
ENSG00000140968	3394	IRF8	chr16	1364.91	-4.95391	5.0476e-05
ENSG00000185880	140691	TRIM69	chr15	408.96	0.98757	5.14163e-05
ENSG00000120162	79817	MOB3B	chr9	140.691	-3.73928	5.14713e-05
ENSG00000179399	2262	GPC5	chr13	39.1461	9.36353	5.14713e-05
ENSG00000089902	23186	RCOR1	chr14	544.434	-1.35555	5.15288e-05
ENSG00000215769	109286553	ARHGAP27P1-BPTFP1-KPNA2P3		182.505	-1.67737	5.39188e-05
ENSG00000172164	6641	SNTB1	chr8	678.397	1.65195	5.46499e-05
ENSG00000246528	121233925	SLCO5A1-AS1		64.0031	-3.54051	5.49644e-05
ENSG00000176049	9832	JAKMIP2	chr5	1233.25	-1.87601	5.72989e-05
ENSG00000142751	54707	GPN2	chr1	402.531	1.12433	5.85063e-05
ENSG00000267313	641516	KC6	chr18	18.9546	-7.78326	5.95608e-05
ENSG00000287853				34.9373	-3.4415	5.98317e-05
ENSG00000151176	196463	PLBD2	chr12	202.476	2.30366	6.00319e-05
ENSG00000153936	9653	HS2ST1	chr1	451.952	-1.42073	6.07454e-05
ENSG00000180423	283254	HARBI1	chr11	501.877	1.42599	6.09613e-05
ENSG00000159259	8208	CHAF1B	chr21	476.006	-1.53674	6.12124e-05
ENSG00000119919	159296	NKX2-3	chr10	122.005	2.75383	6.28086e-05
ENSG00000241911	28555	TRBVB		11.11	-8.42057	6.31036e-05
ENSG00000174749	132720	FAM241A	chr4	290.889	1.63124	6.40004e-05
ENSG00000224914	439994	LINC00863	chr10	605.258	1.10853	6.40004e-05
ENSG00000079257	56925	LXN	chr3	1434.28	1.47725	6.50089e-05
ENSG00000272894				22.7865	-7.62837	6.57649e-05
ENSG00000286742				137.557	-4.06349	6.63509e-05
ENSG00000167799	254552	NUDT8	chr11	414.711	-1.90492	6.72028e-05
ENSG00000211749	28564	TRBV23-1		24.0913	-5.09928	6.80727e-05
ENSG00000162522	57648	NHSL3	chr1	87.3161	-2.88361	6.89076e-05
ENSG00000124507	29993	PACSIN1	chr6	15.6152	-9.20927	6.89222e-05
ENSG00000183773	150209	AIFM3	chr22	17.2298	4.6086	6.94329e-05
ENSG00000164124	55314	TMEM144	chr4	468.313	1.18785	7.18183e-05
ENSG00000149970	22866	CNKSR2	chrX	137.773	-2.89115	7.29541e-05
ENSG00000156414	122402	TDRD9	chr14	46.0431	-7.03843	7.3054e-05
ENSG00000108511	3216	HOXB6	chr17	37.6085	6.07414	7.38581e-05
ENSG00000260804	150967	LINC01963	chr2	112.727	-3.06466	7.38581e-05
ENSG00000173258	158399	ZNF483	chr9	271.695	2.44663	7.54454e-05
ENSG00000165480	221150	SKA3	chr13	292.858	-2.88084	7.56514e-05
ENSG00000064886	1117	CHI3L2	chr1	13.0969	-8.71431	7.60201e-05
ENSG00000213145	1396	CRIP1	chr14	563.719	-2.10104	7.60201e-05
ENSG00000111674	2026	ENO2	chr12	246.331	1.47923	7.628e-05
ENSG00000070087	5217	PFN2	chr3	183.126	2.66101	7.64908e-05
ENSG00000104756	54793	KCTD9	chr8	320.97	-2.32158	7.76415e-05
ENSG00000238160	102723741	LINC02863		12.069	-7.96478	7.76415e-05
ENSG00000136048	55332	DRAM1	chr12	1160.11	1.4597	7.85184e-05
ENSG00000108439	55163	PNPO	chr17	1208.03	1.34129	8.06467e-05
ENSG00000169575	7441	VPREB1	chr22	397.86	-6.71264	8.18166e-05
ENSG00000246526	339988	LINC02481		10.6853	-7.19918	8.2742e-05
ENSG00000102048	140462	ASB9	chrX	1317.69	1.15616	8.31881e-05
ENSG00000288971				85.0286	2.69549	8.5259e-05
ENSG00000117477	57821	CCDC181	chr1	121.93	2.36132	8.5466e-05
ENSG00000288911				62.0372	2.45379	8.57263e-05
ENSG00000134532	6660	SOX5	chr12	18.0962	-7.67867	8.58326e-05
ENSG00000095932	284422	SMIM24	chr19	5594.11	-1.18679	8.63283e-05
ENSG00000147437	2796	GNRH1	chr8	10.8276	-7.11947	8.70073e-05
ENSG00000196715	154807	VKORC1L1	chr7	439.468	-1.00056	8.70073e-05
ENSG00000167261	64174	DPEP2	chr16	943.347	-1.23692	8.79228e-05
ENSG00000170035	10477	UBE2E3	chr2	4016.34	0.734144	8.8183e-05
ENSG00000287425				31.5931	-4.15871	8.8183e-05
ENSG00000181467	5912	RAP2B	chr3	4807.58	1.29475	9.13738e-05
ENSG00000107554	23268	DNMBP	chr10	114.127	-2.97302	9.14706e-05
ENSG00000137673	4316	MMP7	chr11	91.4169	2.7248	9.14706e-05
ENSG00000211698	6977	TRGV4		13.0626	-8.1366	9.19639e-05
ENSG00000290418	387590	TPTEP1	chr22	663.983	1.26911	9.21174e-05
ENSG00000164465	285761	DCBLD1	chr6	18.8885	-6.28713	9.26144e-05
ENSG00000189068	284415	VSTM1	chr19	196.151	-6.13764	9.26144e-05
ENSG00000286739				14.9202	-8.29202	9.26144e-05
ENSG00000247796	257396	MOCS2-DT	chr5	69.6563	2.26368	9.29419e-05
ENSG00000196405	51466	EVL	chr14	4716.92	-1.52187	9.47723e-05
ENSG00000104290	7976	FZD3	chr8	197.933	4.67296	9.58558e-05
ENSG00000169435	166824	RASSF6	chr4	349.573	3.91924	9.61567e-05
ENSG00000150477	57536	KIAA1328	chr18	931.467	1.21408	9.76818e-05
ENSG00000105538	54922	RASIP1	chr19	15.1862	-6.66216	9.77574e-05
ENSG00000227507	4050	LTB	chr6_qbl_hap6	4882.92	-2.38007	9.92395e-05
ENSG00000112208	9532	BAG2	chr6	368.549	1.20874	0.000102198
ENSG00000227191	6967	TRGC2		102.046	-6.38605	0.000102198
ENSG00000064012	841	CASP8	chr2	995.107	-1.21167	0.00010279
ENSG00000180914	5021	OXTR	chr3	10.0848	-6.97993	0.00010279
ENSG00000234492	285456	RPL34-DT	chr4	15.7998	-7.05361	0.000102939
ENSG00000232884				13.697	-7.60177	0.000103714
ENSG00000196118	90835	CFAP119	chr16	375.544	-1.71574	0.0001053
ENSG00000102024	5358	PLS3	chrX	1653.06	1.3234	0.000106843
ENSG00000288573	101929609	LOC101929609		67.0748	2.23905	0.000106843
ENSG00000165490	220042	DDIAS	chr11	52.3477	-5.95526	0.000107987
ENSG00000226742	440498	HSBP1L1	chr18	648.213	1.29229	0.000109338
ENSG00000107854	80351	TNKS2	chr10	830.592	-1.42531	0.000110731
ENSG00000197747	6281	S100A10	chr1	1161.91	2.13171	0.00011099
ENSG00000106327	7036	TFR2	chr7	528.375	3.03653	0.000111965
ENSG00000182557	201305	SPNS3	chr17	1752.45	-2.47951	0.000114565
ENSG00000100596	9517	SPTLC2	chr14	4460.17	0.884989	0.000115043
ENSG00000119844	54812	AFTPH	chr2	3022.78	0.767554	0.000115435
ENSG00000106605	644	BLVRA	chr7	3849.91	1.02124	0.000116807
ENSG00000205542	7114	TMSB4X	chrX	85758.2	-1.13089	0.00012404
ENSG00000234617				12.7582	-7.44516	0.000124531
ENSG00000172007	83452	RAB33B	chr4	3095.43	1.22074	0.000124812
ENSG00000237499	100130476	WAKMAR2	chr6	527.805	-1.175	0.00012487
ENSG00000149948	8091	HMGA2	chr12	3574.2	1.38457	0.000124962
ENSG00000268895	503538	A1BG-AS1	chr19	32.5575	-6.36641	0.000126119
ENSG00000081059	6932	TCF7	chr5	38.2881	-4.17108	0.000126172
ENSG00000108622	3384	ICAM2	chr17	2069.73	1.36601	0.000126488
ENSG00000255112	57132	CHMP1B	chr18	5151.24	0.755184	0.000126488
ENSG00000264207				110.499	1.8809	0.000126488
ENSG00000143674	84451	MAP3K21	chr1	49.8763	-3.03527	0.000126621
ENSG00000104324	10404	CPQ	chr8	1014.74	0.945577	0.000127098
ENSG00000136250	313	AOAH	chr7	640.116	1.50789	0.000127098
ENSG00000144681	6769	STAC	chr3	440.024	2.51936	0.000127098
ENSG00000276672				47.0028	-3.87188	0.000127362
ENSG00000171604	51523	CXXC5	chr5	1844.63	-1.20097	0.000128232
ENSG00000174567	127845	GOLT1A	chr1	49.7062	3.97576	0.00012864
ENSG00000171659	2857	GPR34	chrX	11.2503	-7.02276	0.000129322
ENSG00000100393	2033	EP300	chr22	1783.9	-1.08435	0.000130569
ENSG00000164116	2982	GUCY1A1	chr4	11973.2	1.07063	0.000133957
ENSG00000196074	10388	SYCP2	chr20	57.1445	-5.21923	0.000133957
ENSG00000142875	5567	PRKACB	chr1	20164.1	1.3845	0.000134974
ENSG00000115414	2335	FN1	chr2	34.1835	-3.89075	0.00013789
ENSG00000170456	160518	DENND5B	chr12	573.058	1.478	0.000138882
ENSG00000010438	5646	PRSS3	chr9	33.2599	4.27656	0.000139562
ENSG00000241469	151658	LINC00635	chr3	12.4389	-6.89987	0.000141959
ENSG00000197147	23507	LRRC8B	chr1	495.525	1.80186	0.000144279
ENSG00000152104	5784	PTPN14	chr1	624.907	-2.17896	0.000144935
ENSG00000101017	958	CD40	chr20	137.923	3.31356	0.000145256
ENSG00000150687	11098	PRSS23	chr11	73.5129	4.40496	0.00014577
ENSG00000211455	23012	STK38L	chr12	1433.21	-1.24697	0.000145935
ENSG00000272079				43.2963	-4.63309	0.000146481
ENSG00000085415	81929	SEH1L	chr18	1751.72	-0.826129	0.00014779
ENSG00000082074	2533	FYB1	chr5	2197.01	1.42957	0.000150167
ENSG00000260228	102724163	CDH13-AS2		11.5195	-7.42989	0.000150475
ENSG00000087253	54947	LPCAT2	chr16	1610.45	0.874626	0.000155277
ENSG00000290099				7.45953	-7.503	0.00015599
ENSG00000164164	54726	OTUD4	chr4	1484.79	-1.13291	0.000156266
ENSG00000006756	414	ARSD	chrX	1762.21	0.927598	0.000156287
ENSG00000117318	3399	ID3	chr1	1005.64	3.11246	0.000157042
ENSG00000134755	1824	DSC2	chr18	226.051	4.27784	0.000158411
ENSG00000173898	6712	SPTBN2	chr11	168.785	2.74603	0.000160036
ENSG00000068305	4205	MEF2A	chr15	1140.19	-1.1347	0.000161332
ENSG00000179593	247	ALOX15B	chr17	206.782	3.40056	0.000163228
ENSG00000112679	56940	DUSP22	chr6	757.285	1.09122	0.000163574
ENSG00000149636	79980	DSN1	chr20	675.027	-1.59088	0.000165074
ENSG00000256235	85027	SMIM3	chr5	9465.58	-1.02942	0.000170202
ENSG00000184675	139285	AMER1	chrX	26.4058	-5.57378	0.000174574
ENSG00000272205	118568815	POU2F1-DT		26.067	-5.69113	0.000175073
ENSG00000159593	8883	NAE1	chr16	2552.09	-0.866947	0.000182789
ENSG00000259363				321.762	1.02084	0.000183908
ENSG00000096996	3594	IL12RB1	chr19	59.7798	-3.95013	0.000183954
ENSG00000136999	4856	CCN3	chr8	37.0731	5.87242	0.000185795
ENSG00000168564	55602	CDKN2AIP	chr4	1445.73	0.81156	0.000185795
ENSG00000290789				211.55	0.973667	0.000185795
ENSG00000122034	2971	GTF3A	chr13	13998.8	-0.65785	0.000186734
ENSG00000081985	3595	IL12RB2	chr1	2936.84	1.11469	0.000190024
ENSG00000204161	170371	TMEM273	chr10	163.794	-4.68811	0.000190024
ENSG00000211829				75.7347	-6.17109	0.000191475
ENSG00000290858				8.65142	-7.12033	0.000191475
ENSG00000047457	1356	CP	chr3	250.563	-3.73916	0.000192097
ENSG00000127311	92797	HELB	chr12	741.367	1.18679	0.000193979
ENSG00000158457	340348	TSPAN33	chr7	68.6758	-3.64988	0.000194095
ENSG00000101040	23613	ZMYND8	chr20	5115.22	1.39477	0.000194717
ENSG00000166501	5579	PRKCB	chr16	4628.17	-1.19338	0.000196294
ENSG00000149201	60494	CCDC81	chr11	38.7556	-3.61298	0.000199014
ENSG00000158109	127262	TPRG1L	chr1	165.723	1.87395	0.000201537
ENSG00000180667	55432	YOD1	chr1	563.172	-1.33298	0.000204365
ENSG00000287408				20.0512	-7.15592	0.000205442
ENSG00000127366	54429	TAS2R5	chr7	15.6251	-6.28439	0.000206579
ENSG00000204603	116437	LINC01257	chr12	26.9781	-3.08732	0.000206579
ENSG00000271862				13.5744	-6.96084	0.000206949
ENSG00000290117				90.6552	1.72044	0.000209941
ENSG00000135046	301	ANXA1	chr9	14514.4	-2.39675	0.000211996
ENSG00000267672				12.8633	-6.30659	0.000213426
ENSG00000184515	340542	BEX5	chrX	210.838	2.13459	0.000215123
ENSG00000022567	57210	SLC45A4	chr8	25.4493	-4.74436	0.000215692
ENSG00000139112	23710	GABARAPL1	chr12	874.168	0.973293	0.000215943
ENSG00000134061	4064	CD180	chr5	20.6949	-7.25039	0.000217318
ENSG00000290731	440895	LOC440895		146.721	1.96054	0.000217855
ENSG00000280411	102723169	IGHV1-69D		16.9893	-9.0777	0.00021836
ENSG00000188511	348645	MIR3667HG	chr22	196.258	1.37479	0.00021837
ENSG00000244509	27350	APOBEC3C	chr22	12031.9	-0.642936	0.00021837
ENSG00000009694	10178	TENM1	chrX	24.5428	-9.39229	0.000218575
ENSG00000271843				19.2342	-3.97584	0.000218575
ENSG00000163393	55356	SLC22A15	chr1	135.257	1.67026	0.000221249
ENSG00000132780	4678	NASP	chr1	3620.56	-0.807283	0.000221317
ENSG00000049089	1298	COL9A2	chr1	55.6358	3.54017	0.000224908
ENSG00000122224	4063	LY9	chr1	65.9708	-4.06537	0.00022596
ENSG00000167291	125058	TBC1D16	chr17	115.704	-3.09365	0.00022596
ENSG00000071073	11320	MGAT4A	chr2	933.977	-1.25576	0.000225992
ENSG00000179242	1002	CDH4	chr20	47.9978	5.71571	0.000226414
ENSG00000170482	9963	SLC23A1	chr5	140.222	-1.6273	0.000226627
ENSG00000099256	56952	PRTFDC1	chr10	153.288	2.87919	0.000227315
ENSG00000178057	25915	NDUFAF3	chr3	2503.51	0.59268	0.000231306
ENSG00000138400	130752	MDH1B	chr2	20.4559	-6.56921	0.000232635
ENSG00000255152	100532732	MSH5-SAPCD1	chr6_qbl_hap6	57.7582	-3.98257	0.000232635
ENSG00000108094	8453	CUL2	chr10	934.872	-1.14965	0.000233643
ENSG00000114268	5210	PFKFB4	chr3	105.099	3.43233	0.000233643
ENSG00000177133	124903827	LOC124903827		80.1515	2.47589	0.000234378
ENSG00000289746	445347	TARP	chr7	153.769	-6.16059	0.000234998
ENSG00000167244	3481	IGF2	chr11	125.143	5.23568	0.000236291
ENSG00000130529	54795	TRPM4	chr19	75.2543	2.48566	0.000240057
ENSG00000033122	57554	LRRC7	chr1	86.256	-2.42276	0.000242604
ENSG00000159374	130951	M1AP	chr2	28.5209	-4.0378	0.000244953
ENSG00000241563	1325	CORT	chr1	12.2023	-6.28612	0.000247655
ENSG00000231826	102723854	LINC01819		1977.64	-1.40191	0.000247905
ENSG00000081138	1005	CDH7	chr18	205.95	8.05621	0.000250514
ENSG00000181631	53829	P2RY13	chr3	120.133	2.77139	0.000254303
ENSG00000107438	9124	PDLIM1	chr10	875.713	1.88188	0.000255265
ENSG00000168421	399	RHOH	chr4	8000.32	-1.21408	0.000255349
ENSG00000235109	64288	ZSCAN31	chr6	79.8352	2.52706	0.000256033
ENSG00000165060	2395	FXN	chr9	1277.97	1.30912	0.0002603
ENSG00000115548	55818	KDM3A	chr2	1053.54	-0.890308	0.000261494
ENSG00000170396	91752	ZNF804A	chr2	369.763	2.07691	0.000261845
ENSG00000185344	23545	ATP6V0A2	chr12	3785.11	1.10349	0.000265961
ENSG00000117016	9783	RIMS3	chr1	13.2062	-6.27102	0.000267299
ENSG00000228065				465.211	1.24896	0.000267963
ENSG00000157653	257169	C9orf43	chr9	1026.61	1.09912	0.000271806
ENSG00000174944	9934	P2RY14	chr3	61.1355	-3.71546	0.000271806
ENSG00000133985	23508	TTC9	chr14	34.4755	-4.04655	0.000273036
ENSG00000023445	330	BIRC3	chr11	1019.64	1.55946	0.000274049
ENSG00000283633				1151.95	0.778404	0.000278568
ENSG00000128040	6691	SPINK2	chr4	21187.1	-1.26193	0.000279545
ENSG00000228778				35.5621	3.99888	0.000279545
ENSG00000203710	1378	CR1	chr1	141.557	2.715	0.000282174
ENSG00000132680	22889	KHDC4	chr1	1549.97	-1.0131	0.000282188
ENSG00000119139	9414	TJP2	chr9	225.435	1.94951	0.00028526
ENSG00000081041	2920	CXCL2	chr4	195.313	2.6536	0.000286246
ENSG00000132975	2835	GPR12	chr13	30.4959	-6.10869	0.000286513
ENSG00000212993	5462	POU5F1B	chr8	10.046	-7.18274	0.000286513
ENSG00000157654	445815	PALM2AKAP2	chr9	1128.09	-4.31835	0.000287189
ENSG00000236104	9278	ZBTB22	chr6_qbl_hap6	96.482	1.53127	0.000289033
ENSG00000137513	79731	NARS2	chr11	1689.66	0.843624	0.000299132
ENSG00000173811	100874114	CCDC13-AS1	chr3	20.5646	-5.947	0.000300542
ENSG00000103044	3038	HAS3	chr16	18.9881	-6.6982	0.000302953
ENSG00000147166	26548	ITGB1BP2	chrX	53.3163	-3.24207	0.0003069
ENSG00000182158	64764	CREB3L2	chr7	897.43	1.05125	0.00030972
ENSG00000178104	124904395	LOC124904395		861.836	1.51342	0.000311216
ENSG00000290872				368.31	-1.08211	0.000311816
ENSG00000107021	54662	TBC1D13	chr9	174.479	1.38908	0.000312966
ENSG00000065320	9423	NTN1	chr17	17.352	-7.10154	0.000313178
ENSG00000162461	284723	SLC25A34	chr1	48.2336	-2.47141	0.000316513
ENSG00000204574	23	ABCF1	chr6_mcf_hap5	1244.25	-0.809157	0.000319647
ENSG00000174175	6403	SELP	chr1	111.347	3.95853	0.000322673
ENSG00000289534				13.2346	-6.56847	0.000323555
ENSG00000123096	8082	SSPN	chr12	197.109	2.08822	0.000324985
ENSG00000106066	54504	CPVL	chr7	1300.22	1.56402	0.000328337
ENSG00000155189	55326	AGPAT5	chr8	786.274	-1.0401	0.000331074
ENSG00000234390	158572	USP27X-DT	chrX	12.9235	-7.15245	0.000339429
ENSG00000198546	118472	ZNF511	chr10	785.601	1.13443	0.000339743
ENSG00000155966	2334	AFF2	chrX	85.2463	4.95889	0.000346032
ENSG00000244165	5032	P2RY11	chr19	65.5474	-2.45488	0.000346032
ENSG00000197465	2996	GYPE	chr4	21.3717	-5.51136	0.000348814
ENSG00000265148	100506779	TSPOAP1-AS1	chr17	366.61	-2.61507	0.000348814
ENSG00000288766				29.314	-3.73206	0.000348814
ENSG00000023608	6617	SNAPC1	chr14	380.482	1.30066	0.000353045
ENSG00000288542				323.618	1.75967	0.000356196
ENSG00000106086	84725	PLEKHA8	chr7	158.772	-1.95983	0.00035891
ENSG00000188916	642938	INSYN2A	chr10	20.1277	-6.73613	0.000359504
ENSG00000265142	102723167	MIR133A1HG		16.3635	-6.91311	0.000361817
ENSG00000230733				10.1172	-6.74804	0.000363154
ENSG00000138185	953	ENTPD1	chr10	463.887	-2.03928	0.000364282
ENSG00000113318	4437	MSH3	chr5	1355.38	-0.901635	0.000370225
ENSG00000248714				12.2417	-4.36203	0.000370225
ENSG00000289394				31.3439	-3.65867	0.000370861
ENSG00000137727	57569	ARHGAP20	chr11	137.629	2.75067	0.000374103
ENSG00000140488	60677	CELF6	chr15	21.2233	-5.76941	0.000374103
ENSG00000172667	64393	ZMAT3	chr3	169.661	-2.79804	0.000374103
ENSG00000067082	1316	KLF6	chr10	46626.7	-1.2695	0.000385677
ENSG00000142185	7226	TRPM2	chr21	29.8031	-6.80489	0.000385677
ENSG00000229140	106144608	LINC00976		43.5409	-4.03096	0.000387854
ENSG00000247774	100233209	PCED1B-AS1	chr12	27.6567	-5.54426	0.000387854
ENSG00000167460	7171	TPM4	chr19	10343.9	-1.48773	0.000388704
ENSG00000141556	6904	TBCD	chr17	1116.93	-2.11681	0.000392587
ENSG00000118162	11133	KPTN	chr19	411.318	-1.75454	0.000393481
ENSG00000259712				12.2996	-6.48349	0.000393481
ENSG00000160685	51043	ZBTB7B	chr1	29.2678	4.43446	0.000394577
ENSG00000085733	2017	CTTN	chr11	107.014	2.49858	0.00040691
ENSG00000171223	3726	JUNB	chr19	1799.65	2.47992	0.00040691
ENSG00000260101	101927402	AFTPH-DT		58.3272	3.36813	0.00040691
ENSG00000130598	7136	TNNI2	chr11	87.4042	-3.90524	0.000410564
ENSG00000127328	117177	RAB3IP	chr12	945.714	0.959001	0.000411662
ENSG00000145354	493856	CISD2	chr4	3422.09	0.771959	0.000411662
ENSG00000157399	415	ARSL	chrX	98.6955	2.18101	0.000413458
ENSG00000169129	84632	AFAP1L2	chr10	205.833	2.1422	0.000415314
ENSG00000120306	84418	CYSTM1	chr5	389.484	1.24566	0.000416317
ENSG00000287859				18.1403	-6.87915	0.000417096
ENSG00000291279				95.6462	-3.96485	0.000423317
ENSG00000140575	8826	IQGAP1	chr15	3740.04	-0.90024	0.000427605
ENSG00000223609	3045	HBD	chr11	667.365	3.17527	0.000431013
ENSG00000024048	23304	UBR2	chr6	2870.05	-1.13499	0.000438116
ENSG00000175305	9134	CCNE2	chr8	94.9767	-3.68512	0.000439675
ENSG00000260917	103344931	LOC103344931		12.1378	-6.36605	0.000439675
ENSG00000171385	3752	KCND3	chr1	27.39	-4.11026	0.00046479
ENSG00000182308	285429	DCAF4L1	chr4	52.3374	-3.73838	0.00046479
ENSG00000171943	653464	SRGAP2C	chr1	991.753	1.32354	0.000474495
ENSG00000197208	6583	SLC22A4	chr5	75.7196	-6.72136	0.000479413
ENSG00000204086	29935	RPA4	chrX	19.7449	-6.57749	0.000479413
ENSG00000232729	101926943	GTF2I-AS1		69.5143	-3.24373	0.000479413
ENSG00000255139				15.6778	-4.91129	0.000479413
ENSG00000134508	91768	CABLES1	chr18	300.659	1.75723	0.000480845
ENSG00000245937	644873	SLC12A2-DT	chr5	807.297	-0.602647	0.000485685
ENSG00000250155	107986412	SLC1A3-AS1		209.624	1.26965	0.000487895
ENSG00000151778	387923	SERP2	chr13	19.2283	-6.65972	0.000488413
ENSG00000135801	27097	TAF5L	chr1	96.308	-1.98896	0.00049031
ENSG00000105251	56961	SHD	chr19	47.3889	-6.05716	0.000491079
ENSG00000143994	84696	ABHD1	chr2	115.58	2.2539	0.000491079
ENSG00000147003	57393	CLTRN	chrX	19.9041	-4.65149	0.00049187
ENSG00000271964				12.0361	-6.678	0.00049187
ENSG00000100852	394	ARHGAP5	chr14	2543.14	-1.33105	0.00049382
ENSG00000160803	56893	UBQLN4	chr1	220.489	1.72099	0.000499433
ENSG00000166900	6809	STX3	chr11	828.233	1.61368	0.000503411
ENSG00000198520	339541	ARMH1	chr1	1133.26	-1.33485	0.000503411
ENSG00000166946	23582	CCNDBP1	chr15	5313.46	0.583813	0.00050505
ENSG00000189159	51155	JPT1	chr17	1569.97	-1.32325	0.000506173
ENSG00000257764				779.671	3.87006	0.000506173
ENSG00000155158	158219	TTC39B	chr9	589.207	1.31437	0.000510135
ENSG00000197008	7697	ZNF138	chr7	307.399	1.06756	0.000511586
ENSG00000198673	338811	TAFA2	chr12	384.096	1.31864	0.000512508
ENSG00000004700	5965	RECQL	chr12	777.785	-1.29819	0.00051257
ENSG00000171492	55144	LRRC8D	chr1	531.129	1.08345	0.000522837
ENSG00000175054	545	ATR	chr3	589.336	-1.34607	0.000527395
ENSG00000184451	2826	CCR10	chr17	133.206	2.02198	0.000530872
ENSG00000213585	7416	VDAC1	chr5	2864.14	-0.750279	0.000539129
ENSG00000235501	101928098	ALG14-AS1		45.4525	1.914	0.000541719
ENSG00000141449	80000	GREB1L	chr18	15.1051	-6.57723	0.000542796
ENSG00000158201	171586	ABHD3	chr18	804.9	-0.818162	0.000553252
ENSG00000176105	7525	YES1	chr18	371.183	1.56769	0.000553252
ENSG00000236991	101927983	EDRF1-AS1		15.1845	-4.42168	0.000557795
ENSG00000134107	8553	BHLHE40	chr3	352.88	2.18762	0.000565439
ENSG00000185862	2124	EVI2B	chr17	3141.36	1.23933	0.000581413
ENSG00000237372	100129066	LINC03062	chr9	32.9773	3.513	0.00058401
ENSG00000232444				9.72808	-6.69471	0.000593306
ENSG00000166676	780776	TVP23A	chr16	145.788	2.59033	0.000593583
ENSG00000025423	8630	HSD17B6	chr12	34.9559	-4.11362	0.000595754
ENSG00000189157	100129583	FAM47E	chr4	165.975	3.10165	0.000598897
ENSG00000005961	3674	ITGA2B	chr17	96.781	3.42392	0.000601302
ENSG00000244041	401232	LINC01011	chr6	479.887	0.9751	0.000601302
ENSG00000106125	84182	MINDY4	chr7	79.201	-4.42001	0.000606629
ENSG00000161973	146849	CCDC42	chr17	84.5114	4.19449	0.000606629
ENSG00000109452	8821	INPP4B	chr4	3033.26	0.932838	0.00061368
ENSG00000286817				12.9497	-6.87622	0.00061368
ENSG00000214548	55384	MEG3	chr14	1096.62	2.03699	0.00061394
ENSG00000113649	10915	TCERG1	chr5	5601.53	-0.651534	0.000618305
ENSG00000104064	2553	GABPB1	chr15	4273.68	1.05501	0.000623631
ENSG00000152223	57724	EPG5	chr18	363.331	-1.40316	0.000634435
ENSG00000137571	81796	SLCO5A1	chr8	123.553	-2.60302	0.000634787
ENSG00000142512	89790	SIGLEC10	chr19	721.118	1.40036	0.000646338
ENSG00000117877	10849	POLR1G	chr19	80.32	-2.11149	0.000661966
ENSG00000167780	8435	SOAT2	chr12	10.7644	-7.74421	0.000669546
ENSG00000159708	55282	LRRC36	chr16	25.1868	-4.55011	0.000670724
ENSG00000122012	22987	SV2C	chr5	15.6747	-6.43547	0.000673809
ENSG00000150776	55216	NKAPD1	chr11	1372.02	-1.0218	0.000678188
ENSG00000120992	10434	LYPLA1	chr8	8044.5	-0.541047	0.000680829
ENSG00000091181	3568	IL5RA	chr3	116.381	-5.90628	0.000684603
ENSG00000286760	100289495	LOC100289495	chr6	141.246	1.73148	0.000686073
ENSG00000258461				31.3887	-4.80426	0.00068612
ENSG00000008853	23221	RHOBTB2	chr8	33.3406	-4.05507	0.00068755
ENSG00000061676	10787	NCKAP1	chr2	59.9204	5.79426	0.000696257
ENSG00000288880	112268239	LOC112268239		79.6553	-3.29443	0.000706787
ENSG00000285850				157.937	-2.3591	0.000707226
ENSG00000287979				632.115	1.65839	0.000709635
ENSG00000169583	9022	CLIC3	chr9	12.342	-8.33289	0.000715575
ENSG00000188997	283219	KCTD21	chr11	44.9337	1.84238	0.000722274
ENSG00000125266	1948	EFNB2	chr13	35.4644	3.80652	0.000724961
ENSG00000153029	3140	MR1	chr1	470.939	-1.274	0.000724961
ENSG00000172232	566	AZU1	chr19	530.525	3.51621	0.000724961
ENSG00000258708	100129794	SLC25A21-AS1	chr14	53.7252	4.13195	0.000725079
ENSG00000151364	65987	KCTD14	chr11	14.6233	-7.03599	0.000725412
ENSG00000130592	4046	LSP1	chr11	7558.01	-1.48328	0.000727304
ENSG00000204584				18.8156	3.74358	0.000729981
ENSG00000167034	4824	NKX3-1	chr8	662.359	1.98133	0.00073529
ENSG00000125944	10236	HNRNPR	chr1	11930.5	-0.704207	0.000741719
ENSG00000152413	9456	HOMER1	chr5	27.1809	-6.51722	0.000763192
ENSG00000124343	7499	XG	chrX	18.2068	-6.36693	0.000765337
ENSG00000101460	84557	MAP1LC3A	chr20	102.857	3.13397	0.000769852
ENSG00000171824	5394	EXOSC10	chr1	3508.48	-0.713103	0.000773751
ENSG00000100902	5687	PSMA6	chr14	15904.3	-0.873046	0.000774119
ENSG00000105371	3386	ICAM4	chr19	822.938	2.40979	0.000774119
ENSG00000273802	8339	H2BC8	chr6	293.088	2.26761	0.000774119
ENSG00000131196	4772	NFATC1	chr18	472.408	0.885785	0.000777617
ENSG00000288531	107984850	LOC107984850		2805.52	1.29396	0.000777855
ENSG00000243244	11037	STON1	chr2	89.0242	2.4222	0.000777925
ENSG00000182742	3214	HOXB4	chr17	199.032	1.51576	0.000781051
ENSG00000215386	388815	MIR99AHG	chr21	315.573	1.84796	0.000812572
ENSG00000273471				152.464	2.32974	0.00081368
ENSG00000180530	8204	NRIP1	chr21	18834.1	1.50005	0.000817078
ENSG00000112033	5467	PPARD	chr6	49.2607	2.00287	0.000825714
ENSG00000211764	28629	TRBJ2-1		100.627	-3.77333	0.000825714
ENSG00000133246	84106	PRAM1	chr19	887.628	-1.79939	0.000828372
ENSG00000103995	22995	CEP152	chr15	541.004	-1.76165	0.000835239
ENSG00000228288	100506696	PCAT6	chr1	266.67	1.23826	0.000835239
ENSG00000183688	359845	RFLNB	chr17	3363.47	-0.871229	0.000843358
ENSG00000104951	259307	IL4I1	chr19	22.04	3.78828	0.000845014
ENSG00000196387	7699	ZNF140	chr12	637.703	1.32825	0.000846602
ENSG00000166484	5598	MAPK7	chr17	221.16	2.68743	0.000848223
ENSG00000173821	57674	RNF213	chr17	1311.43	-1.16423	0.000857166
ENSG00000033627	535	ATP6V0A1	chr17	382.319	1.75712	0.000858656
ENSG00000151718	80014	WWC2	chr4	245.771	2.34263	0.000862346
ENSG00000287115				17.6583	-6.06205	0.000862346
ENSG00000125821	92675	DTD1	chr20	2771.72	0.568802	0.000862469
ENSG00000177169	8408	ULK1	chr12	175.023	-1.40596	0.000862469
ENSG00000109920	23360	FNBP4	chr11	5437.05	-0.699191	0.000878031
ENSG00000283064				79.3389	2.63503	0.000878031
ENSG00000287856				32.7274	-8.33695	0.000880332
ENSG00000077420	54518	APBB1IP	chr10	3001.05	-0.92847	0.000887766
ENSG00000242616	2790	GNG10	chr9	1320.73	0.686083	0.000891462
ENSG00000173598	11163	NUDT4	chr12	1184.59	1.11209	0.000897356
ENSG00000198168	258010	SVIP	chr11	958.162	1.42782	0.000900706
ENSG00000109756	9693	RAPGEF2	chr4	1790.19	0.996778	0.000946092
ENSG00000245812	101927740	LINC02202		15.1492	-7.58476	0.00094767
ENSG00000121621	81930	KIF18A	chr11	226.821	-1.78149	0.000948109
ENSG00000213465	402	ARL2	chr11	4460.59	0.884522	0.000958286
ENSG00000250790				39.7115	2.35818	0.000958286
ENSG00000137831	55075	UACA	chr15	110.773	2.96205	0.000972108
ENSG00000067533	51018	RRP15	chr1	1425.41	1.17238	0.00097615
ENSG00000119537	2531	KDSR	chr18	1100.84	-0.947207	0.000977795
ENSG00000261326				21.4939	-7.78453	0.000980449
ENSG00000100030	5594	MAPK1	chr22	513.149	-1.2112	0.000981928
ENSG00000091986	151887	CCDC80	chr3	34.2907	3.16733	0.000983431
ENSG00000143862	127829	ARL8A	chr1	140.378	-2.07151	0.00098478
ENSG00000243335	154881	KCTD7	chr7	315.013	1.36636	0.00098509
ENSG00000285595				259.496	1.35565	0.000986676
ENSG00000102543	81602	CDADC1	chr13	1785.59	1.00028	0.00101555
ENSG00000258035	124902988	LOC124902988		13.309	-6.18337	0.00102431
ENSG00000108468	10951	CBX1	chr17	1680.61	-1.1139	0.00102492
ENSG00000046604	1829	DSG2	chr18	2312.32	1.11948	0.00103054
ENSG00000258725	100507118	PRC1-AS1	chr15	202.403	-1.58579	0.00103833
ENSG00000153140	1070	CETN3	chr5	212.78	1.37695	0.00104107
ENSG00000165591	158584	FAAH2	chrX	113.531	2.18551	0.00104418
ENSG00000139926	122786	FRMD6	chr14	269.793	2.39842	0.00104532
ENSG00000152760	200132	DYNLT5	chr1	871.345	-0.921797	0.00104532
ENSG00000198885	150771	ITPRIPL1	chr2	162.294	-2.84568	0.00104532
ENSG00000169826	55454	CSGALNACT2	chr10	1556.42	-1.03469	0.00104743
ENSG00000186051	6887	TAL2	chr9	12.1569	-6.67828	0.00104964
ENSG00000177710	83650	SLC35G5	chr8	8.2898	-6.72297	0.00106639
ENSG00000184702	5413	SEPTIN5		165.604	2.53739	0.00106639
ENSG00000228506				232.214	1.3741	0.00106639
ENSG00000276390				24.8942	-3.19234	0.00107219
ENSG00000011201	3730	ANOS1	chrX	20.9003	8.52903	0.00107713
ENSG00000070018	4040	LRP6	chr12	480.511	1.68073	0.00108643
ENSG00000118276	9331	B4GALT6	chr18	464.807	-1.05679	0.00109398
ENSG00000048052	9734	HDAC9	chr7	847.012	1.06452	0.00109644
ENSG00000198431	7296	TXNRD1	chr12	2668.02	-0.758697	0.00109672
ENSG00000126524	51119	SBDS	chr7	8228.8	-0.873331	0.00109729
ENSG00000142173	1292	COL6A2	chr21	112.27	2.52253	0.00109735
ENSG00000126016	154796	AMOT	chrX	156.006	1.64387	0.0011031
ENSG00000253983	105375903	LOC105375903		18.4803	6.71514	0.00111108
ENSG00000253552				11.3411	-6.55072	0.00111529
ENSG00000196468	8823	FGF16	chrX	138.871	1.76007	0.00112043
ENSG00000121104	81558	FAM117A	chr17	1322.48	0.939287	0.0011349
ENSG00000284906				51.1238	-4.38842	0.0011349
ENSG00000185650	677	ZFP36L1	chr14	2497.57	-0.640073	0.00113959
ENSG00000236194				29.9855	-5.46545	0.00114749
ENSG00000188938	158293	FAM120AOS	chr9	2078.42	0.672099	0.00115113
ENSG00000189057	374393	FAM111B	chr11	42.6924	-6.40746	0.00116376
ENSG00000214140	768206	PRCD	chr17	99.9676	-2.24269	0.00116854
ENSG00000006530	55750	AGK	chr7	1850.12	0.650437	0.00117566
ENSG00000083290	9706	ULK2	chr17	408.49	1.5617	0.00117996
ENSG00000133026	4628	MYH10	chr17	3020.35	0.924469	0.00118241
ENSG00000180884	126375	ZNF792	chr19	375.181	1.42389	0.00120723
ENSG00000162441	84328	LZIC	chr1	1054.55	-0.951783	0.00122223
ENSG00000009413	5980	REV3L	chr6	1643.49	-1.10749	0.00124621
ENSG00000144642	27303	RBMS3	chr3	17.6338	-3.18458	0.00124621
ENSG00000226979	4049	LTA	chr6_dbb_hap3	9.60116	-7.73958	0.00124621
ENSG00000076003	4175	MCM6	chr2	3383.04	-0.780998	0.00125792
ENSG00000160013	5739	PTGIR	chr19	106.688	3.52365	0.00125792
ENSG00000231131	101928687	LNCAROD		1247.98	-1.69269	0.00125792
ENSG00000287193				12.4163	-6.29119	0.00125792
ENSG00000277945				26.7593	2.7405	0.00126751
ENSG00000244620				711.047	-1.48235	0.00128164
ENSG00000185499	4582	MUC1	chr1	83.1565	2.30115	0.0012898
ENSG00000249167	105379132	SEMA6A-AS2		5.88194	-6.95375	0.00129166
ENSG00000172183	3669	ISG20	chr15	1712.52	-1.42231	0.00129806
ENSG00000274315				15.226	-4.78787	0.00130093
ENSG00000187837	3006	H1-2	chr6	724.612	1.41641	0.0013222
ENSG00000179832	727957	MROH1	chr8	173.419	2.02278	0.00132448
ENSG00000122824	170685	NUDT10	chrX	366.193	1.45774	0.00133148
ENSG00000174123	81793	TLR10	chr4	16.605	-6.0386	0.00133479
ENSG00000278238	123706541	CKAP2-DT		269.914	1.38691	0.0013373
ENSG00000158528	55607	PPP1R9A	chr7	1275.85	1.27344	0.0013376
ENSG00000109670	55294	FBXW7	chr4	1098.11	-0.974994	0.00133915
ENSG00000141748	390790	ARL5C	chr17	50.8226	-3.90458	0.00134362
ENSG00000157106	23049	SMG1	chr16	2405.57	-1.05475	0.00134671
ENSG00000171314	5223	PGAM1	chr10	2837.76	-1.28267	0.00134671
ENSG00000141682	5366	PMAIP1	chr18	10520.2	-0.983466	0.00136628
ENSG00000138678	84803	GPAT3	chr4	133.739	3.04913	0.00137295
ENSG00000214787	643680	MS4A4E		40.0558	-4.66949	0.0013749
ENSG00000196678	112479	ERI2	chr16	382.045	1.78039	0.00138115
ENSG00000261373	100128881	VPS9D1-AS1	chr16	89.2314	2.60695	0.00139721
ENSG00000144802	64332	NFKBIZ	chr3	4903.41	1.10702	0.00140964
ENSG00000247735				13.4332	-5.93692	0.00141183
ENSG00000109743	683	BST1	chr4	1211.1	1.00048	0.00143485
ENSG00000150403	55002	TMCO3	chr13	1015.54	0.982759	0.00146093
ENSG00000101000	10544	PROCR	chr20	116.579	2.43778	0.00148186
ENSG00000279529				68.8972	-2.30439	0.00153085
ENSG00000286237	100528062	ARMCX5-GPRASP2	chrX	18.6162	-8.41227	0.00153201
ENSG00000270647	8148	TAF15	chr17	545.374	-1.33174	0.00153911
ENSG00000123094	11228	RASSF8	chr12	87.4051	2.04871	0.00154323
ENSG00000143494	79805	VASH2	chr1	150.449	1.79084	0.00155555
ENSG00000197045	2764	GMFB	chr14	1042.27	-0.988624	0.00155648
ENSG00000291237	6648	SOD2	chr6	10356.6	0.604699	0.00155648
ENSG00000205213	55366	LGR4	chr11	51.0415	-3.80006	0.00155707
ENSG00000065665	55176	SEC61A2	chr10	330.92	-2.73232	0.00155714
ENSG00000151689	3628	INPP1	chr2	314.244	1.29798	0.00156661
ENSG00000170604	26145	IRF2BP1	chr19	127.036	1.10282	0.00158511
ENSG00000188229	10383	TUBB4B	chr9	817.299	1.61736	0.0015862
ENSG00000170515	5036	PA2G4	chr12	8798.11	-0.726967	0.00159013
ENSG00000286196				52.4724	-2.32785	0.00159157
ENSG00000133106	94240	EPSTI1	chr13	2773.35	1.19616	0.00161969
ENSG00000215788	8718	TNFRSF25	chr1	360.574	2.67347	0.00162078
ENSG00000146776	222255	ATXN7L1	chr7	530.792	1.2483	0.00163511
ENSG00000137807	9493	KIF23	chr15	82.1536	-5.63522	0.00165254
ENSG00000076555	32	ACACB	chr12	259.308	1.72954	0.0016529
ENSG00000213214	445328	ARHGEF35	chr7	9.08768	-6.26525	0.00165671
ENSG00000254266	101927003	PKIA-AS1		16.5205	-3.75587	0.00165671
ENSG00000174206	144577	KICS2	chr12	846.522	1.14433	0.00169219
ENSG00000145390	54532	USP53	chr4	546.846	1.32492	0.00169423
ENSG00000122862	5552	SRGN	chr10	17500.9	1.14639	0.00169724
ENSG00000182871	80781	COL18A1	chr21	31.6259	-3.67392	0.001698
ENSG00000153551	112616	CMTM7	chr3	2907.35	-0.790744	0.00171307
ENSG00000078053	273	AMPH	chr7	12.6948	-5.33922	0.00171549
ENSG00000110987	605	BCL7A	chr12	1966.29	-1.36618	0.00172268
ENSG00000197102	1778	DYNC1H1	chr14	4946.03	-0.848285	0.00174394
ENSG00000250722	6414	SELENOP	chr5	353.822	2.07178	0.00174529
ENSG00000166927	58475	MS4A7	chr11	289.595	-2.85156	0.00175971
ENSG00000100351	9402	GRAP2	chr22	117.186	4.33605	0.00177662
ENSG00000084112	54434	SSH1	chr12	411.198	-1.31578	0.00178104
ENSG00000288966				106.018	1.79234	0.00178329
ENSG00000136826	9314	KLF4	chr9	287.996	1.91078	0.00178347
ENSG00000009954	9031	BAZ1B	chr7	2223.12	-1.07935	0.00179464
ENSG00000104866	284352	PPP1R37	chr19	11.5018	-5.44317	0.00179872
ENSG00000061492	7478	WNT8A	chr5	22.48	-6.60931	0.00180018
ENSG00000230513	439931	THAP7-AS1	chr22	83.2595	1.82115	0.0018043
ENSG00000110318	57562	CEP126	chr11	678.575	0.987468	0.00181241
ENSG00000258082				16.8709	-3.64801	0.00182759
ENSG00000268107				16.1175	-6.42005	0.00185761
ENSG00000288675	101927423	PANO1		14.9134	-6.2143	0.00185761
ENSG00000224977				37.5118	2.26705	0.00186301
ENSG00000120833	8835	SOCS2	chr12	9032.66	1.59895	0.00187333
ENSG00000117650	4751	NEK2	chr1	64.234	-4.59673	0.00187767
ENSG00000168386	11259	FILIP1L	chr3	99.5738	1.71291	0.00190907
ENSG00000165233	84270	CARD19	chr9	2512.44	-1.14881	0.00191568
ENSG00000167380	7769	ZNF226	chr19	626.29	1.03884	0.00191568
ENSG00000153208	10461	MERTK	chr2	352.492	0.951661	0.00194992
ENSG00000169607	150468	CKAP2L	chr2	178.623	-1.78957	0.0019517
ENSG00000167614	57348	TTYH1	chr19	13.6455	-6.72915	0.00195439
ENSG00000090104	5996	RGS1	chr1	2310.19	-1.68129	0.00195651
ENSG00000272420				8.96019	-5.40395	0.0019823
ENSG00000115524	23451	SF3B1	chr2	25733.1	-0.679006	0.00199205
ENSG00000286877				5.63537	-6.46588	0.00199844
ENSG00000198039	10793	ZNF273	chr7	184.65	-2.27685	0.00201806
ENSG00000111670	79158	GNPTAB	chr12	2945.78	-1.12237	0.00203867
ENSG00000178966	80010	RMI1	chr9	183.202	-2.96559	0.00204505
ENSG00000164181	79993	ELOVL7	chr5	115.33	2.7713	0.00205874
ENSG00000104154	7782	SLC30A4	chr15	247.993	1.46925	0.00206789
ENSG00000288882				148.157	-5.98052	0.00207466
ENSG00000085063	966	CD59	chr11	3850.19	1.28383	0.00209016
ENSG00000196159	79633	FAT4	chr4	131.651	1.96299	0.00209749
ENSG00000226777	9834	FAM30A	chr14	13079	-1.72024	0.00209749
ENSG00000116478	3065	HDAC1	chr1	10071	-0.554291	0.00210124
ENSG00000137393	255488	RNF144B	chr6	2073.57	1.43252	0.00212314
ENSG00000005022	292	SLC25A5	chrX	38129.9	-0.76364	0.00215152
ENSG00000101751	11201	POLI	chr18	1266.79	-0.848437	0.00215223
ENSG00000186792	8372	HYAL3	chr3	702.506	1.96498	0.002153
ENSG00000205054	400952	LINC01121	chr2	14.6508	4.53379	0.00217671
ENSG00000008282	6856	SYPL1	chr7	4966.49	0.816863	0.00220802
ENSG00000164171	3673	ITGA2	chr5	52.2868	3.27239	0.00220802
ENSG00000185222	51186	TCEAL9	chrX	2896.06	0.891465	0.00220802
ENSG00000283897				123.961	1.98603	0.00220802
ENSG00000260286	101928603	ARMH2		9.25412	-6.92048	0.0022139
ENSG00000204588	440894	LINC01123	chr2	11.5616	-5.65915	0.00224587
ENSG00000181908	100996455	LINC02724	chr11	13.8087	-5.45242	0.00226092
ENSG00000102349	11279	KLF8	chrX	93.1476	2.59331	0.0022687
ENSG00000112234	26235	FBXL4	chr6	564.528	-1.146	0.00227982
ENSG00000146232	4794	NFKBIE	chr6	441.921	1.69893	0.00227982
ENSG00000102524	10673	TNFSF13B	chr13	1554.67	-1.78495	0.00228577
ENSG00000175592	8061	FOSL1	chr11	398.597	2.67527	0.00228577
ENSG00000189369	23708	GSPT2	chrX	995.334	-0.842632	0.00228577
ENSG00000215374	100128890	FAM66B	chr8	81.4455	2.54138	0.00228577
ENSG00000099139	5125	PCSK5	chr9	52.6189	3.24053	0.00228601
ENSG00000254480	100506082	LINC02749	chr11	34.21	2.91197	0.00229322
ENSG00000289866				18.9473	2.76005	0.00229322
ENSG00000106012	23288	IQCE	chr7	47.2131	-3.99574	0.00231277
ENSG00000176788	10409	BASP1	chr5	475.658	-0.955858	0.00232968
ENSG00000112077	6005	RHAG	chr6	187.187	6.44887	0.0023424
ENSG00000244459				179.898	1.43281	0.00235492
ENSG00000138592	9101	USP8	chr15	1466.47	-0.879838	0.00235959
ENSG00000105974	857	CAV1	chr7	31.7348	5.0219	0.00237596
ENSG00000169239	11238	CA5B	chrX	1151.28	1.3853	0.00240646
ENSG00000018280	6556	SLC11A1	chr2	125.618	1.30526	0.00240709
ENSG00000176393	6051	RNPEP	chr1	349.374	-1.19085	0.0024084
ENSG00000167207	64127	NOD2	chr16	12.0778	-6.36464	0.00241427
ENSG00000143590	1944	EFNA3	chr1	60.6018	3.03408	0.00241452
ENSG00000112146	26268	FBXO9	chr6	1423.7	-0.974596	0.0024185
ENSG00000186049	319101	KRT73	chr12	9.16625	-8.17954	0.00242245
ENSG00000084207	2950	GSTP1	chr11	26786.2	-0.676507	0.00242309
ENSG00000137177	63971	KIF13A	chr6	498.962	1.1583	0.00242309
ENSG00000169908	4071	TM4SF1	chr3	52.297	3.3715	0.00242309
ENSG00000273015				4480.44	0.636981	0.00242309
ENSG00000183077	125061	AFMID	chr17	544.783	1.04931	0.00244156
ENSG00000121486	81627	TRMT1L	chr1	474.664	1.20567	0.0024473
ENSG00000204389	3303	HSPA1A	chr6	410.38	1.88491	0.0024892
ENSG00000120093	3213	HOXB3	chr17	276.042	1.27752	0.00249217
ENSG00000198881	142689	ASB12	chrX	34.1393	-3.26919	0.002494
ENSG00000274386	100129924	TMEM269	chr1	56.3803	1.70668	0.00250226
ENSG00000287925				20.6383	-6.77465	0.00252148
ENSG00000135040	60560	NAA35	chr9	861.963	-0.688593	0.00252196
ENSG00000149292	54970	TTC12	chr11	157.341	2.07635	0.00253035
ENSG00000263272				452.746	-1.19718	0.00253035
ENSG00000176890	7298	TYMS	chr18	2631.15	-0.925389	0.00254482
ENSG00000178053	4291	MLF1	chr3	485.723	1.04247	0.00254482
ENSG00000272767	84989	JMJD1C-AS1	chr10	11.4118	-6.2737	0.00254482
ENSG00000171291	90594	ZNF439	chr19	846.743	0.876971	0.00257542
ENSG00000137267	7280	TUBB2A	chr6	49.2915	3.29031	0.00258627
ENSG00000108854	64750	SMURF2	chr17	743.696	-1.09394	0.00261216
ENSG00000154188	284	ANGPT1	chr8	6597.94	-1.19523	0.00261216
ENSG00000277007				13.8513	-5.10642	0.00261216
ENSG00000277855				8.27678	-5.73639	0.00261231
ENSG00000122378	84293	PRXL2A	chr10	2178.04	0.847684	0.00261762
ENSG00000260442	100289092	ATP2A1-AS1	chr16	47.6562	-2.24479	0.00263395
ENSG00000148842	54805	CNNM2	chr10	170.545	2.03419	0.00263411
ENSG00000264577				115.344	-1.67944	0.0026637
ENSG00000290878	3128	HLA-DRB6	chr6_cox_hap2	923.88	1.20203	0.0026637
ENSG00000184903	83943	IMMP2L	chr7	1632.44	1.04004	0.00267796
ENSG00000168228	29063	ZCCHC4	chr4	266.656	0.945639	0.00270129
ENSG00000114107	80321	CEP70	chr3	2143.11	1.01172	0.00270479
ENSG00000120658	55068	ENOX1	chr13	62.2073	2.38157	0.00272253
ENSG00000156738	931	MS4A1	chr11	16.5498	-6.93699	0.00273334
ENSG00000018189	22902	RUFY3	chr4	2589.68	-1.27932	0.00274077
ENSG00000173894	84733	CBX2	chr17	649.47	0.849434	0.00274077
ENSG00000262227				21.0674	-4.21877	0.00274077
ENSG00000128016	7538	ZFP36	chr19	1299.28	1.50484	0.00274112
ENSG00000203876	100505933	ADD3-AS1	chr10	13.8531	-5.18434	0.00274112
ENSG00000100154	23331	TTC28	chr22	491.541	1.94942	0.00274463
ENSG00000197140	203102	ADAM32	chr8	54.2068	3.21503	0.00276141
ENSG00000160352	148206	ZNF714	chr19	1008.85	-0.860321	0.00277477
ENSG00000110400	5818	NECTIN1	chr11	29.7831	-5.77295	0.00282486
ENSG00000124440	64344	HIF3A	chr19	382.742	4.40699	0.00282486
ENSG00000187987	222696	ZSCAN23	chr6	68.0301	2.4126	0.00282486
ENSG00000051341	10721	POLQ	chr3	131.181	-2.6911	0.00282707
ENSG00000088305	1789	DNMT3B	chr20	445.943	-1.24688	0.00282707
ENSG00000196155	25894	PLEKHG4	chr16	191.864	1.35369	0.00282707
ENSG00000167077	150365	MEI1	chr22	317.861	1.0199	0.0028298
ENSG00000225187				9.86665	-6.55028	0.00286043
ENSG00000205018				9.87361	-7.10997	0.00287249
ENSG00000284602				61.9919	2.33577	0.00292938
ENSG00000033327	9846	GAB2	chr11	440.599	0.950788	0.00292954
ENSG00000235236				28.4841	-2.66224	0.00295495
ENSG00000146826	55262	TRAPPC14	chr7	35.7829	-2.45598	0.00297429
ENSG00000115252	5136	PDE1A	chr2	1108.72	-1.50202	0.00300555
ENSG00000280721	101928173	LINC01943		66.3899	-1.88241	0.00302059
ENSG00000165138	203286	ANKS6	chr9	263.383	-1.0678	0.00303648
ENSG00000269937				16.1405	-5.95851	0.00303648
ENSG00000258376				23.6288	4.561	0.00305254
ENSG00000289698				25.1366	-4.1159	0.00306817
ENSG00000178342	26251	KCNG2	chr18	6.69235	-6.41373	0.00307227
ENSG00000253251	112441434	SHLD3		900.407	-1.43032	0.00307472
ENSG00000154589	23643	LY96	chr8	86.0309	-4.13722	0.00308178
ENSG00000130303	684	BST2	chr19	10306.1	0.748801	0.00309617
ENSG00000232869	28558	TRBV29-1		9.016	-8.06272	0.00312828
ENSG00000268093				11.5593	-5.08634	0.00314391
ENSG00000104613	55174	INTS10	chr8	3358.13	-0.476088	0.00314735
ENSG00000188060	115273	RAB42	chr1	54.8245	3.46877	0.00315052
ENSG00000177989	440836	CIMAP1B	chr22	55.1834	3.66792	0.00317425
ENSG00000204560	8449	DHX16	chr6	833.25	1.32495	0.00317425
ENSG00000288741				79.6105	1.81252	0.00317425
ENSG00000196418	7678	ZNF124	chr1	437.505	-0.817696	0.00318108
ENSG00000287175				21.4445	3.36995	0.00319286
ENSG00000237505	101927891	PKN2-AS1		14.4389	-5.1168	0.00320147
ENSG00000161544	114757	CYGB	chr17	45.3145	-2.70571	0.00321168
ENSG00000110328	374378	GALNT18	chr11	8.91053	-7.4687	0.00323047
ENSG00000277075	3012	H2AC8	chr6	372.345	1.81489	0.00323047
ENSG00000155393	55027	HEATR3	chr16	132.774	-2.46993	0.00325295
ENSG00000130635	1289	COL5A1	chr9	434.196	1.02541	0.00325431
ENSG00000287252				595.597	0.791489	0.00327738
ENSG00000144485	55502	HES6	chr2	34.0784	-5.86864	0.00329672
ENSG00000126460	5639	PRRG2	chr19	15.8309	-4.13582	0.00329791
ENSG00000185115	56160	NSMCE3	chr15	130.851	1.56911	0.00331276
ENSG00000104490	83988	NCALD	chr8	105.533	-2.85556	0.00332345
ENSG00000184009	71	ACTG1	chr17	47676.4	-0.729892	0.00335418
ENSG00000259915				12.5346	-5.81402	0.00335418
ENSG00000164056	10252	SPRY1	chr4	1182.04	1.13516	0.00335601
ENSG00000288700				11.4236	-5.84545	0.00337334
ENSG00000075275	9620	CELSR1	chr22	15.4005	-4.59414	0.00337862
ENSG00000291104	54718	BTN2A3P	chr6	14.0591	-3.96248	0.00338593
ENSG00000100941	5411	PNN	chr14	8436.77	-1.01094	0.0034016
ENSG00000108823	6442	SGCA	chr17	6.34671	-7.37021	0.0034016
ENSG00000123427	25895	EEF1AKMT3	chr12	361.882	0.706571	0.0034016
ENSG00000261971	124900372	LOC124900372		135.746	-2.5708	0.0034016
ENSG00000104738	4173	MCM4	chr8	3130.93	-1.03079	0.00340815
ENSG00000100722	79882	ZC3H14	chr14	3452.55	-0.537037	0.00340825
ENSG00000133104	23111	SPART	chr13	4187.1	0.725971	0.00340825
ENSG00000166091	116173	CMTM5	chr14	94.0548	4.32469	0.00340825
ENSG00000235703	100272228	EOLA2-DT	chrX	18.4031	-4.54756	0.00342334
ENSG00000140527	56964	WDR93	chr15	19.0494	-4.7137	0.00343121
ENSG00000145703	10788	IQGAP2	chr5	7146.91	-1.40968	0.00343121
ENSG00000100711	79038	ZFYVE21	chr14	179.153	1.72057	0.00343848
ENSG00000204482	7940	LST1	chr6_dbb_hap3	6848.22	-1.03002	0.00344929
ENSG00000170043	58485	TRAPPC1	chr17	2243.75	-0.862126	0.00345498
ENSG00000277501				31.4034	-2.52707	0.00345498
ENSG00000128039	79644	SRD5A3	chr4	1740.46	-0.783088	0.00345972
ENSG00000289938				7.47886	-6.16877	0.00345972
ENSG00000118849	5918	RARRES1	chr3	13.0736	3.92996	0.0034702
ENSG00000185627	5719	PSMD13	chr11	5147.98	-0.43285	0.00347739
ENSG00000254017	3499	IGHEP2		62.9448	-2.61524	0.00348005
ENSG00000289159				17.6078	2.8641	0.00348005
ENSG00000198517	7975	MAFK	chr7	40.7597	-3.39996	0.0034863
ENSG00000102265	7076	TIMP1	chrX	1859.79	-0.984148	0.00349168
ENSG00000257591	90589	ZNF625	chr19	50.6758	1.50709	0.00349168
ENSG00000196591	3066	HDAC2	chr6	6237.82	-0.508218	0.00350037
ENSG00000237693	345611	IRGM	chr5	17.0056	-4.32823	0.00350041
ENSG00000162783	51278	IER5	chr1	626.756	1.00603	0.00353092
ENSG00000057657	639	PRDM1	chr6	69.5544	2.2491	0.00355513
ENSG00000122121	7512	XPNPEP2	chrX	9.3686	-6.76641	0.00355513
ENSG00000151553	57700	FHIP2A	chr10	1553.7	-1.28064	0.00355513
ENSG00000258504				54.4079	-2.44374	0.00357281
ENSG00000141664	54877	ZCCHC2	chr18	720.726	-1.05099	0.00358189
ENSG00000213064	375035	SFT2D2	chr1	1505.84	-0.784958	0.00358189
ENSG00000272686	116435299	WASL-DT		261.423	1.2611	0.00358189
ENSG00000118965	57539	WDR35	chr2	350.369	1.396	0.00359343
ENSG00000288839				1479.24	-1.43445	0.00359624
ENSG00000172766	79612	NAA16	chr13	1019.39	-1.06768	0.00359648
ENSG00000175606	54968	TMEM70	chr8	528.056	-0.850827	0.00362466
ENSG00000272379				589.848	1.44121	0.00363056
ENSG00000068097	63897	HEATR6	chr17	813.586	0.929675	0.00365869
ENSG00000206530	55779	CFAP44	chr3	80.3738	-3.36589	0.00365869
ENSG00000114859	1181	CLCN2	chr3	17.0553	-4.78128	0.00366308
ENSG00000126106	79639	TMEM53	chr1	194.992	1.12165	0.00368577
ENSG00000274752	28577	TRBV12-3		125.564	-6.03341	0.00372915
ENSG00000246695				231.644	1.87748	0.003733
ENSG00000167105	162461	TMEM92	chr17	62.2044	2.60926	0.00374051
ENSG00000170893	7200	TRH	chr3	1575.08	1.77599	0.00376125
ENSG00000204054	124900275	LOC124900275		472.779	1.07177	0.00382138
ENSG00000174197	23269	MGA	chr15	1834.35	-1.25887	0.00385728
ENSG00000099840	113177	IZUMO4	chr19	22.0552	-3.78239	0.0038831
ENSG00000133115	161003	STOML3	chr13	8.05881	-5.73312	0.0038831
ENSG00000163818	54585	LZTFL1	chr3	1105.37	-1.62874	0.00388406
ENSG00000260220	399693	CCDC187		16.5048	6.17374	0.00390269
ENSG00000115163	1058	CENPA	chr2	15.2631	-5.64402	0.00392724
ENSG00000122068	84248	FYTTD1	chr3	6117.12	-0.735193	0.00392724
ENSG00000213760	534	ATP6V1G2	chr6_cox_hap2	112.114	-3.39277	0.00393969
ENSG00000203943	148418	SAMD13	chr1	355.364	0.881124	0.00394859
ENSG00000225889				15.5195	-5.9827	0.00394859
ENSG00000071054	9448	MAP4K4	chr2	1672.11	-1.2072	0.00400769
ENSG00000142347	4542	MYO1F	chr19	329.667	-1.16396	0.00400885
ENSG00000266074	57597	BAHCC1	chr17	152.647	-1.50409	0.00400885
ENSG00000170855	51499	TRIAP1	chr12	2328.46	-0.626721	0.00401396
ENSG00000081189	4208	MEF2C	chr5	5790.19	-0.726522	0.00402448
ENSG00000139890	161253	REM2	chr14	46.6976	2.50088	0.00403788
ENSG00000048544	55173	MRPS10	chr6	1171.41	-0.990846	0.00405671
ENSG00000162105	22941	SHANK2	chr11	8.89397	-6.46188	0.00407878
ENSG00000035403	7414	VCL	chr10	726.919	-1.25198	0.00410056
ENSG00000196396	5770	PTPN1	chr20	1647.81	-1.3318	0.00411245
ENSG00000005700	25998	IBTK	chr6	1426.58	-0.742123	0.00411453
ENSG00000125650	5623	PSPN	chr19	105.128	1.5175	0.004134
ENSG00000143110	128346	C1orf162	chr1	1824.41	0.897787	0.004134
ENSG00000105369	973	CD79A	chr19	336.516	-1.91415	0.00414244
ENSG00000123700	3759	KCNJ2	chr17	56.4981	4.08528	0.00414527
ENSG00000275342	157285	PRAG1	chr8	7.59757	-6.85017	0.00414527
ENSG00000120278	57480	PLEKHG1	chr6	147.489	2.56243	0.0041585
ENSG00000151729	291	SLC25A4	chr4	270.868	1.52553	0.0041585
ENSG00000196338	54413	NLGN3	chrX	73.2014	-2.43663	0.00418935
ENSG00000166411	3419	IDH3A	chr15	1969.23	-0.925816	0.00422927
ENSG00000188343	137392	CIBAR1	chr8	730.898	0.843195	0.00422927
ENSG00000130818	79088	ZNF426	chr19	2218.23	0.815636	0.00425598
ENSG00000174501	400986	ANKRD36C		2939.29	-1.1015	0.00427573
ENSG00000130856	7776	ZNF236	chr18	451.847	-1.56326	0.00429965
ENSG00000170471	57148	RALGAPB	chr20	682.304	-0.848097	0.00430715
ENSG00000197557	92104	IFT70A	chr2	66.2751	2.92114	0.00432369
ENSG00000169169	126129	CPT1C	chr19	20.8698	4.47945	0.00432741
ENSG00000136867	1318	SLC31A2	chr9	96.9099	-2.17737	0.00433205
ENSG00000040199	23035	PHLPP2	chr16	76.2003	-2.65101	0.00434441
ENSG00000119946	26507	CNNM1	chr10	79.244	2.33281	0.00434684
ENSG00000181722	26137	ZBTB20	chr3	4552.19	0.64566	0.0043689
ENSG00000231711				41.994	3.18112	0.00439003
ENSG00000237181	101926963	PRKAR1B-AS1		205.169	1.37777	0.00439003
ENSG00000119397	11064	CNTRL	chr9	6292.72	-0.821333	0.00439781
ENSG00000198948	101928198	LOC101928198		41.2208	3.81507	0.00445107
ENSG00000166928	84689	MS4A14	chr11	12.0328	-6.61781	0.00451006
ENSG00000174080	8722	CTSF	chr11	354.575	1.88285	0.00451006
ENSG00000257660	100506125	ADCY6-DT		61.3333	1.56541	0.00451006
ENSG00000165698	11092	SPACA9	chr9	304.118	-2.81345	0.00452345
ENSG00000021776	9716	AQR	chr15	1810.54	-0.732455	0.00454873
ENSG00000274180	256302	NATD1	chr17	59.0925	2.63957	0.00455259
ENSG00000119888	4072	EPCAM	chr2	618.146	1.59942	0.00456519
ENSG00000251209	101927310	LOC101927310		74.4694	2.16951	0.00456519
ENSG00000162415	57643	ZSWIM5	chr1	52.0179	2.84183	0.00457037
ENSG00000231125				10.1567	-5.35329	0.00457712
ENSG00000237637				12.9547	-4.94723	0.0045875
ENSG00000260807	115804232	CEROX1		137.208	2.11616	0.00459072
ENSG00000198898	830	CAPZA2	chr7	7947.49	1.03621	0.00460703
ENSG00000184378	84517	ACTRT3	chr3	33.6075	4.44702	0.00461578
ENSG00000175895	79666	PLEKHF2	chr8	2533.71	-1.06452	0.00463432
ENSG00000162909	824	CAPN2	chr1	1170.06	1.34427	0.00464095
ENSG00000197241	155184	SLC2A7	chr1	5.54054	-6.99967	0.00464095
ENSG00000152749	160897	GPR180	chr13	470.395	-1.22683	0.00465412
ENSG00000106733	54981	NMRK1	chr9	862.115	0.938943	0.00465687
ENSG00000173261	153770	PLAC8L1	chr5	9.362	-5.96997	0.00467621
ENSG00000170027	7532	YWHAG	chr7	1090.11	-0.802233	0.00468924
ENSG00000142046	641649	TMEM91	chr19	1821.2	0.660711	0.00469378
ENSG00000163536	5274	SERPINI1	chr3	1109.75	1.34875	0.00470419
ENSG00000152213	115761	ARL11	chr13	177.611	1.31791	0.00470477
ENSG00000289357				18.084	-5.92785	0.00470477
ENSG00000203950	26071	RTL8A	chrX	475.279	1.1468	0.00470856
ENSG00000284669				6.72479	-6.08951	0.00475091
ENSG00000158747	100532736	MICOS10-NBL1	chr1	105.709	2.11479	0.00476125
ENSG00000100865	51550	CINP	chr14	811.875	-0.647173	0.00479044
ENSG00000153253	6328	SCN3A	chr2	1035.15	-3.31934	0.00479495
ENSG00000089505	113540	CMTM1	chr16	134.15	-1.29963	0.00479984
ENSG00000175544	57010	CABP4	chr11	18.3427	-4.53282	0.00479984
ENSG00000267165				501.951	1.09182	0.00480864
ENSG00000272182				10.5921	-5.34137	0.00484214
ENSG00000124140	57468	SLC12A5	chr20	44.4672	1.67434	0.00484925
ENSG00000114805	23007	PLCH1	chr3	136.691	-2.72469	0.00489276
ENSG00000085563	5243	ABCB1	chr7	1551.15	0.775894	0.00492679
ENSG00000125484	9329	GTF3C4	chr9	658.722	-0.77338	0.00492679
ENSG00000143924	27436	EML4	chr2	1735.25	-0.845402	0.00492679
ENSG00000148400	4851	NOTCH1	chr9	320.755	-1.61884	0.00494091
ENSG00000198648	27347	STK39	chr2	80.4916	-2.20239	0.00495174
ENSG00000139990	8816	DCAF5	chr14	3172.76	-0.658491	0.00495913
ENSG00000197496	81031	SLC2A10	chr20	68.3218	1.82762	0.00495913
ENSG00000272398	100133941	CD24	chrY	21.0562	5.90404	0.00496041
ENSG00000108389	9110	MTMR4	chr17	466.924	-1.87883	0.00497231
ENSG00000126458	6237	RRAS	chr19	44.8897	1.98312	0.00497231
ENSG00000250125	401134	LINC02232	chr4	568.096	1.25984	0.00497231
ENSG00000288960				8.49684	-6.36994	0.00497231
ENSG00000290848				110.774	1.5027	0.00497231
ENSG00000163563	4332	MNDA	chr1	71.4011	-4.00884	0.004976
ENSG00000204619	6992	PPP1R11	chr6_ssto_hap7	2420.87	0.547639	0.00499814
ENSG00000174442	55055	ZWILCH	chr15	851.923	-1.00731	0.00499977
ENSG00000276043	29128	UHRF1	chr19	836.807	-2.02317	0.00504037
ENSG00000106078	23242	COBL	chr7	27.2939	-5.42195	0.00504213
ENSG00000128791	57045	TWSG1	chr18	1754.33	1.09248	0.00515166
ENSG00000011332	8193	DPF1	chr19	74.2109	-3.04684	0.00521038
ENSG00000205726	6453	ITSN1	chr21	195.085	-1.59101	0.00524788
ENSG00000108799	2145	EZH1	chr17	540.61	-0.786876	0.00524789
ENSG00000177683	168451	THAP5	chr7	631.739	1.18625	0.00524789
ENSG00000263874	100505576	LASP1NB	chr17	83.2114	-1.6934	0.00524789
ENSG00000204764	64901	RANBP17	chr5	161.685	-1.70896	0.00527241
ENSG00000120158	10171	RCL1	chr9	537.183	0.939771	0.00530368
ENSG00000271133	101927811	ITGB8-AS1		174.641	1.80761	0.00534421
ENSG00000049323	4052	LTBP1	chr2	74.1812	2.76903	0.00538397
ENSG00000171827	148268	ZNF570	chr19	196.27	-2.79703	0.00538673
ENSG00000164251	2150	F2RL1	chr5	515.4	0.984726	0.00539363
ENSG00000000003	7105	TSPAN6	chrX	71.5196	2.88853	0.00540058
ENSG00000176463	28232	SLCO3A1	chr15	525.693	1.29014	0.00540169
ENSG00000163810	7047	TGM4	chr3	28.7915	-3.07744	0.00541938
ENSG00000007402	9254	CACNA2D2	chr3	18.5515	3.6823	0.00544177
ENSG00000160953	84939	PWWP3A	chr19	809.845	1.28001	0.00545464
ENSG00000120458	79684	MSANTD2	chr11	90.3565	-2.07044	0.00546532
ENSG00000134954	2113	ETS1	chr11	132.746	-1.42877	0.00546532
ENSG00000289407				9.12489	-5.58267	0.00549765
ENSG00000249207				15.4134	-5.95607	0.00553115
ENSG00000288879				7.17191	-6.54451	0.00553167
ENSG00000072133	27330	RPS6KA6	chrX	98.1559	2.36413	0.00553485
ENSG00000152952	5352	PLOD2	chr3	565.779	1.31211	0.00555318
ENSG00000267532	100506755	MIR497HG	chr17	13.131	-4.03659	0.00555318
ENSG00000146006	26045	LRRTM2	chr5	49.8769	-3.68822	0.00555503
ENSG00000165209	55342	STRBP	chr9	1666.09	-0.988279	0.00558401
ENSG00000109971	3312	HSPA8	chr11	15893.6	-0.746724	0.00560412
ENSG00000230454				78.839	-1.60799	0.00560889
ENSG00000179564	132228	LSMEM2	chr3	8.73182	-5.67419	0.0056141
ENSG00000284084				94.4469	-2.93854	0.00562666
ENSG00000007968	1870	E2F2	chr1	34.1569	-3.25238	0.00564948
ENSG00000135677	2799	GNS	chr12	1005.93	1.71085	0.00566681
ENSG00000273729				75.7104	-2.14177	0.00571209
ENSG00000169313	64805	P2RY12	chr3	12.347	-5.7128	0.00575663
ENSG00000289046				15.4911	-3.10242	0.00577274
ENSG00000248079				9.07123	-6.08472	0.00580011
ENSG00000077254	23032	USP33	chr1	2412.52	-0.533862	0.00582041
ENSG00000167664	126259	TMIGD2	chr19	1454.65	-1.88353	0.00582041
ENSG00000185808	51227	PIGP	chr21	749.615	-0.861176	0.00582041
ENSG00000284634				117.354	1.13349	0.00582041
ENSG00000184709	389816	LRRC26	chr9	37.9611	-3.30345	0.00583205
ENSG00000144476	57007	ACKR3	chr2	14.3779	2.76474	0.00584206
ENSG00000175066	256356	GK5	chr3	340.21	-1.40534	0.00584622
ENSG00000185065	105372860	UFD1-AS1		55.341	-3.05787	0.00589594
ENSG00000214046	79086	SMIM7	chr19	1533.64	0.781025	0.00589594
ENSG00000268804	107984811	LINC02132		13.3477	-6.75748	0.00589696
ENSG00000126545	1446	CSN1S1	chr4	34.8492	-5.36159	0.00596833
ENSG00000134072	8536	CAMK1	chr3	44.8034	3.47693	0.00600157
ENSG00000124713	27232	GNMT	chr6	16.5515	-3.53202	0.00600276
ENSG00000125249	5911	RAP2A	chr13	280.836	-1.03759	0.00600276
ENSG00000138722	22915	MMRN1	chr4	4876.8	1.22127	0.00601252
ENSG00000121895	80008	TMEM156	chr4	813.84	-1.524	0.00602152
ENSG00000182240	25825	BACE2	chr21	62.151	2.64874	0.00602574
ENSG00000161055	92304	SCGB3A1	chr5	65.921	2.41387	0.00604385
ENSG00000281649	100506710	EBLN3P	chr9	3085.54	-1.07994	0.00604385
ENSG00000079974	11159	RABL2A	chr2	1246.5	-0.776561	0.006045
ENSG00000226791	101927070	LINC02611		9.12006	-7.56665	0.00608892
ENSG00000115738	3398	ID2	chr2	1484.36	1.83674	0.00610252
ENSG00000224373	28392	IGHV4-59		12.358	-8.22565	0.0061229
ENSG00000274922				16.4581	-6.26764	0.0061268
ENSG00000165949	3429	IFI27	chr14	32.6677	3.28059	0.00614091
ENSG00000092094	55644	OSGEP	chr14	2425.99	-0.567244	0.00614819
ENSG00000102781	84056	KATNAL1	chr13	288.559	-2.11396	0.00616176
ENSG00000136449	84073	MYCBPAP	chr17	98.6508	2.06756	0.00616176
ENSG00000169016	1876	E2F6	chr2	177.265	1.4005	0.00622495
ENSG00000177455	930	CD19	chr16	70.5171	2.15111	0.00622495
ENSG00000198954	26128	KIFBP	chr10	108.613	-2.20934	0.00622495
ENSG00000103994	64397	ZNF106	chr15	5009.04	-0.833897	0.00622692
ENSG00000261670				36.3472	2.07018	0.00622692
ENSG00000085644	7760	ZNF213	chr16	32.4424	-2.68464	0.00623173
ENSG00000132434	55915	LANCL2	chr7	624.128	1.17317	0.00623434
ENSG00000162664	284695	ZNF326	chr1	2508.71	-0.795387	0.00623434
ENSG00000213123	255758	DYNLT2B	chr3	893.444	-1.0717	0.00623434
ENSG00000232860	284649	SMG7-AS1	chr1	35.7191	2.10749	0.006285
ENSG00000178297	360200	TMPRSS9	chr19	37.1646	-3.48862	0.00631273
ENSG00000242715	728591	CCDC169	chr13	391.833	1.76963	0.00634174
ENSG00000158828	65018	PINK1	chr1	191.356	1.04159	0.00636443
ENSG00000169704	2815	GP9	chr3	53.1618	3.35363	0.00636443
ENSG00000183530	253143	PRR14L	chr22	1224.99	-1.456	0.00636443
ENSG00000288998				68.4177	-2.29771	0.00636443
ENSG00000172469	79694	MANEA	chr6	235.396	-2.03566	0.0063654
ENSG00000134278	56907	SPIRE1	chr18	120.98	1.8672	0.0063731
ENSG00000064547	9170	LPAR2	chr19	229.471	-2.78656	0.00637387
ENSG00000147100	6567	SLC16A2	chrX	41.1559	3.77056	0.00637387
ENSG00000196209	284759	SIRPB2	chr20	87.1228	3.03656	0.00637886
ENSG00000124490	7180	CRISP2	chr6	21.8073	5.59096	0.00638617
ENSG00000253854				15.4216	-3.33616	0.00641216
ENSG00000238018				26.8713	-3.18716	0.00649833
ENSG00000146112	170954	PPP1R18	chr6_ssto_hap7	1699.66	-1.27964	0.0065033
ENSG00000270100				14.5923	-3.33585	0.00656047
ENSG00000198730	9646	CTR9	chr11	1069.16	-0.879977	0.00657758
ENSG00000078401	1906	EDN1	chr6	17.3856	-6.23624	0.00659562
ENSG00000066455	9950	GOLGA5	chr14	1307.01	0.73022	0.00661889
ENSG00000122548	9808	KIAA0087	chr7	600.199	-4.5256	0.00661889
ENSG00000133318	10313	RTN3	chr11	8461.41	0.702417	0.00661889
ENSG00000256294	7768	ZNF225	chr19	108.93	1.99568	0.00661889
ENSG00000260296				44.1736	-3.6683	0.00661889
ENSG00000205593	414918	DENND6B	chr22	286.586	-1.33768	0.00664502
ENSG00000165731	5979	RET	chr10	6.88093	-5.95266	0.00664819
ENSG00000198286	84433	CARD11	chr7	200.036	-1.58001	0.00665185
ENSG00000178764	22882	ZHX2	chr8	425.864	1.60888	0.00669218
ENSG00000189180	7581	ZNF33A	chr10	1287.34	0.891006	0.00669218
ENSG00000046653	2824	GPM6B	chrX	210.569	1.95697	0.00670138
ENSG00000172493	4299	AFF1	chr4	1972.14	-1.13779	0.00670138
ENSG00000181350	388341	LRRC75A	chr17	73.4236	1.74506	0.00671255
ENSG00000196912	57730	ANKRD36B	chr2	1761.01	-0.852278	0.00676984
ENSG00000079841	22999	RIMS1	chr6	33.8122	3.9106	0.00681408
ENSG00000095564	9044	BTAF1	chr10	1437.55	-1.15551	0.00681408
ENSG00000117245	57576	KIF17	chr1	67.397	-3.55587	0.00681408
ENSG00000269289	100505851	LOC100505851		8.85242	-5.00733	0.00681408
ENSG00000165792	64745	METTL17	chr14	1446.78	-0.696268	0.00683795
ENSG00000288075				260.899	1.17074	0.00695217
ENSG00000072274	7037	TFRC	chr3	7856.08	-0.849582	0.00696152
ENSG00000198453	374900	ZNF568	chr19	631.829	0.815247	0.00696152
ENSG00000151320	9472	AKAP6	chr14	32.9558	-2.95433	0.00699494
ENSG00000182195	23641	LDOC1	chrX	399.618	1.64316	0.00700618
ENSG00000120756	5357	PLS1	chr3	411.659	1.31003	0.00702205
ENSG00000198715	112770	GLMP	chr1	948.866	1.00631	0.00702205
ENSG00000140416	7168	TPM1	chr15	2027.52	0.999811	0.00704937
ENSG00000068831	10235	RASGRP2	chr11	1869.24	-0.925587	0.00706724
ENSG00000164466	94081	SFXN1	chr5	2112.89	-1.02323	0.00707223
ENSG00000140750	55114	ARHGAP17	chr16	1015.7	0.957471	0.00707602
ENSG00000263033				8.44281	-5.33511	0.00707602
ENSG00000180592	387640	SKIDA1	chr10	211.869	1.32437	0.0070927
ENSG00000156273	571	BACH1	chr21	596.434	-1.01859	0.00710852
ENSG00000215304				46.0384	-2.68071	0.00712273
ENSG00000101439	1471	CST3	chr20	1872.44	1.30339	0.00714351
ENSG00000158186	22808	MRAS	chr3	55.3177	4.40394	0.00717889
ENSG00000268530	105372430	LOC105372430		19.1284	3.26832	0.00717889
ENSG00000198722	10497	UNC13B	chr9	73.7214	1.56758	0.00718377
ENSG00000164695	92421	CHMP4C	chr8	281.412	1.38973	0.0071862
ENSG00000227258	101929212	SMIM2-AS1		12.2247	-5.76363	0.00724645
ENSG00000149289	85463	ZC3H12C	chr11	381.969	1.24863	0.00725993
ENSG00000092529	825	CAPN3	chr15	94.224	-3.04339	0.00731116
ENSG00000136856	29988	SLC2A8	chr9	87.2646	2.58837	0.00733462
ENSG00000204252	3111	HLA-DOA	chr6_dbb_hap3	1632.53	1.48723	0.00734261
ENSG00000100968	4776	NFATC4	chr14	45.0843	2.80488	0.0073648
ENSG00000147854	115426	UHRF2	chr9	984.75	-0.88018	0.0073648
ENSG00000163961	165918	RNF168	chr3	2494.75	0.992455	0.0073648
ENSG00000205339	10527	IPO7	chr11	2514.04	-0.772344	0.0073873
ENSG00000048828	23196	FAM120A	chr9	1206.67	-0.862446	0.00741204
ENSG00000178307	8834	TMEM11	chr17	3484.52	-0.784493	0.0074389
ENSG00000213689	11277	TREX1	chr3	358.387	-0.92809	0.00745405
ENSG00000130768	27293	SMPDL3B	chr1	390.805	1.87045	0.00745594
ENSG00000226067				309.33	0.842161	0.00745594
ENSG00000156709	9131	AIFM1	chrX	1411.17	-0.623815	0.00746382
ENSG00000105835	10135	NAMPT	chr7	5465.54	0.874402	0.00747606
ENSG00000178460	157777	MCMDC2	chr8	31.4552	-3.87823	0.00747606
ENSG00000289226				83.4697	-1.15049	0.00751248
ENSG00000270641	9383	TSIX	chrX	23.6979	-2.92432	0.00753075
ENSG00000166471	440026	TMEM41B	chr11	413.579	-0.978855	0.00753116
ENSG00000154822	23228	PLCL2	chr3	915.502	0.995959	0.0075528
ENSG00000134569	4038	LRP4	chr11	20.953	-5.01144	0.0076165
ENSG00000160781	79957	PAQR6	chr1	47.1436	1.94833	0.00763108
ENSG00000161835	160622	TAMALIN	chr12	48.3266	3.09169	0.00764546
ENSG00000230124	100527964	LHX4-AS1	chr1	1450.95	0.663907	0.00764546
ENSG00000108602	218	ALDH3A1	chr17	24.0318	4.84646	0.00764724
ENSG00000187626	387032	ZKSCAN4	chr6	593.7	-1.06323	0.00767659
ENSG00000189171	6284	S100A13	chr1	87.7645	1.30536	0.00768844
ENSG00000143845	55224	ETNK2	chr1	124.848	2.96016	0.00770382
ENSG00000006459	80853	KDM7A	chr7	201.541	1.73158	0.00772615
ENSG00000272711	118568819	HK2-DT		8.41273	-5.62531	0.00772615
ENSG00000197857	51710	ZNF44	chr19	838.259	0.830481	0.00772714
ENSG00000108309	10900	RUNDC3A	chr17	14.8835	4.21684	0.00774584
ENSG00000289132	124905202	LOC124905202		50.2348	2.1352	0.00775331
ENSG00000129116	23022	PALLD	chr4	127.443	-2.77506	0.00776958
ENSG00000125733	9322	TRIP10	chr19	175.98	2.38022	0.00777728
ENSG00000248663				97.7148	1.71759	0.00781706
ENSG00000289037				8.50803	-5.9844	0.00784138
ENSG00000106034	79974	CPED1	chr7	535.763	1.64282	0.00784168
ENSG00000159403	715	C1R	chr12	205.251	1.87026	0.00786518
ENSG00000284874	100526833	SEPT5-GP1BB	chr22	205.07	5.51965	0.0078902
ENSG00000253598	347051	SLC10A5	chr8	82.8693	3.17877	0.00790032
ENSG00000226754	100507564	MAGOH-DT	chr1	26.7179	-2.54365	0.00790835
ENSG00000180543	85453	TSPYL5	chr8	158.653	1.45279	0.00793248
ENSG00000065413	91526	ANKRD44	chr2	2882.83	-0.990827	0.00794086
ENSG00000082438	22837	COBLL1	chr2	250.431	-1.66054	0.00797734
ENSG00000255150	493861	EID3	chr12	334.607	0.728045	0.00797734
ENSG00000106772	158471	PRUNE2	chr9	159.852	1.66557	0.00805405
ENSG00000197879	4641	MYO1C	chr17	45.054	2.94358	0.00806746
ENSG00000234311				70.598	1.89257	0.00808181
ENSG00000180354	222166	MTURN	chr7	683.675	-1.05185	0.00808532
ENSG00000225855	284618	RUSC1-AS1	chr1	228.398	-1.20267	0.00808532
ENSG00000160229	7617	ZNF66		256.367	-1.05936	0.00811909
ENSG00000141198	10040	TOM1L1	chr17	29.583	3.72701	0.00814337
ENSG00000156968	255027	MPV17L	chr16	209.576	1.70405	0.00814337
ENSG00000198873	2869	GRK5	chr10	85.0064	1.819	0.00814337
ENSG00000129534	55320	MIS18BP1	chr14	7456.99	-0.909404	0.00816529
ENSG00000058866	1608	DGKG	chr3	14.2302	-6.09032	0.00817009
ENSG00000134222	84722	PSRC1	chr1	19.2654	-3.40812	0.00817873
ENSG00000198792	25829	TMEM184B	chr22	63.9848	-1.55175	0.00817873
ENSG00000250616	101928595	YPEL3-DT		19.4276	-3.45167	0.00817873
ENSG00000126088	7389	UROD	chr1	12669.8	0.664478	0.00822423
ENSG00000101577	9663	LPIN2	chr18	635.67	-1.1738	0.00825769
ENSG00000075884	55843	ARHGAP15	chr2	8188.75	0.8854	0.00830516
ENSG00000198860	116461	TSEN15	chr1	1220.33	-0.600234	0.00830516
ENSG00000153975	221302	ZUP1	chr6	552.218	-0.808214	0.00833016
ENSG00000198417	4494	MT1F	chr16	54.6175	2.03498	0.00833016
ENSG00000198912	339448	C1orf174	chr1	886.426	-1.01117	0.00833768
ENSG00000086300	29887	SNX10	chr7	2871.38	-0.981374	0.00834632
ENSG00000149485	3992	FADS1	chr11	7376.33	-0.712636	0.00838319
ENSG00000183023	6546	SLC8A1	chr2	114.296	-3.16532	0.00851933
ENSG00000130396	4301	AFDN	chr6	81.8213	3.57417	0.00851963
ENSG00000104723	7991	TUSC3	chr8	35.1523	-2.44642	0.00852763
ENSG00000106484	4232	MEST	chr7	12607.4	0.411207	0.00854756
ENSG00000136541	57471	ERMN	chr2	47.4827	-3.32832	0.00857055
ENSG00000117791	54996	MTARC2	chr1	36.454	3.73346	0.00858439
ENSG00000172965	541471	MIR4435-2HG	chr2	833.036	-1.03803	0.00858439
ENSG00000273173	8926	SNURF	chr15	139.258	1.27571	0.00858439
ENSG00000172671	93550	ZFAND4	chr10	214.646	1.35554	0.00861195
ENSG00000049540	2006	ELN	chr7	191.571	2.36097	0.00861316
ENSG00000117410	533	ATP6V0B	chr1	7162.92	-0.739459	0.00861321
ENSG00000275591	389610	XKR5	chr8	11.2046	-6.82203	0.008652
ENSG00000163624	1040	CDS1	chr4	24.8081	5.61348	0.00865574
ENSG00000229739	102724919	PDC-AS1		48.791	-2.69055	0.00866957
ENSG00000115241	5496	PPM1G	chr2	2664.1	-0.63128	0.00868609
ENSG00000198056	5557	PRIM1	chr12	1181.87	-0.656649	0.00868609
ENSG00000144057	84620	ST6GAL2	chr2	25.6283	5.73591	0.00869023
ENSG00000138279	310	ANXA7	chr10	6108.55	0.545882	0.00874779
ENSG00000138796	3033	HADH	chr4	2346.15	-0.984594	0.00875169
ENSG00000285382				74.0436	-1.36777	0.00875169
ENSG00000277763				28.0053	2.68397	0.00876719
ENSG00000120549	56243	KIAA1217	chr10	35.0882	-4.32675	0.00880417
ENSG00000174013	200933	FBXO45	chr3	856.152	-1.40542	0.00881131
ENSG00000088812	8455	ATRN	chr20	347.83	-1.39161	0.00886113
ENSG00000152684	53918	PELO	chr5	321.379	0.906625	0.00888333
ENSG00000105443	9266	CYTH2	chr19	1885.98	0.753678	0.0088992
ENSG00000126861	101927057	LOC101927057		21.987	-3.18638	0.0088992
ENSG00000182389	785	CACNB4	chr2	77.0733	-3.70388	0.0088992
ENSG00000204592	3133	HLA-E	chr6_cox_hap2	55912.4	0.937982	0.0088992
ENSG00000109265	57482	CRACD	chr4	580.776	1.25751	0.00890642
ENSG00000165312	220213	OTUD1	chr10	274.64	1.23725	0.008943
ENSG00000225930	26082	LINC02249	chr15	19.3431	2.99061	0.00895796
ENSG00000275278				80.3978	-2.01696	0.00897132
ENSG00000272192	118568829	PDE7A-DT		7.66485	-5.00206	0.00903683
ENSG00000177732	6666	SOX12	chr20	491.792	-1.05767	0.0090822
ENSG00000227706				44.7319	-2.87599	0.0091017
ENSG00000245067	255130	IGFBP7-AS1	chr4	11.8543	-5.14848	0.0091017
ENSG00000176273	159371	SLC35G1	chr10	141.332	-2.26335	0.00912192
ENSG00000027075	5583	PRKCH	chr14	2553.01	0.915766	0.00918504
ENSG00000286071	105373170	LOC105373170		20.0689	-4.55214	0.00923087
ENSG00000264853				15.1903	-4.4988	0.00923466
ENSG00000099284	55506	MACROH2A2	chr10	506.662	1.23659	0.00929439
ENSG00000134324	23175	LPIN1	chr2	3642.29	-0.920041	0.00929439
ENSG00000266993				32.1312	-2.65792	0.00929861
ENSG00000234694	105378687	CDC20-DT		21.9806	-2.99247	0.00929924
ENSG00000180539	401563	LINC02908	chr9	117.618	-3.49195	0.00931632
ENSG00000212694	338799	LINC01089	chr12	2126.16	-0.786595	0.00934703
ENSG00000105698	7392	USF2	chr19	666.482	-1.49932	0.00935392
ENSG00000196911	3841	KPNA5	chr6	729.069	-0.789422	0.00935392
ENSG00000169490	83877	TM2D2	chr8	1022.39	0.911567	0.00937563
ENSG00000267454	386758	ZNF582-DT	chr19	289.847	0.894021	0.00948566
ENSG00000290796	91355	LRP5L	chr22	202.632	1.59998	0.00948566
ENSG00000240801				15.8045	6.19508	0.0094867
ENSG00000130052	9754	STARD8	chrX	21.5	3.2766	0.00951248
ENSG00000276410	3018	H2BC3	chr6	53.7203	2.18641	0.00951248
ENSG00000129538	6035	RNASE1	chr14	45.3444	4.22672	0.00953156
ENSG00000104880	23370	ARHGEF18	chr19	172.257	-2.50202	0.00956632
ENSG00000154133	54538	ROBO4	chr11	134.107	1.87046	0.00956963
ENSG00000164253	55255	WDR41	chr5	2491.54	-0.824368	0.0095785
ENSG00000139637	60314	MYG1	chr12	1258.08	-0.748957	0.00958027
ENSG00000160957	9401	RECQL4	chr8	25.3584	-2.93087	0.00960077
ENSG00000290784				27.4856	-2.61994	0.00962227
ENSG00000102984	55565	ZNF821	chr16	163.782	1.47982	0.00964542
ENSG00000151789	79750	ZNF385D	chr3	122.136	3.19595	0.00964542
ENSG00000139549	50846	DHH	chr12	15.1425	-5.1939	0.00972467
ENSG00000178562	940	CD28	chr2	6.44368	-5.8355	0.00972467
ENSG00000079215	6507	SLC1A3	chr5	38.1051	3.82343	0.00972777
ENSG00000229666				24.3424	-3.43882	0.00972777
ENSG00000169570	285605	DTWD2	chr5	248.833	1.64638	0.0097311
ENSG00000228369	104355143	TXNDC12-AS1		10.1	-3.66103	0.00976922
ENSG00000159618	221188	ADGRG5	chr16	136.233	-3.77882	0.00977863
ENSG00000196547	4122	MAN2A2	chr15	1704.17	1.56993	0.00977863
ENSG00000276853				119.722	1.17181	0.00980903
ENSG00000251141				113.731	1.77876	0.00982349
ENSG00000283503	105372079	LINC01902		9.06164	-5.43042	0.00988384
ENSG00000288528				32.9407	1.96579	0.00988384
ENSG00000107104	23189	KANK1	chr9	322.153	1.64662	0.00988997
ENSG00000198053	140885	SIRPA	chr20	102.122	1.95378	0.00988997
ENSG00000261187				19.5678	-2.50139	0.00994855
ENSG00000066027	5525	PPP2R5A	chr1	627.974	-0.857527	0.00997799
ENSG00000152133	253635	GPATCH11	chr2	339.564	-1.24648	0.0101007
ENSG00000173917	3212	HOXB2	chr17	944.958	1.8029	0.0101449
ENSG00000118596	9194	SLC16A7	chr12	526.896	1.23824	0.0101648
ENSG00000119535	1441	CSF3R	chr1	1477.96	1.45945	0.0101648
ENSG00000173077	50514	DELEC1	chr9	29.4142	2.83662	0.0101648
ENSG00000120669	54937	SOHLH2	chr13	238.531	2.09086	0.0101912
ENSG00000148814	80313	LRRC27	chr10	485.814	-0.866749	0.0102057
ENSG00000243749	100506144	TMEM35B	chr1	1441.37	1.00237	0.0102389
ENSG00000074706	26034	IPCEF1	chr6	13.2436	-4.99779	0.0102795
ENSG00000100519	5706	PSMC6	chr14	3372.44	-0.683834	0.010359
ENSG00000167775	51293	CD320	chr19	1732.18	-0.913642	0.0104164
ENSG00000261371	5175	PECAM1	chr17	7825.28	-0.60797	0.0104164
ENSG00000146859	55281	TMEM140	chr7	581.951	0.739735	0.0104399
ENSG00000151838	729665	CCDC175	chr14	159.904	2.05033	0.0104399
ENSG00000108861	1845	DUSP3	chr17	810.728	0.644537	0.0104424
ENSG00000168038	54986	ULK4	chr3	261.276	-1.29536	0.0104424
ENSG00000132300	55037	PTCD3	chr2	4909.27	-0.684837	0.0104741
ENSG00000058673	9877	ZC3H11A	chr1	3479.99	-0.789162	0.0105219
ENSG00000113356	10622	POLR3G	chr5	113.403	-2.94075	0.010579
ENSG00000121690	91614	DEPDC7	chr11	62.7794	-2.70192	0.0105932
ENSG00000142227	2014	EMP3	chr19	5278.1	0.715658	0.0105932
ENSG00000164050	5364	PLXNB1	chr3	61.3778	-2.70747	0.0105962
ENSG00000271643	105377023	PDCD6IP-DT		19.1146	-3.40531	0.0105984
ENSG00000165795	57447	NDRG2	chr14	738.003	1.51336	0.0106168
ENSG00000184557	9021	SOCS3	chr17	168.805	1.66077	0.0106367
ENSG00000272186				26.0019	-2.36624	0.0106367
ENSG00000169314	150248	C22orf15	chr22	134.741	1.18889	0.0107106
ENSG00000163527	201595	STT3B	chr3	2592.95	-0.891059	0.0108129
ENSG00000107890	22852	ANKRD26	chr10	1044.23	-1.11353	0.0108133
ENSG00000161940	255877	BCL6B	chr17	47.1282	2.39167	0.0108133
ENSG00000185842	127602	DNAH14	chr1	570.598	0.83226	0.0108133
ENSG00000132386	5176	SERPINF1	chr17	207.323	-2.69846	0.0108171
ENSG00000184616	100101268	SPDYE12		36.9805	-2.37618	0.0108195
ENSG00000241973	5297	PI4KA	chr22	706.695	-1.07343	0.0108288
ENSG00000272589	100507331	ZSWIM8-AS1		20.4621	-3.95866	0.010846
ENSG00000144118	5899	RALB	chr2	4592.58	0.713947	0.0108713
ENSG00000105649	5864	RAB3A	chr19	8.75216	-6.05962	0.0109629
ENSG00000188037	1180	CLCN1	chr7	35.372	3.51823	0.0109703
ENSG00000113595	373	TRIM23	chr5	120.389	-1.80765	0.010997
ENSG00000104833	10382	TUBB4A	chr19	230.394	1.82867	0.011001
ENSG00000100485	6655	SOS2	chr14	921.532	-0.941795	0.0110245
ENSG00000047346	56204	ATOSA	chr15	1016.08	-0.941402	0.0110859
ENSG00000159788	6002	RGS12	chr4	207.902	1.37951	0.0110859
ENSG00000233968	101928834	LOC101928834		850.354	2.12427	0.0110922
ENSG00000167635	7705	ZNF146	chr19	2798.47	0.546111	0.0111236
ENSG00000064763	55711	FAR2	chr12	1213.28	-0.863979	0.0111624
ENSG00000257303				315.979	0.84286	0.0111759
ENSG00000290906				92.8132	-2.71302	0.0111785
ENSG00000260806				138.954	1.35389	0.0112177
ENSG00000114902	28972	SPCS1	chr3	2999.29	0.563323	0.0112268
ENSG00000183850	100129543	ZNF730	chr19	31.5414	-2.83733	0.0112268
ENSG00000236283				33.2332	-4.01488	0.0112368
ENSG00000173597	27284	SULT1B1	chr4	10.6198	-4.2415	0.0112422
ENSG00000089041	5027	P2RX7	chr12	1033.45	-0.758315	0.0112692
ENSG00000088899	9762	LZTS3	chr20	33.2828	2.51797	0.0112788
ENSG00000228340	729296	LOC729296		151.407	1.70509	0.0113047
ENSG00000254438	101928132	LINC02683		6.09381	-6.78324	0.0113047
ENSG00000289596				9.0839	-7.11574	0.0113047
ENSG00000124882	2069	EREG	chr4	1343.04	1.53786	0.011322
ENSG00000139197	5830	PEX5	chr12	385.383	-1.93098	0.011322
ENSG00000227908	441072	IL6ST-DT	chr5	64.9575	2.1134	0.011322
ENSG00000187266	2057	EPOR	chr19	128.115	2.78159	0.011326
ENSG00000215883	606495	CYB5RL	chr1	233.137	1.40772	0.0113621
ENSG00000119326	8727	CTNNAL1	chr9	1198.91	0.869698	0.0113701
ENSG00000104312	8767	RIPK2	chr8	13875.5	0.783832	0.0113794
ENSG00000198075	27233	SULT1C4	chr2	1136	0.927172	0.0113884
ENSG00000139187	10219	KLRG1	chr12	1902.4	1.99231	0.0114268
ENSG00000204351	6499	SKIC2	chr6_qbl_hap6	206.208	1.22159	0.0114268
ENSG00000268744				30.8218	-3.65709	0.0114625
ENSG00000197302	124411	KRBOX5	chr16	499.752	-1.31942	0.0114722
ENSG00000240720	401387	LRRD1	chr7	9.98562	-6.31513	0.0114722
ENSG00000182916	56849	TCEAL7	chrX	51.6801	3.7103	0.0115169
ENSG00000153347	153643	FAM81B	chr5	47.8193	-1.66961	0.0115357
ENSG00000231742	101927541	LINC01273		14.2619	3.15257	0.0115357
ENSG00000261801	100287616	LOXL1-AS1	chr15	379.922	0.867694	0.0115357
ENSG00000130816	1786	DNMT1	chr19	2019.59	-0.725366	0.0115846
ENSG00000141505	432	ASGR1	chr17	81.0461	1.64834	0.0116036
ENSG00000249042				119.497	1.35933	0.0116036
ENSG00000139746	64062	RBM26	chr13	1819.58	-0.989061	0.0116104
ENSG00000124091	140687	GCNT7	chr20	11.9597	-4.13124	0.0116121
ENSG00000188070	65998	ZFTA	chr11	367.011	0.928213	0.0116949
ENSG00000103175	58189	WFDC1	chr16	66.1363	2.32748	0.0117044
ENSG00000175216	9793	CKAP5	chr11	949.551	-0.95504	0.011716
ENSG00000140057	122481	AK7	chr14	20.4032	-4.80297	0.0117504
ENSG00000224698				42.24	2.38321	0.0117766
ENSG00000238122				42.24	2.38321	0.0117766
ENSG00000275183	94059	LENG9	chr19	6.66025	-5.53629	0.0117766
ENSG00000152558	114908	TMEM123	chr11	16152.6	0.54468	0.0118069
ENSG00000280441				1180.13	0.722578	0.0118105
ENSG00000165359	203522	INTS6L	chrX	607.441	-1.07483	0.0120052
ENSG00000189190	162966	ZNF600	chr19	299.883	-0.992534	0.012039
ENSG00000181264	219902	TLCD5	chr11	266.576	1.1715	0.0121018
ENSG00000196139	8644	AKR1C3	chr10	1859.57	0.789243	0.0121359
ENSG00000102804	8848	TSC22D1	chr13	3402.31	-0.955378	0.0121545
ENSG00000176155	284001	CCDC57	chr17	605.565	-0.609425	0.0121545
ENSG00000273007				28.5983	3.23155	0.0121545
ENSG00000162496	9249	DHRS3	chr1	132.335	-2.62585	0.0121797
ENSG00000185917	54093	SETD4	chr21	514.352	0.994286	0.0123125
ENSG00000051382	5291	PIK3CB	chr3	746.938	0.976527	0.012316
ENSG00000099864	5064	PALM	chr19	43.9014	1.99581	0.012316
ENSG00000110321	1982	EIF4G2	chr11	25102.3	-0.948836	0.012316
ENSG00000130363	83861	RSPH3	chr6	451.708	0.953859	0.012316
ENSG00000145779	25816	TNFAIP8	chr5	898.991	1.10349	0.012316
ENSG00000167195	124907524	LOC124907524		14.9523	-3.6298	0.012316
ENSG00000257740				10.7068	-3.44009	0.012316
ENSG00000284024	100421372	MSANTD7		1019.75	0.903731	0.012316
ENSG00000189241	7259	TSPYL1	chr6	20320.9	1.09996	0.0123813
ENSG00000166825	290	ANPEP	chr15	150.919	-3.17011	0.0123868
ENSG00000285331	145783	TCF12-DT	chr15	450.507	1.02904	0.0124242
ENSG00000233452	729178	STXBP5-AS1	chr6	24.3996	-3.04306	0.0124586
ENSG00000101452	60625	DHX35	chr20	279.602	-0.89623	0.0125187
ENSG00000113269	55819	RNF130	chr5	10234.1	-0.633294	0.0125253
ENSG00000100034	9647	PPM1F	chr22	752.84	1.02747	0.0125395
ENSG00000233554				11.1089	-5.77791	0.0125395
ENSG00000162639	113802	HENMT1	chr1	3374.69	-0.66099	0.0125457
ENSG00000204271	169981	SPIN3	chrX	334.835	1.14519	0.0125604
ENSG00000189067	9516	LITAF	chr16	3459.9	-0.766734	0.0126494
ENSG00000122122	54440	SASH3	chrX	2198.78	-1.96842	0.0126595
ENSG00000267421				14.7719	-3.88362	0.0127443
ENSG00000172409	10978	CLP1	chr11	1080.03	-1.11158	0.0127767
ENSG00000100403	23264	ZC3H7B	chr22	106.924	-1.15811	0.0128159
ENSG00000274750	8353	H3C6	chr6	33.8502	3.46519	0.0128248
ENSG00000111412	79794	SPRING1	chr12	194.69	-1.2457	0.0128839
ENSG00000101489	56853	CELF4	chr18	53.1734	-2.66569	0.0129226
ENSG00000183856	128239	IQGAP3	chr1	19.0985	-3.66371	0.0129226
ENSG00000258744				43.0815	1.31721	0.013026
ENSG00000171368	11076	TPPP	chr5	5.10039	-5.96895	0.0130392
ENSG00000275714	8350	H3C1	chr6	86.5044	2.02847	0.0130746
ENSG00000145996	54901	CDKAL1	chr6	941.099	1.03549	0.0130829
ENSG00000188580	154215	NKAIN2	chr6	864.442	0.781235	0.0130829
ENSG00000120509	51248	PDZD11	chrX	726.658	0.922072	0.0131105
ENSG00000081913	23239	PHLPP1	chr18	892.459	0.766796	0.0131917
ENSG00000176896	170082	TCEANC	chrX	90.0111	-1.82357	0.01323
ENSG00000181649	7262	PHLDA2	chr11	36.5028	3.637	0.01323
ENSG00000205403	3426	CFI	chr4	276.174	2.3823	0.01323
ENSG00000120008	55717	WDR11	chr10	1071.12	-0.851267	0.0132675
ENSG00000136854	6812	STXBP1	chr9	161.6	2.22697	0.0132675
ENSG00000134697	29889	GNL2	chr1	3649.37	-0.452472	0.0133161
ENSG00000261732				10.3656	-3.93392	0.0133208
ENSG00000151612	152485	ZNF827	chr4	3073.63	-0.916102	0.0133678
ENSG00000145020	275	AMT	chr3	1358.14	0.935855	0.0134091
ENSG00000291047				81.2715	-2.29147	0.013421
ENSG00000165813	55088	CCDC186	chr10	916.614	-1.00476	0.0134651
ENSG00000131089	23229	ARHGEF9	chrX	562.779	1.0831	0.0135333
ENSG00000074800	2023	ENO1	chr1	81965.2	-0.946945	0.013588
ENSG00000101928	56180	MOSPD1	chrX	436.469	1.0606	0.013611
ENSG00000120733	51780	KDM3B	chr5	1757.36	-0.793723	0.013611
ENSG00000136040	10154	PLXNC1	chr12	800.068	-0.898582	0.013611
ENSG00000286118				8.83522	-5.13718	0.013611
ENSG00000256139				5.93873	4.45735	0.0136243
ENSG00000158773	7391	USF1	chr1	394.194	-1.66757	0.0136997
ENSG00000260719				14.4417	-3.46336	0.0136997
ENSG00000126838	5858	PZP	chr12	26.4414	3.26411	0.0137295
ENSG00000092096	51310	SLC22A17	chr14	194.298	2.3508	0.0137953
ENSG00000124104	90203	SNX21	chr20	31.1277	2.97952	0.0138826
ENSG00000187024	138428	PTRH1	chr9	563.264	0.860301	0.0139219
ENSG00000249673				110.476	1.85328	0.0139428
ENSG00000165733	9790	BMS1	chr10	3098.41	-0.629493	0.0139546
ENSG00000140104	122616	CLBA1	chr14	55.7107	-2.69791	0.0139965
ENSG00000078403	8028	MLLT10	chr10	2917.59	-0.990923	0.0139987
ENSG00000287626				174.391	1.28897	0.0140736
ENSG00000163874	80149	ZC3H12A	chr1	276.175	1.97902	0.0140772
ENSG00000291135	2210	FCGR1BP	chr1	10.2454	-5.98623	0.014124
ENSG00000198924	9937	DCLRE1A	chr10	141.104	1.84316	0.0141443
ENSG00000073803	9175	MAP3K13	chr3	2208.03	0.886046	0.0141644
ENSG00000101082	84174	SLA2	chr20	1219.06	-1.95424	0.0141644
ENSG00000153922	1105	CHD1	chr5	7230.59	-1.08794	0.0141644
ENSG00000172005	4118	MAL	chr2	163.554	1.82483	0.0141644
ENSG00000147576	137872	ADHFE1	chr8	577.671	0.7071	0.0141909
ENSG00000285646				180.697	1.42087	0.0141928
ENSG00000197766	1675	CFD	chr19	718.046	1.78193	0.0142216
ENSG00000100505	114088	TRIM9	chr14	17.5756	-5.75572	0.0142847
ENSG00000086189	27292	DIMT1	chr5	1777.7	0.628301	0.0142924
ENSG00000290863				39.1167	-1.79522	0.014455
ENSG00000139719	65082	VPS33A	chr12	617.14	-1.08489	0.0145045
ENSG00000163661	5806	PTX3	chr3	138.365	1.74726	0.0145045
ENSG00000170873	9788	MTSS1	chr8	395.626	1.30268	0.0145045
ENSG00000197497	79788	ZNF665	chr19	183.889	1.14011	0.0145045
ENSG00000129667	79651	RHBDF2	chr17	25.2678	-3.38684	0.0145157
ENSG00000150625	2823	GPM6A	chr4	12.0019	-6.26233	0.014551
ENSG00000057019	131566	DCBLD2	chr3	408.303	0.954106	0.0145617
ENSG00000080815	5663	PSEN1	chr14	1178.91	0.887649	0.0145617
ENSG00000167112	26995	TRUB2	chr9	1938.19	-0.528662	0.0145617
ENSG00000225484	101060691	NUTM2B-AS1		773.666	-0.685285	0.0145713
ENSG00000286519				32.8266	3.33263	0.0145949
ENSG00000082512	7188	TRAF5	chr1	1664.95	-0.710929	0.0146922
ENSG00000111602	8914	TIMELESS	chr12	466.97	-2.42668	0.0147221
ENSG00000169306	11141	IL1RAPL1	chrX	24.4376	2.29849	0.0148529
ENSG00000140368	9051	PSTPIP1	chr15	166.232	-1.2248	0.0149069
ENSG00000071539	9319	TRIP13	chr5	407.399	-2.46945	0.0149434
ENSG00000279243				23.8612	4.36993	0.0149993
ENSG00000273084				614.885	1.20108	0.0150499
ENSG00000146700	136853	SSC4D	chr7	10.1811	-5.02688	0.0151209
ENSG00000129521	112399	EGLN3	chr14	92.8464	1.76081	0.0151278
ENSG00000174370	219833	KCNJ5-AS1	chr11	24.4645	4.64706	0.0151278
ENSG00000256628	100009676	ZBTB11-AS1	chr3	45.4436	-1.51839	0.0153446
ENSG00000020129	23154	NCDN	chr1	126.627	1.81043	0.0153873
ENSG00000253773	100616530	CFAP418-AS1	chr8	37.7521	-3.48365	0.0153886
ENSG00000179083	286499	FAM133A	chrX	70.0821	2.04195	0.0153981
ENSG00000275052	57223	PPP4R3B	chr2	4727.75	-0.480783	0.0154548
ENSG00000147164	29934	SNX12	chrX	206.781	1.00259	0.0154855
ENSG00000130826	1736	DKC1	chrX	5735.28	-0.622096	0.015497
ENSG00000112941	11044	TENT4A	chr5	192.051	1.18398	0.0155239
ENSG00000182957	221178	SPATA13	chr13	1347.78	-0.687739	0.0155542
ENSG00000150967	23457	ABCB9	chr12	48.1184	2.04285	0.0156049
ENSG00000141480	409	ARRB2	chr17	5376.16	-1.14007	0.0156279
ENSG00000163171	10602	CDC42EP3	chr2	447.688	-1.2613	0.0156469
ENSG00000234286				33.9271	-3.43107	0.0156688
ENSG00000078399	3205	HOXA9	chr7	6017.91	-0.549428	0.0158172
ENSG00000077327	9576	SPAG6	chr10	138.212	1.61568	0.0158244
ENSG00000161692	80174	DBF4B	chr17	221.861	-1.14317	0.0158594
ENSG00000119950	4601	MXI1	chr10	1052.63	0.808286	0.0158679
ENSG00000116560	6421	SFPQ	chr1	4494.8	-0.806181	0.01588
ENSG00000187091	5333	PLCD1	chr3	277.901	1.66329	0.0158937
ENSG00000272168				2092.51	0.775775	0.0159431
ENSG00000082258	905	CCNT2	chr2	3659.45	-0.831915	0.016002
ENSG00000198088	54830	NUP62CL	chrX	98.4333	1.73893	0.0160076
ENSG00000034713	11345	GABARAPL2	chr16	2729.81	0.523181	0.0160467
ENSG00000131153	51659	GINS2	chr16	1171.46	-1.38715	0.0160467
ENSG00000139517	222484	LNX2	chr13	154.571	-1.34463	0.0160532
ENSG00000119403	26147	PHF19	chr9	566.545	1.03271	0.0160706
ENSG00000216863	285780	LY86-AS1	chr6	6.12204	-5.68749	0.0160706
ENSG00000156313	6103	RPGR	chrX	500.67	-1.15727	0.0161
ENSG00000055483	57602	USP36	chr17	1014	-0.659554	0.0161079
ENSG00000136738	8027	STAM	chr10	1425.15	-0.903657	0.0161079
ENSG00000258399				12.6203	4.29175	0.0161396
ENSG00000117632	3925	STMN1	chr1	32108	-0.519441	0.016157
ENSG00000143995	4211	MEIS1	chr2	25488.4	1.16955	0.016157
ENSG00000240005				17.5155	2.29341	0.0161578
ENSG00000132002	3337	DNAJB1	chr19	7262.65	0.442826	0.016223
ENSG00000204152	100652748	TIMM23B		672.716	-0.550854	0.0162303
ENSG00000106524	57037	ANKMY2	chr7	1000.66	-0.87072	0.0162785
ENSG00000134453	84991	RBM17	chr10	5732.28	-0.536756	0.0162785
ENSG00000129351	3609	ILF3	chr19	9147.22	-0.758394	0.0162829
ENSG00000102003	6855	SYP	chrX	29.0471	2.56612	0.0162865
ENSG00000125637	23550	PSD4	chr2	831.304	-0.67436	0.0162865
ENSG00000244300				473.953	1.40284	0.0162945
ENSG00000138111	79847	MFSD13A	chr10	129.128	1.60194	0.0163075
ENSG00000152601	4154	MBNL1	chr3	24162.3	0.715804	0.0163799
ENSG00000079337	10411	RAPGEF3	chr12	109.361	2.06197	0.0165258
ENSG00000072201	84708	LNX1	chr4	56.6211	-2.94481	0.0166247
ENSG00000128271	135	ADORA2A	chr22	56.6315	-2.89943	0.0166247
ENSG00000089248	10961	ERP29	chr12	5639.93	-0.493266	0.0166721
ENSG00000145087	9515	STXBP5L	chr3	14.6574	-5.49606	0.0166721
ENSG00000166153	120863	DEPDC4	chr12	65.4953	1.26583	0.0166721
ENSG00000179406	285908	LINC00174	chr7	179.123	1.03096	0.0166721
ENSG00000175662	146691	TOM1L2	chr17	145.039	-1.79697	0.0167194
ENSG00000272128				28.9404	1.86631	0.0167205
ENSG00000143157	57645	POGK	chr1	874.237	0.930721	0.0167982
ENSG00000153046	9425	CDYL	chr6	702.631	-1.24114	0.0168189
ENSG00000288913				93.9689	1.37725	0.01686
ENSG00000288948				14.6261	-5.32329	0.0168648
ENSG00000111358	2967	GTF2H3	chr12	827.922	-0.820563	0.0169446
ENSG00000141404	2774	GNAL	chr18	8.77543	-5.44383	0.0169446
ENSG00000164088	132160	PPM1M	chr3	223.436	1.36573	0.0169446
ENSG00000288973				1247.64	1.65368	0.0169446
ENSG00000189420	139735	ZFP92	chrX	8.10755	-5.1962	0.0170865
ENSG00000100280	162	AP1B1	chr22	529.16	1.76703	0.0170873
ENSG00000227017				22.9924	-2.97221	0.017122
ENSG00000197712	92689	FAM114A1	chr4	32.5205	-2.78605	0.0171805
ENSG00000253619				16.5032	2.34511	0.0171805
ENSG00000117586	7292	TNFSF4	chr1	1063.85	-0.944433	0.0172778
ENSG00000119632	83982	IFI27L2	chr14	550.235	1.1375	0.0172816
ENSG00000185669	333929	SNAI3	chr16	18.1484	-3.87889	0.0172816
ENSG00000145246	57205	ATP10D	chr4	478.565	0.879402	0.0173025
ENSG00000172817	9420	CYP7B1	chr8	182.025	1.54644	0.0173357
ENSG00000205978	57523	NYNRIN	chr14	237.813	0.935313	0.017392
ENSG00000172322	160364	CLEC12A	chr12	474.875	2.5132	0.0174832
ENSG00000178295	348654	GEN1	chr2	129.835	-1.82368	0.0175446
ENSG00000103494	23322	RPGRIP1L	chr16	172.883	-2.77847	0.0176232
ENSG00000276644	1602	DACH1	chr13	1404.23	0.684588	0.0176781
ENSG00000164114	79884	MAP9	chr4	605.549	1.03227	0.0177189
ENSG00000165861	53349	ZFYVE1	chr14	361.843	1.43149	0.0177292
ENSG00000005238	80256	ATOSB	chr9	139.861	1.71126	0.0177297
ENSG00000108064	7019	TFAM	chr10	1026.53	-0.926237	0.0177779
ENSG00000234127	7726	TRIM26	chr6_qbl_hap6	167.336	1.57435	0.0178014
ENSG00000138100	57159	TRIM54	chr2	19.1534	3.10424	0.0178154
ENSG00000134864	87769	GGACT	chr13	58.4012	-2.20178	0.0178155
ENSG00000126351	7067	THRA	chr17	145.852	-1.46072	0.017833
ENSG00000234690	101927043	EPCAM-DT		131.908	1.77143	0.017833
ENSG00000160318	125875	CLDND2	chr19	199.01	-0.944759	0.0179752
ENSG00000186073	84529	CDIN1	chr15	335.689	-0.993305	0.0179752
ENSG00000196628	6925	TCF4	chr18	6338.35	-0.619958	0.0180898
ENSG00000286129				395.826	-1.67924	0.0181101
ENSG00000003393	57679	ALS2	chr2	1375.51	1.08402	0.0181131
ENSG00000104432	3574	IL7	chr8	111.279	2.10169	0.0181914
ENSG00000114331	23527	ACAP2	chr3	2201.9	-0.864359	0.0181914
ENSG00000164591	91977	MYOZ3	chr5	264.127	1.42426	0.0182669
ENSG00000237232	150142	ZNF295-AS1		52.5865	-2.49373	0.0183668
ENSG00000136161	1102	RCBTB2	chr13	635.028	0.912462	0.0184022
ENSG00000145734	55814	BDP1	chr5	2949.63	-1.28454	0.0184022
ENSG00000250548	101927780	LINC01303		11.7857	-5.14883	0.0184133
ENSG00000162607	7398	USP1	chr1	3080.86	-0.990567	0.0185299
ENSG00000257258				60.2489	-2.12112	0.0185809
ENSG00000196123	653319	MATCAP1	chr16	46.0377	-2.46618	0.0187229
ENSG00000185621	89782	LMLN	chr3	159.438	-2.76396	0.0187486
ENSG00000285884	105378268	LOC105378268		200.088	1.25131	0.0187486
ENSG00000288832				13.2303	-5.85789	0.0187723
ENSG00000049618	57492	ARID1B	chr6	7381.67	0.906021	0.0188089
ENSG00000124942	79026	AHNAK	chr11	876.94	-1.11555	0.0188179
ENSG00000214353	100130894	VAC14-AS1	chr16	14.4661	-4.58466	0.0188455
ENSG00000092201	11198	SUPT16H	chr14	4812.23	-0.663145	0.0189138
ENSG00000185947	10308	ZNF267	chr16	338.677	1.03435	0.0189182
ENSG00000273382				76.4816	1.47064	0.0189492
ENSG00000144554	2177	FANCD2	chr3	452.208	1.05321	0.0189865
ENSG00000115137	51277	DNAJC27	chr2	236.696	-1.2201	0.0190227
ENSG00000154229	5578	PRKCA	chr17	57.5532	3.02157	0.0190737
ENSG00000183049	57118	CAMK1D	chr10	3295.01	1.01687	0.0190737
ENSG00000174842	11146	GLMN	chr1	262.458	-2.25935	0.0191094
ENSG00000119673	10965	ACOT2	chr14	1225.75	0.533914	0.0191824
ENSG00000244405	2119	ETV5	chr3	95.71	1.88394	0.0193102
ENSG00000163521	79411	GLB1L	chr2	302.024	1.17495	0.0193218
ENSG00000269313	79917	MAGIX	chrX	55.6662	2.2735	0.0193583
ENSG00000091039	114882	OSBPL8	chr12	3650.95	-1.00664	0.0194468
ENSG00000162976	130814	SLC66A3	chr2	1456.14	-0.517745	0.0194468
ENSG00000100503	51199	NIN	chr14	1918.23	-0.876557	0.0194502
ENSG00000257551	100873924	HLX-AS1		29.2668	2.34442	0.0194502
ENSG00000131931	55145	THAP1	chr8	461.394	-0.740602	0.0194678
ENSG00000119782	2281	FKBP1B	chr2	14.2589	-5.10968	0.0195893
ENSG00000269911				190.655	-0.798247	0.0195893
ENSG00000258947	10381	TUBB3	chr16	60.933	-2.61369	0.0196452
ENSG00000104267	760	CA2	chr8	156.812	2.61901	0.0196509
ENSG00000248643	100526737	RBM14-RBM4	chr11	265.262	-1.67615	0.0196731
ENSG00000065923	84679	SLC9A7	chrX	2433.27	0.563801	0.0196968
ENSG00000134152	79768	KATNBL1	chr15	2753.13	-0.742944	0.0196978
ENSG00000175183	1466	CSRP2	chr12	53.7269	-2.84802	0.0196978
ENSG00000164300	256987	SERINC5	chr5	1302.1	-1.06548	0.0197001
ENSG00000261335	105274304	LOC105274304		16.0372	-4.22485	0.0199664
ENSG00000166164	29117	BRD7	chr16	1702.43	-0.963553	0.019968
ENSG00000184939	146198	ZFP90	chr16	1107.42	0.8475	0.019968
ENSG00000290760	100128108	UBE2Q2P13		120.571	1.30896	0.019968
ENSG00000253764	101928058	KBTBD11-AS1		9.39415	-4.53594	0.0199936
ENSG00000133142	79921	TCEAL4	chrX	2664.07	0.63912	0.0200112
ENSG00000273374				28.1117	-3.50177	0.0200316
ENSG00000105552	587	BCAT2	chr19	451.034	1.44184	0.0200563
ENSG00000075702	284403	WDR62	chr19	17.5737	-3.89121	0.0200847
ENSG00000133119	5983	RFC3	chr13	489.971	-1.22971	0.0202716
ENSG00000166833	89797	NAV2	chr11	20.5031	2.61308	0.0202716
ENSG00000177409	219285	SAMD9L	chr7	785.629	-1.08836	0.0202716
ENSG00000284747				13.8374	-3.999	0.0202716
ENSG00000176978	29952	DPP7	chr9	1145.22	1.40173	0.0203255
ENSG00000287759				6.71447	-5.26203	0.0203659
ENSG00000134255	10390	CEPT1	chr1	506.119	-0.814258	0.0203862
ENSG00000273217				148.238	8.63663	0.0203862
ENSG00000286633				25.482	-2.02779	0.0205146
ENSG00000124256	81030	ZBP1	chr20	5.01109	-6.93856	0.0207055
ENSG00000110172	26973	CHORDC1	chr11	1148.67	-0.667113	0.020764
[truncated: 14,544 more rows]

## Sheet: HSCvsCMP
ensembl	entrez	gene_ID	chromosome	baseMean	log2FoldChange	padj
ENSG00000163751	1359	CPA3	chr3	9907.15	-4.45869	4.67387e-83
ENSG00000163106	27306	HPGDS	chr4	5147.95	-5.48859	3.69649e-66
ENSG00000004468	952	CD38	chr4	2056.99	-3.26823	5.43025e-39
ENSG00000237819	101927497	CDK6-AS1		1572.18	-3.87972	6.6447e-33
ENSG00000122188	54900	LAX1	chr1	504.134	-4.01049	3.32102e-32
ENSG00000128322	3543	IGLL1	chr22	13246	-3.90826	8.00085e-25
ENSG00000099958	91319	DERL3	chr22	423.237	-2.69465	1.05659e-24
ENSG00000176890	7298	TYMS	chr18	2631.15	-2.64555	8.19722e-24
ENSG00000289364				4572.87	-4.37103	8.19722e-24
ENSG00000071575	28951	TRIB2	chr2	525.103	-6.82556	2.07883e-23
ENSG00000148773	4288	MKI67	chr10	279.223	-7.7609	1.96262e-22
ENSG00000157456	9133	CCNB2	chr15	468.441	-2.97257	2.74689e-22
ENSG00000198901	9055	PRC1	chr15	660.936	-2.4874	3.74655e-22
ENSG00000105352	1089	CEACAM4	chr19	2043.59	3.13072	1.37295e-21
ENSG00000122952	11130	ZWINT	chr10	1409.69	-3.0839	1.47207e-21
ENSG00000151725	79682	CENPU	chr4	3592.61	-2.92582	8.62995e-21
ENSG00000094804	990	CDC6	chr17	442.941	-12.1852	4.91164e-20
ENSG00000138772	306	ANXA3	chr4	261.626	2.99124	1.89835e-19
ENSG00000263961	440712	RHEX	chr1	592.664	-12.7697	2.60491e-19
ENSG00000176208	79915	ATAD5	chr17	1600.17	-2.76276	4.28567e-19
ENSG00000184588	5142	PDE4B	chr1	2051.49	-2.60133	4.58374e-19
ENSG00000137804	51203	NUSAP1	chr15	1348.96	-3.0173	6.06923e-19
ENSG00000164305	836	CASP3	chr4	2349.13	-1.89084	1.28615e-18
ENSG00000291059	102724279	CLEC4OP		469.931	-12.0906	1.46115e-18
ENSG00000121152	23397	NCAPH	chr2	200.281	-8.55664	1.82259e-18
ENSG00000132965	241	ALOX5AP	chr13	1024.07	-12.2684	2.94134e-18
ENSG00000076003	4175	MCM6	chr2	3383.04	-1.81922	1.42222e-17
ENSG00000083454	5026	P2RX5	chr17	278.723	-5.99373	5.98707e-17
ENSG00000137767	58472	SQOR	chr15	1691.74	1.64599	6.01205e-17
ENSG00000142178	150094	SIK1	chr21	406.067	-3.56174	6.01205e-17
ENSG00000085840	4998	ORC1	chr1	249.498	-5.85647	1.16147e-16
ENSG00000140287	3067	HDC	chr15	1667.29	-9.80767	1.61623e-16
ENSG00000100526	1033	CDKN3	chr14	225.132	-6.2454	1.81809e-16
ENSG00000169385	6036	RNASE2	chr14	311.31	-11.4575	1.81809e-16
ENSG00000093009	8318	CDC45	chr22	263.564	-5.80507	1.83231e-16
ENSG00000005381	4353	MPO	chr17	12147.7	-5.98305	3.38592e-16
ENSG00000085415	81929	SEH1L	chr18	1751.72	-1.60029	4.59298e-16
ENSG00000172292	253782	CERS6	chr2	565.125	-1.84185	5.91804e-16
ENSG00000155761	200162	SPAG17	chr1	234.876	4.28315	6.22993e-16
ENSG00000164035	51705	EMCN	chr4	591.795	3.1542	8.80596e-16
ENSG00000172167	27085	MTBP	chr8	179.937	-2.81444	8.80596e-16
ENSG00000135315	22832	CEP162	chr6	467.312	-2.26599	1.09682e-15
ENSG00000165480	221150	SKA3	chr13	292.858	-5.26474	1.16121e-15
ENSG00000132646	5111	PCNA	chr20	1045.46	-2.516	1.48119e-15
ENSG00000100097	3956	LGALS1	chr22	3402.43	-3.62319	1.86467e-15
ENSG00000165392	7486	WRN	chr8	256.719	-3.75464	1.91256e-15
ENSG00000168754	51252	FAM178B	chr2	1129.17	-9.63504	5.47992e-15
ENSG00000128050	10606	PAICS	chr4	5324.38	-1.16924	5.60487e-15
ENSG00000140525	55215	FANCI	chr15	1194.25	-2.01565	5.6287e-15
ENSG00000121053	8288	EPX	chr17	400.127	-7.40045	5.8462e-15
ENSG00000111247	10635	RAD51AP1	chr12	263.4	-10.5556	5.91447e-15
ENSG00000134285	51303	FKBP11	chr12	919.591	-1.86134	5.91447e-15
ENSG00000138795	51176	LEF1	chr4	385.441	-10.7731	6.49161e-15
ENSG00000121211	84057	MND1	chr4	147.402	-10.2145	6.6322e-15
ENSG00000189068	284415	VSTM1	chr19	196.151	-10.9346	6.88543e-15
ENSG00000109084	27346	TMEM97	chr17	729.228	-1.82414	9.05701e-15
ENSG00000143507	11221	DUSP10	chr1	4794.24	-2.40617	9.77837e-15
ENSG00000166803	9768	PCLAF	chr15	1758.53	-3.43788	1.38269e-14
ENSG00000075568	23505	TMEM131	chr2	781.976	-1.8153	2.59148e-14
ENSG00000100162	79019	CENPM	chr22	594.671	-3.24656	2.6946e-14
ENSG00000249859	5820	PVT1	chr8	753.029	-3.15877	3.03065e-14
ENSG00000115750	9014	TAF1B	chr2	392.273	-2.37158	3.3394e-14
ENSG00000152465	9397	NMT2	chr10	1596.97	-2.21385	4.15929e-14
ENSG00000106952	944	TNFSF8	chr9	388.27	2.10667	4.27982e-14
ENSG00000129810	151648	SGO1	chr3	235.01	-3.7308	4.4165e-14
ENSG00000070031	6343	SCT	chr11	74.1529	4.16237	4.81814e-14
ENSG00000164109	4085	MAD2L1	chr4	1233.63	-1.87507	7.03769e-14
ENSG00000047457	1356	CP	chr3	250.563	-6.66329	8.74274e-14
ENSG00000149516	932	MS4A3	chr11	1857.33	-9.05856	1.12392e-13
ENSG00000228716	1719	DHFR	chr5	1125.31	-2.81603	1.15902e-13
ENSG00000229989				2368.54	-7.5006	1.15902e-13
ENSG00000130208	341	APOC1	chr19	308.126	-6.30555	1.35636e-13
ENSG00000127920	2791	GNG11	chr7	3267.37	1.94714	1.5977e-13
ENSG00000169554	9839	ZEB2	chr2	5734.1	-1.26966	1.90968e-13
ENSG00000204420	80739	MPIG6B	chr6_dbb_hap3	1023.82	1.69324	2.49247e-13
ENSG00000213203	170575	GIMAP1	chr7	1123.07	1.82944	2.49247e-13
ENSG00000166900	6809	STX3	chr11	828.233	3.07526	2.95988e-13
ENSG00000159259	8208	CHAF1B	chr21	476.006	-2.56057	3.44463e-13
ENSG00000172236	7177	TPSAB1	chr16	1144.28	-7.32836	3.44463e-13
ENSG00000149534	2206	MS4A2	chr11	438.219	-12.5817	4.91753e-13
ENSG00000072274	7037	TFRC	chr3	7856.08	-1.96066	5.19229e-13
ENSG00000120992	10434	LYPLA1	chr8	8044.5	-1.03452	5.20782e-13
ENSG00000169607	150468	CKAP2L	chr2	178.623	-3.60657	7.48847e-13
ENSG00000261150	83481	EPPK1	chr8	53.5071	5.17528	7.48847e-13
ENSG00000162894	9214	FCMR	chr1	2233.81	2.36388	8.35658e-13
ENSG00000137331	8870	IER3	chr6_qbl_hap6	222.884	3.31603	8.91002e-13
ENSG00000151917	221336	BEND6	chr6	188.049	-6.23718	1.23064e-12
ENSG00000105810	1021	CDK6	chr7	10689.6	-2.27494	1.311e-12
ENSG00000261801	100287616	LOXL1-AS1	chr15	379.922	2.10827	1.63973e-12
ENSG00000178999	9212	AURKB	chr17	102.8	-10.0601	1.88732e-12
ENSG00000163026	80304	WDCP	chr2	80.2831	-9.74709	2.11113e-12
ENSG00000168952	29091	STXBP6	chr14	257.837	-8.1227	2.28156e-12
ENSG00000198056	5557	PRIM1	chr12	1181.87	-1.49661	3.10145e-12
ENSG00000149548	80071	CCDC15	chr11	176.715	-5.17179	3.27197e-12
ENSG00000133119	5983	RFC3	chr13	489.971	-3.07458	3.3101e-12
ENSG00000066279	259266	ASPM	chr1	171.68	-5.34728	3.43333e-12
ENSG00000119508	8013	NR4A3	chr9	133.773	-4.78539	4.10481e-12
ENSG00000230266	101410543	XXYLT1-AS2	chr3	482.01	1.67234	5.87293e-12
ENSG00000159674	10417	SPON2	chr4	151.571	-4.28806	5.87803e-12
ENSG00000246859	100505678	STARD4-AS1	chr5	534.491	-2.45461	6.21102e-12
ENSG00000186652	5553	PRG2	chr11	10182.7	-11.213	8.17391e-12
ENSG00000112679	56940	DUSP22	chr6	757.285	1.8261	9.81482e-12
ENSG00000242574	3109	HLA-DMB	chr6_dbb_hap3	1109.51	1.96603	1.01632e-11
ENSG00000113269	55819	RNF130	chr5	10234.1	-1.46474	1.67409e-11
ENSG00000142089	10410	IFITM3	chr11	7062.93	2.03655	1.77888e-11
ENSG00000065328	55388	MCM10	chr10	405.377	-3.48298	1.85554e-11
ENSG00000169397	6037	RNASE3	chr14	116.353	-9.62174	2.56928e-11
ENSG00000231389	3113	HLA-DPA1	chr6_mcf_hap5	13002.1	1.58539	3.24646e-11
ENSG00000214049	652995	UCA1	chr19	140.433	-9.54286	3.38711e-11
ENSG00000226742	440498	HSBP1L1	chr18	648.213	2.06571	3.57028e-11
ENSG00000152217	26040	SETBP1	chr18	961.767	2.44357	3.61175e-11
ENSG00000139508	283537	SLC46A3	chr13	316.437	2.24596	3.74797e-11
ENSG00000051341	10721	POLQ	chr3	131.181	-5.20696	3.90035e-11
ENSG00000154639	1525	CXADR	chr21	899.883	-2.67932	4.83944e-11
ENSG00000147862	4781	NFIB	chr9	843.175	4.49019	5.24894e-11
ENSG00000135049	23287	AGTPBP1	chr9	982.737	-1.47805	5.50142e-11
ENSG00000131153	51659	GINS2	chr16	1171.46	-3.2037	6.46307e-11
ENSG00000104738	4173	MCM4	chr8	3130.93	-2.01121	1.16899e-10
ENSG00000160593	120425	JAML	chr11	2811.22	3.50075	1.22115e-10
ENSG00000091181	3568	IL5RA	chr3	116.381	-10.0097	1.23937e-10
ENSG00000123104	3709	ITPR2	chr12	1579.81	-1.53215	1.3722e-10
ENSG00000197937	84671	ZNF347	chr19	154.391	-2.91361	1.3722e-10
ENSG00000239445				251.807	2.30136	1.65128e-10
ENSG00000105011	55723	ASF1B	chr19	144.989	-10.3119	1.94216e-10
ENSG00000117650	4751	NEK2	chr1	64.234	-8.2582	2.16814e-10
ENSG00000105205	1178	CLC	chr19	1273.99	-13.6217	2.19224e-10
ENSG00000291114	284367	SIGLEC17P	chr19	364.768	-9.01698	2.38448e-10
ENSG00000196507	85012	TCEAL3	chrX	872.9	1.00284	2.78117e-10
ENSG00000132792	56259	CTNNBL1	chr20	8771.99	-1.66083	2.92652e-10
ENSG00000125826	10616	RBCK1	chr20	1686.14	1.23284	3.27151e-10
ENSG00000211829				75.7347	-9.50391	3.43161e-10
ENSG00000019582	972	CD74	chr5	306189	1.40184	4.10815e-10
ENSG00000175063	11065	UBE2C	chr20	331.126	-4.31367	4.17321e-10
ENSG00000107937	23560	GTPBP4	chr10	1850.05	-1.6122	4.2612e-10
ENSG00000104154	7782	SLC30A4	chr15	247.993	2.70551	4.34456e-10
ENSG00000076513	88455	ANKRD13A	chr12	1210.21	-1.04207	5.1155e-10
ENSG00000168461	11031	RAB31	chr18	1998.59	2.43731	5.1155e-10
ENSG00000154839	220134	SKA1	chr18	83.0859	-4.69488	5.7983e-10
ENSG00000273471				152.464	4.02696	6.13712e-10
ENSG00000153936	9653	HS2ST1	chr1	451.952	-2.04279	6.99302e-10
ENSG00000129226	968	CD68	chr17	214.228	3.10977	8.06312e-10
ENSG00000214367	79441	HAUS3	chr4	1826.45	-1.79598	9.94573e-10
ENSG00000204287	3122	HLA-DRA	chr6	37592.2	1.36947	1.14169e-09
ENSG00000117280	8934	RAB29	chr1	1494.52	1.84051	1.4472e-09
ENSG00000134986	9315	NREP	chr5	7274.49	-1.38658	1.95451e-09
ENSG00000163519	50852	TRAT1	chr3	305.495	-9.63702	1.95795e-09
ENSG00000099860	4616	GADD45B	chr19	4474.53	1.59247	2.04936e-09
ENSG00000106701	83856	FSD1L	chr9	81.4655	-6.1313	2.11235e-09
ENSG00000149636	79980	DSN1	chr20	675.027	-2.35883	2.37043e-09
ENSG00000072422	9886	RHOBTB1	chr10	211.287	-2.53707	2.71256e-09
ENSG00000093072	51816	ADA2	chr22	1256.45	2.37709	2.97211e-09
ENSG00000130303	684	BST2	chr19	10306.1	1.35074	2.97211e-09
ENSG00000157110	11030	RBPMS	chr8	861.988	1.65801	3.10173e-09
ENSG00000091651	23594	ORC6	chr16	216.999	-2.60802	3.21614e-09
ENSG00000130826	1736	DKC1	chrX	5735.28	-1.31597	3.37006e-09
ENSG00000110172	26973	CHORDC1	chr11	1148.67	-1.45406	3.44716e-09
ENSG00000106261	7586	ZKSCAN1	chr7	7345.54	1.02061	3.4962e-09
ENSG00000142731	10733	PLK4	chr4	285.973	-4.04617	3.57235e-09
ENSG00000184867	9823	ARMCX2	chrX	195.019	2.32053	3.99813e-09
ENSG00000266412	8031	NCOA4	chr10	12437.9	-1.13048	3.99813e-09
ENSG00000135426	9840	TESPA1	chr12	9202.3	-1.33223	4.06282e-09
ENSG00000184451	2826	CCR10	chr17	133.206	3.23447	4.37141e-09
ENSG00000165949	3429	IFI27	chr14	32.6677	7.16682	4.71837e-09
ENSG00000052723	80143	SIKE1	chr1	2191.9	-1.35868	5.20234e-09
ENSG00000164125	51313	GASK1B	chr4	281.438	2.87247	5.39637e-09
ENSG00000255587	401258	RAB44	chr6	47.2592	-8.63603	5.39637e-09
ENSG00000278828	8357	H3C10	chr6	341.022	2.26457	5.41718e-09
ENSG00000111335	4939	OAS2	chr12	563.619	2.01851	6.71971e-09
ENSG00000291237	6648	SOD2	chr6	10356.6	-1.00763	7.05112e-09
ENSG00000130830	4354	MPP1	chrX	5088.85	-1.01508	7.23745e-09
ENSG00000136738	8027	STAM	chr10	1425.15	-1.87093	8.50898e-09
ENSG00000144407	5746	PTH2R	chr2	52.4103	-8.53265	8.50898e-09
ENSG00000120915	2053	EPHX2	chr8	184.256	3.23805	8.68412e-09
ENSG00000035664	23604	DAPK2	chr15	59.2009	-5.99769	9.76337e-09
ENSG00000276672				47.0028	-5.38298	1.07617e-08
ENSG00000203760	387103	CENPW	chr6	702.741	-2.31515	1.16039e-08
ENSG00000138395	65061	CDK15	chr2	85.6993	-9.77834	1.1666e-08
ENSG00000289746	445347	TARP	chr7	153.769	-8.85103	1.16764e-08
ENSG00000073737	10170	DHRS9	chr2	751.424	-6.63178	1.19647e-08
ENSG00000132780	4678	NASP	chr1	3620.56	-1.16989	1.22743e-08
ENSG00000227191	6967	TRGC2		102.046	-8.7223	1.47044e-08
ENSG00000156966	93010	B3GNT7	chr2	379.116	1.75231	1.57818e-08
ENSG00000196628	6925	TCF4	chr18	6338.35	1.28311	1.84191e-08
ENSG00000106086	84725	PLEKHA8	chr7	158.772	-2.87893	2.10084e-08
ENSG00000135801	27097	TAF5L	chr1	96.308	-2.93813	2.27209e-08
ENSG00000290878	3128	HLA-DRB6	chr6_cox_hap2	923.88	2.03977	2.36593e-08
ENSG00000166197	9221	NOLC1	chr10	3910.91	-1.41409	2.40918e-08
ENSG00000030419	22807	IKZF2	chr2	773.151	-2.34049	2.46511e-08
ENSG00000137310	6941	TCF19	chr6_cox_hap2	200.114	-4.78124	2.49116e-08
ENSG00000272173				489.872	1.90878	2.54499e-08
ENSG00000010610	920	CD4	chr12	327.308	2.75082	2.56119e-08
ENSG00000288869	107985770	SMANTIS		545.747	-2.06385	3.2164e-08
ENSG00000143493	25896	INTS7	chr1	1717.65	-2.00863	3.33839e-08
ENSG00000163918	5984	RFC4	chr3	613.997	-1.70397	3.54458e-08
ENSG00000167768	3848	KRT1	chr12	289.5	-10.7772	3.54458e-08
ENSG00000108924	3131	HLF	chr17	1380.6	2.48771	3.68069e-08
ENSG00000101200	551	AVP	chr20	4372.29	3.22807	3.81388e-08
ENSG00000117122	4237	MFAP2	chr1	2187.73	1.67557	3.86062e-08
ENSG00000144893	116931	MED12L	chr3	3259.88	-2.25656	3.86062e-08
ENSG00000170312	983	CDK1	chr10	98.9849	-5.37084	4.37581e-08
ENSG00000159593	8883	NAE1	chr16	2552.09	-1.19832	4.61049e-08
ENSG00000211455	23012	STK38L	chr12	1433.21	-1.70127	4.6661e-08
ENSG00000027001	4285	MIPEP	chr13	965.476	-1.88238	5.19799e-08
ENSG00000280441				1180.13	1.38029	5.95903e-08
ENSG00000154727	2551	GABPA	chr21	1513.79	-1.09661	6.00955e-08
ENSG00000196591	3066	HDAC2	chr6	6237.82	-0.854272	6.42976e-08
ENSG00000163811	23160	WDR43	chr2	3362.91	-1.59017	6.67443e-08
ENSG00000068079	3430	IFI35	chr17	1339	1.0304	7.19139e-08
ENSG00000107611	8029	CUBN	chr10	80.0287	-5.16312	8.07174e-08
ENSG00000184949	646851	FAM227A	chr22	60.5039	-5.84549	8.67485e-08
ENSG00000147168	3561	IL2RG	chrX	12659.7	-1.05315	8.71052e-08
ENSG00000055118	3757	KCNH2	chr7	105.376	-9.55112	9.33713e-08
ENSG00000213585	7416	VDAC1	chr5	2864.14	-1.08667	9.37839e-08
ENSG00000140284	11001	SLC27A2	chr15	532.839	-4.57428	9.6268e-08
ENSG00000137807	9493	KIF23	chr15	82.1536	-8.7109	1.07233e-07
ENSG00000246898				98.6584	-7.01708	1.09212e-07
ENSG00000101412	1869	E2F1	chr20	53.5247	-5.82973	1.11746e-07
ENSG00000118046	6794	STK11	chr19	135.227	2.28611	1.11781e-07
ENSG00000267365	400617	KCNJ2-AS1	chr17	59.8982	4.73284	1.30183e-07
ENSG00000174808	685	BTC	chr4	68.3828	5.29466	1.33126e-07
ENSG00000143674	84451	MAP3K21	chr1	49.8763	-3.93808	1.33505e-07
ENSG00000113318	4437	MSH3	chr5	1355.38	-1.26136	1.36295e-07
ENSG00000130844	55422	ZNF331	chr19	2027.36	-1.12617	1.55419e-07
ENSG00000164161	64399	HHIP	chr4	170.619	-5.18422	1.58253e-07
ENSG00000259316				254.97	-2.96859	1.5926e-07
ENSG00000090889	24137	KIF4A	chrX	90.5446	-6.07901	1.69681e-07
ENSG00000130529	54795	TRPM4	chr19	75.2543	3.42725	1.77617e-07
ENSG00000186577	221491	SMIM29	chr6	464.449	1.58651	1.81928e-07
ENSG00000286786				39.9443	-9.23913	1.81928e-07
ENSG00000101439	1471	CST3	chr20	1872.44	2.2759	1.88039e-07
ENSG00000172382	83886	PRSS27	chr16	29.1166	-5.26099	1.90644e-07
ENSG00000165244	195828	ZNF367	chr9	58.3589	-4.79615	1.92618e-07
ENSG00000223865	3115	HLA-DPB1	chr6_apd_hap1	15354.6	1.1275	1.96971e-07
ENSG00000204642	3134	HLA-F	chr6_mann_hap4	635.235	2.16931	1.9756e-07
ENSG00000115524	23451	SF3B1	chr2	25733.1	-1.05405	1.9798e-07
ENSG00000137563	8836	GGH	chr8	1709.46	-1.31465	2.02363e-07
ENSG00000236104	9278	ZBTB22	chr6_qbl_hap6	96.482	2.11582	2.08193e-07
ENSG00000101000	10544	PROCR	chr20	116.579	3.73953	2.40499e-07
ENSG00000167244	3481	IGF2	chr11	125.143	7.22829	2.57352e-07
ENSG00000135862	3915	LAMC1	chr1	211.172	-2.58159	2.6039e-07
ENSG00000188672	6006	RHCE	chr1	76.3212	2.82753	2.6726e-07
ENSG00000168734	11142	PKIG	chr20	3030.11	-1.08462	2.68772e-07
ENSG00000140398	79661	NEIL1	chr15	128.343	3.31185	2.72308e-07
ENSG00000172172	28998	MRPL13	chr8	2432.94	-1.31264	2.75161e-07
ENSG00000164124	55314	TMEM144	chr4	468.313	1.48152	2.77337e-07
ENSG00000266338	284565	NBPF15	chr1	209.775	1.7358	2.77337e-07
ENSG00000155304	6782	HSPA13	chr21	1939.38	-1.09166	2.9992e-07
ENSG00000122642	11328	FKBP9	chr7	792.835	2.04906	3.11729e-07
ENSG00000167644	64073	C19orf33	chr19	54.8872	2.97932	3.15915e-07
ENSG00000257698	100506844	GIHCG	chr12	17899.5	-2.13553	3.50195e-07
ENSG00000165733	9790	BMS1	chr10	3098.41	-1.15568	3.59191e-07
ENSG00000108861	1845	DUSP3	chr17	810.728	1.15532	3.64323e-07
ENSG00000065057	4913	NTHL1	chr16	1137.92	1.50296	3.66835e-07
ENSG00000153310	51571	CYRIB	chr8	4560.06	-0.720569	3.88352e-07
ENSG00000153002	1360	CPB1	chr3	58.504	-6.38156	4.03136e-07
ENSG00000290731	440895	LOC440895		146.721	2.58609	4.14442e-07
ENSG00000120162	79817	MOB3B	chr9	140.691	-4.519	4.20905e-07
ENSG00000271344				26.3285	-8.04433	4.21331e-07
ENSG00000137501	54843	SYTL2	chr11	41.1804	-8.06146	4.23461e-07
ENSG00000119865	25927	CNRIP1	chr2	1916.49	-6.34644	4.35638e-07
ENSG00000116685	90231	KIAA2013	chr1	186.025	1.63577	4.66361e-07
ENSG00000111445	5985	RFC5	chr12	1204.61	-1.47556	5.29225e-07
ENSG00000170509	345275	HSD17B13	chr4	56.378	-4.03072	5.37612e-07
ENSG00000155189	55326	AGPAT5	chr8	786.274	-1.37864	5.74057e-07
ENSG00000131042	10288	LILRB2	chr19	435.216	3.06192	6.14679e-07
ENSG00000157303	203328	SUSD3	chr9	403.335	2.16091	6.14679e-07
ENSG00000167900	7083	TK1	chr17	965.484	-3.52629	6.34694e-07
ENSG00000115548	55818	KDM3A	chr2	1053.54	-1.16075	6.52262e-07
ENSG00000125089	54436	SH3TC1	chr4	427.822	2.00992	6.59182e-07
ENSG00000189221	4128	MAOA	chrX	89.676	-5.54912	7.30407e-07
ENSG00000163293	152519	NIPAL1	chr4	22.9422	-7.33234	7.68212e-07
ENSG00000153044	64946	CENPH	chr5	1270.51	-1.76513	7.77305e-07
ENSG00000179750	9582	APOBEC3B	chr22	248.53	-4.56915	8.18508e-07
ENSG00000049540	2006	ELN	chr7	191.571	4.03735	8.19148e-07
ENSG00000039123	23517	MTREX	chr5	1235.97	-1.11994	8.2289e-07
ENSG00000281852				399.352	2.15737	8.80185e-07
ENSG00000077097	7155	TOP2B	chr3	8645.34	-1.95079	9.03384e-07
ENSG00000164116	2982	GUCY1A1	chr4	11973.2	1.33068	9.08345e-07
ENSG00000127564	9088	PKMYT1	chr16	35.2855	-4.34873	9.26434e-07
ENSG00000274750	8353	H3C6	chr6	33.8502	7.61258	9.7193e-07
ENSG00000175305	9134	CCNE2	chr8	94.9767	-4.87953	9.80844e-07
ENSG00000164611	9232	PTTG1	chr5	1080.17	-1.6072	1.05249e-06
ENSG00000078177	55728	N4BP2	chr4	4338.63	-1.91478	1.10345e-06
ENSG00000185527	5148	PDE6G	chr17	3428.62	1.24538	1.10345e-06
ENSG00000285354				179.811	-2.99219	1.10345e-06
ENSG00000028137	7133	TNFRSF1B	chr1	329.612	3.64592	1.17429e-06
ENSG00000065615	51167	CYB5R4	chr6	2143.39	-1.22432	1.18351e-06
ENSG00000136982	79075	DSCC1	chr8	143.629	-3.31525	1.18988e-06
ENSG00000188580	154215	NKAIN2	chr6	864.442	1.37353	1.21282e-06
ENSG00000186074	146722	CD300LF	chr17	1001.23	1.64303	1.23409e-06
ENSG00000149554	1111	CHEK1	chr11	384.349	-2.11582	1.24102e-06
ENSG00000212747	441518	RTL8B	chrX	213.944	3.06866	1.24102e-06
ENSG00000109519	80273	GRPEL1	chr4	626.457	-1.90698	1.26916e-06
ENSG00000214787	643680	MS4A4E		40.0558	-6.45556	1.32488e-06
ENSG00000065054	9351	NHERF2	chr16	237.953	2.35233	1.36739e-06
ENSG00000157399	415	ARSL	chrX	98.6955	2.889	1.39623e-06
ENSG00000114487	27136	MORC1	chr3	36.6814	-8.24806	1.43236e-06
ENSG00000101335	10398	MYL9	chr20	317.105	2.4388	1.44328e-06
ENSG00000100034	9647	PPM1F	chr22	752.84	1.78246	1.51382e-06
ENSG00000164134	80155	NAA15	chr4	3068.79	-1.00591	1.54806e-06
ENSG00000125968	3397	ID1	chr20	611.44	2.95865	1.76925e-06
ENSG00000169442	1043	CD52	chr1	27335.4	1.55953	1.80381e-06
ENSG00000189057	374393	FAM111B	chr11	42.6924	-8.76179	1.8398e-06
ENSG00000125844	6238	RRBP1	chr20	1503.87	-1.61966	1.91222e-06
ENSG00000134900	7174	TPP2	chr13	3096.75	-1.16004	2.06745e-06
ENSG00000164253	55255	WDR41	chr5	2491.54	-1.3675	2.07934e-06
ENSG00000289314				29.023	-7.47535	2.07934e-06
ENSG00000262202				98.635	2.25265	2.11233e-06
ENSG00000213853	2013	EMP2	chr16	49.7004	5.37782	2.28698e-06
ENSG00000189159	51155	JPT1	chr17	1569.97	-1.72184	2.29108e-06
ENSG00000137726	53826	FXYD6	chr11	986.065	3.54602	2.30434e-06
ENSG00000151491	2059	EPS8	chr12	247.7	1.75808	2.33559e-06
ENSG00000169242	1942	EFNA1	chr1	838.128	2.01407	2.44733e-06
ENSG00000183763	10293	TRAIP	chr3	213.329	-4.07685	2.44733e-06
ENSG00000106305	7965	AIMP2	chr7	1319.82	-1.14886	2.45266e-06
ENSG00000270820	105377633	USP34-DT		541.858	1.40543	2.45266e-06
ENSG00000169413	6039	RNASE6	chr14	195.124	-4.63781	2.48357e-06
ENSG00000120885	1191	CLU	chr8	735.59	3.10274	2.53996e-06
ENSG00000152413	9456	HOMER1	chr5	27.1809	-8.6274	2.54828e-06
ENSG00000106560	26157	GIMAP2	chr7	2383.05	1.3637	2.5663e-06
ENSG00000270022				321.489	2.66019	2.66013e-06
ENSG00000196415	5657	PRTN3	chr19	1455.24	-8.68432	2.66841e-06
ENSG00000103995	22995	CEP152	chr15	541.004	-2.34508	2.72544e-06
ENSG00000117318	3399	ID3	chr1	1005.64	3.75418	2.74601e-06
ENSG00000120306	84418	CYSTM1	chr5	389.484	1.59266	2.74601e-06
ENSG00000155792	64798	DEPTOR	chr8	3758.69	-0.965547	2.74601e-06
ENSG00000149573	10205	MPZL2	chr11	385.1	2.79206	2.80101e-06
ENSG00000147872	123	PLIN2	chr9	4485.1	-1.91269	2.83791e-06
ENSG00000138185	953	ENTPD1	chr10	463.887	-2.57179	2.88822e-06
ENSG00000156575	10394	PRG3	chr11	42.1653	-9.4445	2.88822e-06
ENSG00000135046	301	ANXA1	chr9	14514.4	-2.92693	2.97e-06
ENSG00000167112	26995	TRUB2	chr9	1938.19	-0.903009	3.2158e-06
ENSG00000259642				133.296	1.88234	3.24831e-06
ENSG00000080493	8671	SLC4A4	chr4	36.9916	-8.15824	3.29732e-06
ENSG00000156414	122402	TDRD9	chr14	46.0431	-8.05458	3.31096e-06
ENSG00000175792	8607	RUVBL1	chr3	2800.67	-0.842125	3.32657e-06
ENSG00000179639	2205	FCER1A	chr1	2668.4	-2.99212	3.38915e-06
ENSG00000109805	64151	NCAPG	chr4	211.755	-4.08406	3.38982e-06
ENSG00000154721	58494	JAM2	chr21	321.936	1.6216	3.39914e-06
ENSG00000178057	25915	NDUFAF3	chr3	2503.51	0.722724	3.55635e-06
ENSG00000166482	4239	MFAP4	chr17	4402.53	2.01631	3.68742e-06
ENSG00000075651	5337	PLD1	chr3	169.351	-3.56307	3.69563e-06
ENSG00000180423	283254	HARBI1	chr11	501.877	1.61344	3.69563e-06
ENSG00000131747	7153	TOP2A	chr17	381.112	-2.46467	3.72684e-06
ENSG00000085733	2017	CTTN	chr11	107.014	3.16741	3.75262e-06
ENSG00000071539	9319	TRIP13	chr5	407.399	-4.19771	3.88356e-06
ENSG00000079385	634	CEACAM1	chr19	247.334	2.40903	3.88356e-06
ENSG00000127824	7277	TUBA4A	chr2	649.835	2.91548	3.88356e-06
ENSG00000165490	220042	DDIAS	chr11	52.3477	-6.91062	3.88356e-06
ENSG00000287853				34.9373	-3.85461	3.88356e-06
ENSG00000149970	22866	CNKSR2	chrX	137.773	-3.28629	4.04862e-06
ENSG00000224389	721	C4B	chr6_ssto_hap7	31.836	-7.8975	4.06563e-06
ENSG00000005700	25998	IBTK	chr6	1426.58	-1.10101	4.07063e-06
ENSG00000244731	720	C4A	chr6_qbl_hap6	29.7094	-7.68136	4.12054e-06
ENSG00000204252	3111	HLA-DOA	chr6_dbb_hap3	1632.53	2.33366	4.36546e-06
ENSG00000197019	29950	SERTAD1	chr19	220.476	2.42901	4.42597e-06
ENSG00000287595	124909396	LOC124909396		105.891	2.98213	4.52656e-06
ENSG00000136630	3142	HLX	chr1	133.951	3.08237	4.56256e-06
ENSG00000228876				57.055	-4.47148	4.62284e-06
ENSG00000289445				26.3164	-7.66931	4.63039e-06
ENSG00000119632	83982	IFI27L2	chr14	550.235	1.96409	4.63402e-06
ENSG00000167088	6632	SNRPD1	chr18	3336.61	-1.11867	4.65733e-06
ENSG00000115232	3676	ITGA4	chr2	22410.7	-1.1608	4.83666e-06
ENSG00000228288	100506696	PCAT6	chr1	266.67	1.61982	4.83666e-06
ENSG00000160013	5739	PTGIR	chr19	106.688	4.79176	4.98523e-06
ENSG00000287252				595.597	1.14594	4.98523e-06
ENSG00000185880	140691	TRIM69	chr15	408.96	1.09126	5.25202e-06
ENSG00000197536				1538.07	1.41679	5.3436e-06
ENSG00000204574	23	ABCF1	chr6_mcf_hap5	1244.25	-0.985086	5.40538e-06
ENSG00000164050	5364	PLXNB1	chr3	61.3778	-4.34305	5.46204e-06
ENSG00000290017				48.2078	-6.59501	5.7374e-06
ENSG00000123119	64168	NECAB1	chr8	981.875	-2.20118	5.7858e-06
ENSG00000131370	9467	SH3BP5	chr3	632.809	2.00533	5.98614e-06
ENSG00000007968	1870	E2F2	chr1	34.1569	-4.79759	6.06576e-06
ENSG00000149201	60494	CCDC81	chr11	38.7556	-4.24194	6.06608e-06
ENSG00000196715	154807	VKORC1L1	chr7	439.468	-1.12608	6.16124e-06
ENSG00000138442	55759	WDR12	chr2	1213.7	-1.90157	6.27451e-06
ENSG00000236194				29.9855	-7.14306	6.2752e-06
ENSG00000229140	106144608	LINC00976		43.5409	-4.84818	6.59202e-06
ENSG00000198336	4635	MYL4	chr17	75.715	-6.05869	6.76863e-06
ENSG00000242550	5273	SERPINB10	chr18	79.5217	-6.05293	6.99908e-06
ENSG00000276842				83.239	-3.87039	7.10788e-06
ENSG00000029993	3149	HMGB3	chrX	2784.19	-1.18762	7.11492e-06
ENSG00000198832	140606	SELENOM	chr22	40.9446	4.39225	7.17439e-06
ENSG00000085365	9522	SCAMP1	chr5	1756.81	-0.703065	7.18195e-06
ENSG00000111057	3875	KRT18	chr12	1163.28	2.20079	7.19479e-06
ENSG00000140905	2653	GCSH	chr16	1757.23	-1.59771	7.19479e-06
ENSG00000166780	127898555	MPV17L-BMERB1		545.122	2.13025	7.19479e-06
ENSG00000185963	23299	BICD2	chr9	700.148	-0.977101	7.19479e-06
ENSG00000284512				30.2545	-7.60295	7.3749e-06
ENSG00000224977				37.5118	3.21302	7.4232e-06
ENSG00000204054	124900275	LOC124900275		472.779	1.54957	7.5264e-06
ENSG00000137312	10211	FLOT1	chr6_mann_hap4	3078.46	0.912714	7.54929e-06
ENSG00000241563	1325	CORT	chr1	12.2023	-7.39235	7.65262e-06
ENSG00000170545	57228	SMAGP	chr12	310.717	1.65045	7.69328e-06
ENSG00000114654	79825	EFCC1	chr3	100.063	2.65628	7.82294e-06
ENSG00000092201	11198	SUPT16H	chr14	4812.23	-1.12758	7.92698e-06
ENSG00000165072	256691	MAMDC2	chr9	73.742	-7.52348	7.97269e-06
ENSG00000161647	4356	MPP3	chr17	53.1852	3.06416	8.02042e-06
ENSG00000211584	55652	SLC48A1	chr12	1945.58	0.994475	8.09302e-06
ENSG00000213551	23234	DNAJC9	chr10	3239.16	-1.10126	8.15761e-06
ENSG00000227507	4050	LTB	chr6_qbl_hap6	4882.92	2.67795	8.36152e-06
ENSG00000158402	995	CDC25C	chr5	34.306	-6.49083	8.4233e-06
ENSG00000288764				79.6115	2.36354	8.42949e-06
ENSG00000102554	688	KLF5	chr13	272.845	2.34071	8.45515e-06
ENSG00000110400	5818	NECTIN1	chr11	29.7831	-7.94934	8.45515e-06
ENSG00000127124	59269	HIVEP3	chr1	425.971	1.4338	8.45515e-06
ENSG00000261183	102724362	SPINT1-AS1		238.159	1.4056	8.49094e-06
ENSG00000152133	253635	GPATCH11	chr2	339.564	-1.95725	8.62238e-06
ENSG00000118985	22936	ELL2	chr5	1057.66	-1.62177	8.75339e-06
ENSG00000128708	8520	HAT1	chr2	2721.26	-0.954158	8.82222e-06
ENSG00000204856	29902	FAM216A	chr12	1301.62	-1.14597	8.82222e-06
ENSG00000105251	56961	SHD	chr19	47.3889	-7.3615	8.87997e-06
ENSG00000069482	51083	GAL	chr11	36.2128	-7.37283	9.01802e-06
ENSG00000150776	55216	NKAPD1	chr11	1372.02	-1.27729	9.30784e-06
ENSG00000091592	22861	NLRP1	chr17	694.565	1.15624	9.7055e-06
ENSG00000146859	55281	TMEM140	chr7	581.951	1.16457	9.89345e-06
ENSG00000167461	4218	RAB8A	chr19	7981.43	-0.795971	9.98641e-06
ENSG00000132300	55037	PTCD3	chr2	4909.27	-1.07587	1.01611e-05
ENSG00000105255	79187	FSD1	chr19	74.436	-6.54503	1.03297e-05
ENSG00000187944	401027	C2orf66	chr2	207.46	-4.01538	1.08728e-05
ENSG00000286742				137.557	-4.40866	1.10669e-05
ENSG00000122958	9559	VPS26A	chr10	3296.53	-1.15737	1.10786e-05
ENSG00000131477	10266	RAMP2	chr17	77.6929	2.63607	1.10786e-05
ENSG00000247735				13.4332	-7.64226	1.2235e-05
ENSG00000114054	5096	PCCB	chr3	3530.16	-1.07922	1.24912e-05
ENSG00000167565	29946	SERTAD3	chr19	1036.18	1.64951	1.2855e-05
ENSG00000117475	8548	BLZF1	chr1	489.948	-1.7139	1.29392e-05
ENSG00000139618	675	BRCA2	chr13	683.15	-1.87028	1.31939e-05
ENSG00000213793	388559	ZNF888		112.116	-3.6272	1.33673e-05
ENSG00000253669				100.229	2.53936	1.35734e-05
ENSG00000082397	23136	EPB41L3	chr18	139.492	2.70084	1.3716e-05
ENSG00000117877	10849	POLR1G	chr19	80.32	-2.55343	1.37483e-05
ENSG00000151778	387923	SERP2	chr13	19.2283	-7.97848	1.39612e-05
ENSG00000230747				126.386	1.82382	1.40565e-05
ENSG00000110848	969	CD69	chr12	20714.6	-2.11611	1.41131e-05
ENSG00000100578	9786	KIAA0586	chr14	767.381	-1.3075	1.43541e-05
ENSG00000101773	5932	RBBP8	chr18	1595.87	-1.7145	1.43541e-05
ENSG00000278090				117.237	-6.82635	1.43541e-05
ENSG00000204934	401431	ATP6V0E2-AS1	chr7	22.3666	9.20858	1.43773e-05
ENSG00000165359	203522	INTS6L	chrX	607.441	-1.68414	1.4896e-05
ENSG00000164687	2171	FABP5	chr8	1411.07	-0.990136	1.50532e-05
ENSG00000047597	7504	XK	chrX	78.853	-6.2273	1.50753e-05
ENSG00000048828	23196	FAM120A	chr9	1206.67	-1.28228	1.50753e-05
ENSG00000085563	5243	ABCB1	chr7	1551.15	1.11094	1.50753e-05
ENSG00000155962	1193	CLIC2	chrX	437.255	2.99721	1.50753e-05
ENSG00000159374	130951	M1AP	chr2	28.5209	-4.58507	1.54316e-05
ENSG00000287932				43.8689	-5.64641	1.56869e-05
ENSG00000123700	3759	KCNJ2	chr17	56.4981	6.03712	1.6145e-05
ENSG00000090554	2323	FLT3LG	chr19	126.911	1.7643	1.65157e-05
ENSG00000154556	8470	SORBS2	chr4	67.3378	10.6728	1.65157e-05
ENSG00000143158	25874	MPC2	chr1	5760.05	-1.37728	1.69824e-05
ENSG00000134470	3601	IL15RA	chr10	142.782	1.98629	1.73589e-05
ENSG00000109606	1665	DHX15	chr4	2924.69	-0.977485	1.7364e-05
ENSG00000107485	2625	GATA3	chr10	856.526	2.61651	1.82825e-05
ENSG00000107581	8661	EIF3A	chr10	11046	-1.06783	1.8418e-05
ENSG00000179119	144108	SPTY2D1	chr11	1402	-1.2247	1.87409e-05
ENSG00000087076	51171	HSD17B14	chr19	90.6529	2.25086	1.88939e-05
ENSG00000258744				43.0815	2.16799	1.88939e-05
ENSG00000092853	63967	CLSPN	chr1	414.184	-4.19937	1.9058e-05
ENSG00000287979				632.115	2.02139	1.91346e-05
ENSG00000121690	91614	DEPDC7	chr11	62.7794	-4.09583	1.92065e-05
ENSG00000277734	28755	TRAC		53.0464	-7.72566	1.93482e-05
ENSG00000090621	8761	PABPC4	chr1	2849.08	-0.713264	1.97017e-05
ENSG00000048544	55173	MRPS10	chr6	1171.41	-1.37354	1.98323e-05
ENSG00000085276	2122	MECOM	chr3	3642.7	1.76453	1.98323e-05
ENSG00000235501	101928098	ALG14-AS1		45.4525	2.29742	1.98323e-05
ENSG00000162591	1953	MEGF6	chr1	329.365	1.77167	1.99285e-05
ENSG00000290043				429.77	1.2752	2.00392e-05
ENSG00000166228	5092	PCBD1	chr10	1566.31	1.1016	2.03357e-05
ENSG00000211689	445347	TARP	chr7	42.5998	-6.73065	2.07056e-05
ENSG00000110492	4192	MDK	chr11	11356.5	1.05142	2.075e-05
ENSG00000115241	5496	PPM1G	chr2	2664.1	-0.94118	2.09467e-05
ENSG00000166451	55839	CENPN	chr16	746.501	-1.73073	2.11132e-05
ENSG00000005022	292	SLC25A5	chrX	38129.9	-1.00078	2.14063e-05
ENSG00000041353	5874	RAB27B	chr18	301.292	2.21551	2.14063e-05
ENSG00000174442	55055	ZWILCH	chr15	851.923	-1.41745	2.16704e-05
ENSG00000141294	90506	LRRC46	chr17	31.5765	-5.96953	2.23181e-05
ENSG00000131187	2161	F12	chr5	56.0478	3.59837	2.24218e-05
ENSG00000291124	643253	CCT6P1	chr7	1013.22	-1.23767	2.26489e-05
ENSG00000120075	3215	HOXB5	chr17	356.338	2.78498	2.27558e-05
ENSG00000274461	105378516	LINC02930		27.2006	-5.69061	2.28276e-05
ENSG00000125944	10236	HNRNPR	chr1	11930.5	-0.85202	2.33653e-05
ENSG00000224184	100506457	MIR3681HG		32.5468	-7.34731	2.4156e-05
ENSG00000168078	55872	PBK	chr8	16.8455	-7.71795	2.41649e-05
ENSG00000136068	2317	FLNB	chr3	988.228	1.4756	2.43089e-05
ENSG00000259363				321.762	1.12989	2.43089e-05
ENSG00000171824	5394	EXOSC10	chr1	3508.48	-0.862668	2.43137e-05
ENSG00000170915	85315	PAQR8	chr6	225.254	2.50847	2.45153e-05
ENSG00000197928	342926	ZNF677	chr19	906.269	1.41188	2.47161e-05
ENSG00000138180	55165	CEP55	chr10	17.8151	-7.2069	2.51309e-05
ENSG00000227953				115.251	1.80964	2.61485e-05
ENSG00000284906				51.1238	-5.43493	2.6288e-05
ENSG00000143815	3930	LBR	chr1	7772.13	-1.08162	2.76398e-05
ENSG00000108094	8453	CUL2	chr10	934.872	-1.28135	2.85996e-05
ENSG00000213190	10962	MLLT11	chr1	2402.41	-1.9096	2.94318e-05
ENSG00000213380	84342	COG8	chr16	749.529	1.47653	3.03832e-05
ENSG00000139318	1848	DUSP6	chr12	1785.69	1.72635	3.06583e-05
ENSG00000198176	7027	TFDP1	chr13	510.042	-1.32843	3.06583e-05
ENSG00000268744				30.8218	-5.46264	3.06583e-05
ENSG00000178295	348654	GEN1	chr2	129.835	-2.88086	3.1042e-05
ENSG00000132321	79781	IQCA1	chr2	510.455	2.14512	3.13712e-05
ENSG00000185238	10196	PRMT3	chr11	530.77	-1.0751	3.15096e-05
ENSG00000170515	5036	PA2G4	chr12	8798.11	-0.914999	3.15573e-05
ENSG00000157601	4599	MX1	chr21	913.821	1.77452	3.18372e-05
ENSG00000159640	1636	ACE	chr17	101.368	2.45978	3.18372e-05
ENSG00000183166	83698	CALN1	chr7	1292.88	1.18944	3.18372e-05
ENSG00000172322	160364	CLEC12A	chr12	474.875	-3.6776	3.2025e-05
ENSG00000134001	1965	EIF2S1	chr14	5085.99	-1.43428	3.40732e-05
ENSG00000170819	8419	BFSP2	chr3	28.7562	-8.22357	3.4335e-05
ENSG00000196126	3123	HLA-DRB1	chr6	16836.4	1.78556	3.45573e-05
ENSG00000291143				442.394	1.66098	3.45713e-05
ENSG00000289517				91.6044	3.07036	3.46538e-05
ENSG00000105538	54922	RASIP1	chr19	15.1862	-6.98924	3.59293e-05
ENSG00000138160	3832	KIF11	chr10	275.461	-2.55295	3.59293e-05
ENSG00000147576	137872	ADHFE1	chr8	577.671	1.09203	3.59293e-05
ENSG00000174500	257144	GCSAM	chr3	40.5168	-5.14707	3.60871e-05
ENSG00000253736	105377730	LOC105377730		332.058	1.5106	3.63321e-05
ENSG00000134697	29889	GNL2	chr1	3649.37	-0.688994	3.63369e-05
ENSG00000167851	11314	CD300A	chr17	1155.57	1.38721	3.69495e-05
ENSG00000237361	400128	TUSC8		22.9475	-6.52854	3.7835e-05
ENSG00000185480	55010	PARPBP	chr12	530.603	-1.75028	3.79439e-05
ENSG00000131931	55145	THAP1	chr8	461.394	-1.16836	3.88437e-05
ENSG00000151849	55835	CENPJ	chr13	1019.91	-1.54819	3.88437e-05
ENSG00000123096	8082	SSPN	chr12	197.109	2.34097	3.92095e-05
ENSG00000228065				465.211	1.38379	3.93088e-05
ENSG00000096401	988	CDC5L	chr6	3569.29	-1.12634	3.93485e-05
ENSG00000110031	9404	LPXN	chr11	363.566	-2.93541	4.01864e-05
ENSG00000047634	6322	SCML1	chrX	64.9815	2.47248	4.02165e-05
ENSG00000134755	1824	DSC2	chr18	226.051	4.57358	4.02566e-05
ENSG00000027075	5583	PRKCH	chr14	2553.01	1.33298	4.14013e-05
ENSG00000138678	84803	GPAT3	chr4	133.739	3.76385	4.18031e-05
ENSG00000171433	392465	GLOD5	chrX	10.8139	-7.17559	4.28995e-05
ENSG00000260804	150967	LINC01963	chr2	112.727	-3.14329	4.30007e-05
ENSG00000289357				18.084	-7.95254	4.39919e-05
ENSG00000275896	5645	PRSS2		7206.33	2.48706	4.42557e-05
ENSG00000131196	4772	NFATC1	chr18	472.408	1.04215	4.44194e-05
ENSG00000164088	132160	PPM1M	chr3	223.436	2.13683	4.45265e-05
ENSG00000213397	55559	HAUS7	chrX	1559.35	-0.930689	4.45767e-05
ENSG00000104894	951	CD37	chr19	10538.1	0.851379	4.48351e-05
ENSG00000178038	259173	ALS2CL	chr3	31.8221	6.32092	4.49588e-05
ENSG00000181631	53829	P2RY13	chr3	120.133	3.04613	4.50079e-05
ENSG00000135409	269	AMHR2	chr12	135.505	-4.70377	4.53836e-05
ENSG00000187164	57698	SHTN1	chr10	315.883	2.3481	4.53836e-05
ENSG00000188820	441168	CALHM6	chr6	4406.7	0.826812	4.54493e-05
ENSG00000197208	6583	SLC22A4	chr5	75.7196	-7.62583	4.54493e-05
ENSG00000123240	10133	OPTN	chr10	1964.12	0.862061	4.63823e-05
ENSG00000288700				11.4236	-7.51187	4.64029e-05
ENSG00000101938	91851	CHRDL1	chrX	423.879	2.58518	4.66099e-05
ENSG00000167460	7171	TPM4	chr19	10343.9	-1.67054	4.7217e-05
ENSG00000117724	1063	CENPF	chr1	1159.76	-1.97971	4.74327e-05
ENSG00000157654	445815	PALM2AKAP2	chr9	1128.09	-4.75844	4.74327e-05
ENSG00000179144	168537	GIMAP7	chr7	1523.11	2.26539	4.75762e-05
ENSG00000131467	10197	PSME3	chr17	4109.65	-0.841531	4.76286e-05
ENSG00000122711	27290	SPINK4	chr9	40.7113	-2.55112	4.92891e-05
ENSG00000163491	152110	NEK10	chr3	33.8582	-6.53938	4.92891e-05
ENSG00000267519				845.164	2.14457	4.95956e-05
ENSG00000064102	55726	INTS13	chr12	1552.15	-0.972595	4.97056e-05
ENSG00000138400	130752	MDH1B	chr2	20.4559	-7.10774	4.97056e-05
ENSG00000264207				110.499	1.96574	5.08541e-05
ENSG00000125249	5911	RAP2A	chr13	280.836	-1.42076	5.11128e-05
ENSG00000258733	101928767	LINC02328		547.074	1.25369	5.11693e-05
ENSG00000138592	9101	USP8	chr15	1466.47	-1.11258	5.13186e-05
ENSG00000130775	9473	THEMIS2	chr1	853.096	1.17496	5.21049e-05
ENSG00000134569	4038	LRP4	chr11	20.953	-6.93107	5.21049e-05
ENSG00000152253	57405	SPC25	chr2	56.6436	-6.20628	5.21049e-05
ENSG00000157077	9372	ZFYVE9	chr1	131.145	-1.38704	5.21049e-05
ENSG00000287070				207.642	1.82411	5.21049e-05
ENSG00000100364	23313	KIAA0930	chr22	823.58	1.29087	5.25789e-05
ENSG00000114686	11222	MRPL3	chr3	3290.55	-0.856604	5.25789e-05
ENSG00000135241	50640	PNPLA8	chr7	2695.34	-1.18781	5.3754e-05
ENSG00000129195	54478	PIMREG	chr17	36.9738	-8.20795	5.4238e-05
ENSG00000100479	5427	POLE2	chr14	224.696	-1.88818	5.43375e-05
ENSG00000034713	11345	GABARAPL2	chr16	2729.81	0.798565	5.51771e-05
ENSG00000290789				211.55	1.03201	5.54661e-05
ENSG00000145390	54532	USP53	chr4	546.846	1.62833	5.60038e-05
ENSG00000250155	107986412	SLC1A3-AS1		209.624	1.42179	5.61123e-05
ENSG00000106211	3315	HSPB1	chr7	10168.5	1.38019	5.66315e-05
ENSG00000287115				17.6583	-7.0365	5.81406e-05
ENSG00000228223	107986583	LOC107986583		380.556	1.57845	6.15953e-05
ENSG00000143476	51514	DTL	chr1	1007.86	-2.13297	6.24228e-05
ENSG00000253174				45.2361	-4.02112	6.25524e-05
ENSG00000165195	5277	PIGA	chrX	1003.28	-1.25461	6.25757e-05
ENSG00000234492	285456	RPL34-DT	chr4	15.7998	-7.22867	6.28645e-05
ENSG00000186318	23621	BACE1	chr11	332.155	-0.93914	6.48565e-05
ENSG00000290032				366.508	1.54461	6.49858e-05
ENSG00000021776	9716	AQR	chr15	1810.54	-0.967603	6.64056e-05
ENSG00000111846	2651	GCNT2	chr6	655.088	1.09997	6.68896e-05
ENSG00000160957	9401	RECQL4	chr8	25.3584	-4.10865	6.68896e-05
ENSG00000105146	6795	AURKC	chr19	21.7716	-6.70665	6.74616e-05
ENSG00000023839	1244	ABCC2	chr10	18.6716	-6.66615	6.85774e-05
ENSG00000171476	84525	HOPX	chr4	10528.5	1.26076	6.94651e-05
ENSG00000180061	284417	TMEM150B	chr19	21.9563	5.30486	6.9644e-05
ENSG00000164626	8645	KCNK5	chr6	30.689	-4.23369	6.97437e-05
ENSG00000237036	220930	ZEB1-AS1	chr10	165.405	1.6486	6.97437e-05
ENSG00000007129	90273	CEACAM21	chr19	368.353	1.45948	6.97531e-05
ENSG00000140932	146225	CMTM2	chr16	31.5105	4.48405	7.00612e-05
ENSG00000232860	284649	SMG7-AS1	chr1	35.7191	2.98734	7.03941e-05
ENSG00000107021	54662	TBC1D13	chr9	174.479	1.50489	7.04782e-05
ENSG00000160712	3570	IL6R	chr1	625.148	2.33319	7.15606e-05
ENSG00000162639	113802	HENMT1	chr1	3374.69	-0.967204	7.15606e-05
ENSG00000238121	100188949	LINC00426	chr13	800.878	-1.25023	7.15606e-05
ENSG00000220205	6844	VAMP2	chr17	5718.59	0.671872	7.19719e-05
ENSG00000165475	51084	CRYL1	chr13	944.211	1.03752	7.2679e-05
ENSG00000153037	6728	SRP19	chr5	1775.78	-1.19771	7.29529e-05
ENSG00000066056	7075	TIE1	chr1	501.896	1.27617	7.36477e-05
ENSG00000061492	7478	WNT8A	chr5	22.48	-7.99303	7.4073e-05
ENSG00000197299	641	BLM	chr15	799.441	-1.61245	7.4073e-05
ENSG00000204086	29935	RPA4	chrX	19.7449	-7.26724	7.41457e-05
ENSG00000119041	9330	GTF3C3	chr2	1746.81	-0.919006	7.46454e-05
ENSG00000134690	55143	CDCA8	chr1	182.843	-4.38389	7.47394e-05
ENSG00000253251	112441434	SHLD3		900.407	-1.81274	7.47394e-05
ENSG00000204179	26095	PTPN20	chr10	113.987	1.79118	7.49993e-05
ENSG00000159131	2618	GART	chr21	2349.36	-0.984375	7.56249e-05
ENSG00000116830	8458	TTF2	chr1	1632.51	-0.955978	7.68279e-05
ENSG00000102575	54	ACP5	chr19	457.056	2.42006	7.69227e-05
ENSG00000104611	63898	SH2D4A	chr8	26.2306	6.22148	7.75278e-05
ENSG00000171703	6919	TCEA2	chr20	659.124	1.42551	7.78562e-05
ENSG00000204428	80741	LY6G5C	chr6_ssto_hap7	340.77	1.40874	7.83946e-05
ENSG00000179593	247	ALOX15B	chr17	206.782	3.53007	7.87241e-05
ENSG00000111716	3945	LDHB	chr12	45329.9	-0.696798	8.13843e-05
ENSG00000158201	171586	ABHD3	chr18	804.9	-0.910142	8.23854e-05
ENSG00000167380	7769	ZNF226	chr19	626.29	1.26079	8.23854e-05
ENSG00000225792	105375304	SNX10-AS1		278.034	1.83344	8.23854e-05
ENSG00000187997	100141515	C17orf99	chr17	24.9295	-5.89002	8.38795e-05
ENSG00000115539	79031	PDCL3	chr2	1528.52	-1.42876	8.5655e-05
ENSG00000233101	404266	HOXB-AS3	chr17	177.224	1.80118	8.66892e-05
ENSG00000144485	55502	HES6	chr2	34.0784	-7.31328	8.73767e-05
ENSG00000165996	9200	HACD1	chr10	3090.02	-1.24418	8.76038e-05
ENSG00000167208	124460	SNX20	chr16	893.231	1.10638	9.0307e-05
ENSG00000196139	8644	AKR1C3	chr10	1859.57	1.13627	9.26289e-05
ENSG00000161973	146849	CCDC42	chr17	84.5114	4.77973	9.29107e-05
ENSG00000260807	115804232	CEROX1		137.208	2.79486	9.34998e-05
ENSG00000175215	10106	CTDSP2	chr12	1289.45	0.986717	9.36754e-05
ENSG00000288911				62.0372	2.41974	9.4363e-05
ENSG00000261052	6818	SULT1A3	chr16	425.121	-1.1963	9.86678e-05
ENSG00000102172	6611	SMS	chrX	3091.83	-0.673978	0.000104333
ENSG00000187837	3006	H1-2	chr6	724.612	1.65693	0.000104333
ENSG00000136826	9314	KLF4	chr9	287.996	2.28822	0.000105391
ENSG00000198000	55035	NOL8	chr9	2951.38	-1.03251	0.000106145
ENSG00000150753	22948	CCT5	chr5	9393.24	-1.34022	0.000106356
ENSG00000033122	57554	LRRC7	chr1	86.256	-2.51891	0.000107896
ENSG00000165389	171546	SPTSSA	chr14	1454.41	-1.06447	0.000109102
ENSG00000260236	119863865	PTPN23-DT		158.542	1.3377	0.000110213
ENSG00000117399	991	CDC20	chr1	275.72	-3.2001	0.00011143
ENSG00000124882	2069	EREG	chr4	1343.04	-2.13812	0.00011143
ENSG00000249096				15.8473	-6.65038	0.000114842
ENSG00000123219	64105	CENPK	chr5	1201.63	-1.74939	0.000116882
ENSG00000188585	400797	CLEC20A		92.8613	2.36499	0.000116904
ENSG00000162607	7398	USP1	chr1	3080.86	-1.47924	0.000117262
ENSG00000261051				19.5195	-7.32622	0.000117569
ENSG00000171314	5223	PGAM1	chr10	2837.76	-1.49177	0.000118423
ENSG00000064042	22998	LIMCH1	chr4	1537.5	1.97074	0.000119575
ENSG00000197993	3792	KEL	chr7	155.49	-9.88606	0.000122126
ENSG00000070087	5217	PFN2	chr3	183.126	2.59159	0.000122178
ENSG00000189060	3005	H1-0	chr22	21921.4	1.14451	0.000122326
ENSG00000100711	79038	ZFYVE21	chr14	179.153	2.15877	0.000122901
ENSG00000111602	8914	TIMELESS	chr12	466.97	-3.5142	0.000123581
ENSG00000174099	253827	MSRB3	chr12	10309.1	0.715467	0.000124961
ENSG00000188511	348645	MIR3667HG	chr22	196.258	1.40821	0.000124961
ENSG00000259207	3690	ITGB3	chr17	56.5197	5.99485	0.000124961
ENSG00000198912	339448	C1orf174	chr1	886.426	-1.37288	0.000124981
ENSG00000149131	710	SERPING1	chr11	4430.27	1.7939	0.000125389
ENSG00000174370	219833	KCNJ5-AS1	chr11	24.4645	8.40814	0.000125678
ENSG00000088832	2280	FKBP1A	chr20	19351.1	0.633464	0.000125914
ENSG00000254703	100507392	SENCR	chr11	92.8435	2.66889	0.000126232
ENSG00000226281				11.1761	-6.60199	0.000128036
ENSG00000288978	105374625	LOC105374625		11.5914	-7.4091	0.000128036
ENSG00000106399	6119	RPA3	chr7	1398.88	-1.15108	0.000128572
ENSG00000255733				62.5989	7.38006	0.00012949
ENSG00000282034				492.162	1.37483	0.000129707
ENSG00000169744	9079	LDB2	chr4	58.2576	4.75336	0.000130935
ENSG00000155366	389	RHOC	chr1	1244.15	1.56809	0.000131148
ENSG00000204764	64901	RANBP17	chr5	161.685	-2.19565	0.000132102
ENSG00000125484	9329	GTF3C4	chr9	658.722	-0.989679	0.000134088
ENSG00000163435	1999	ELF3	chr1	14.8551	-6.38155	0.000135251
ENSG00000254102	401463	BHLHE22-AS1	chr8	9.74052	-7.38585	0.000139336
ENSG00000120645	440073	IQSEC3	chr12	248.199	1.48065	0.000140465
ENSG00000133985	23508	TTC9	chr14	34.4755	-4.19202	0.000140465
ENSG00000146963	51631	LUC7L2	chr7	3573.16	-0.788787	0.000140465
ENSG00000249684				18.0837	-6.18858	0.000140536
ENSG00000184675	139285	AMER1	chrX	26.4058	-5.626	0.000140934
ENSG00000070018	4040	LRP6	chr12	480.511	1.89823	0.000148951
ENSG00000255398	8843	HCAR3	chr12	60.3643	-6.27187	0.000149456
ENSG00000167513	81620	CDT1	chr16	184.84	-2.08112	0.000149761
ENSG00000155465	9056	SLC7A7	chr14	151.396	2.14233	0.000150508
ENSG00000143228	83540	NUF2	chr1	74.7366	-4.0452	0.000152075
ENSG00000154783	152273	FGD5	chr3	760.434	1.73228	0.000152075
ENSG00000141293	8631	SKAP1	chr17	1636.4	1.38945	0.000152735
ENSG00000151689	3628	INPP1	chr2	314.244	1.5054	0.000152735
ENSG00000130635	1289	COL5A1	chr9	434.196	1.25882	0.000154005
ENSG00000251503	100526739	CENPS-CORT	chr1	126.835	-2.76176	0.000156621
ENSG00000134686	1912	PHC2	chr1	469.139	1.52815	0.000157265
ENSG00000167286	915	CD3D	chr11	43.6599	-6.02893	0.000158277
ENSG00000275645				13.1206	5.73409	0.000160807
ENSG00000124466	27076	LYPD3	chr19	58.0822	3.68858	0.00016394
ENSG00000171365	1184	CLCN5	chrX	49.1224	-5.48017	0.000164946
ENSG00000104369	56704	JPH1	chr8	92.4365	2.24909	0.000164959
ENSG00000143590	1944	EFNA3	chr1	60.6018	3.66003	0.000164959
ENSG00000120437	39	ACAT2	chr6	1793.52	-1.23934	0.000165896
ENSG00000136636	51133	KCTD3	chr1	471.463	-1.58112	0.000165925
ENSG00000289416				44.1425	-6.19925	0.000165925
ENSG00000287170				11.6239	-6.26133	0.000166777
ENSG00000100519	5706	PSMC6	chr14	3372.44	-0.934541	0.000168657
ENSG00000289534				13.2346	-6.79715	0.000170194
ENSG00000112787	57666	FBRSL1	chr12	101.877	-2.45083	0.000171506
ENSG00000198355	415116	PIM3	chr22	259.413	1.73641	0.000172301
ENSG00000055044	51602	NOP58	chr2	10705.2	-1.19442	0.000175325
ENSG00000169314	150248	C22orf15	chr22	134.741	1.64346	0.000176403
ENSG00000285793	285074	ANAPC1P2	chr2	523.632	-1.41582	0.000178021
ENSG00000147003	57393	CLTRN	chrX	19.9041	-4.91999	0.000178097
ENSG00000089916	55668	GPATCH2L	chr14	2460.91	-0.868149	0.000178574
ENSG00000206557	131405	TRIM71	chr3	21.4894	-6.0932	0.000179271
ENSG00000250802	728723	ZBED3-AS1	chr5	500.266	1.25277	0.000180338
ENSG00000198648	27347	STK39	chr2	80.4916	-2.75197	0.000182404
ENSG00000182308	285429	DCAF4L1	chr4	52.3374	-3.9356	0.000185463
ENSG00000164111	308	ANXA5	chr4	4750.55	1.12915	0.00018559
ENSG00000172995	10777	ARPP21	chr3	57.7326	-6.36652	0.000185607
ENSG00000276966	8367	H4C5	chr6	85.4986	2.26129	0.00019102
ENSG00000112146	26268	FBXO9	chr6	1423.7	-1.15095	0.000195406
ENSG00000197903	85236	H2BC12	chr6	1283.56	1.55986	0.000195406
ENSG00000230690	105373526	LOC105373526		27.8596	-6.77648	0.000195406
ENSG00000145022	6988	TCTA	chr3	2845.56	1.03738	0.000196434
ENSG00000165801	55701	ARHGEF40	chr14	375.654	1.71248	0.000196434
ENSG00000136783	25934	NIPSNAP3A	chr9	3662.16	-0.938957	0.000199404
ENSG00000175874	200407	CREG2	chr2	27.2132	-6.41618	0.000201237
ENSG00000078399	3205	HOXA9	chr7	6017.91	0.782101	0.000201696
ENSG00000166226	10576	CCT2	chr12	11113.3	-0.770711	0.000201846
ENSG00000137225	11131	CAPN11	chr6	184.67	2.09565	0.00020312
ENSG00000224165	729723	DNAJC27-AS1	chr2	87.5918	1.89945	0.000203271
ENSG00000171115	155038	GIMAP8	chr7	100.345	3.65228	0.000204477
ENSG00000103044	3038	HAS3	chr16	18.9881	-6.8369	0.000205842
ENSG00000196074	10388	SYCP2	chr20	57.1445	-5.09069	0.00020592
ENSG00000156709	9131	AIFM1	chrX	1411.17	-0.812773	0.000207832
ENSG00000136824	10592	SMC2	chr9	1689.86	-1.10386	0.000212691
ENSG00000155307	64092	SAMSN1	chr21	2097.52	-1.2835	0.00021617
ENSG00000004700	5965	RECQL	chr12	777.785	-1.36556	0.00021685
ENSG00000102984	55565	ZNF821	chr16	163.782	1.97913	0.00021685
ENSG00000170027	7532	YWHAG	chr7	1090.11	-0.996576	0.00021685
ENSG00000078589	27334	P2RY10	chrX	24.0981	-7.43002	0.000217399
ENSG00000087470	10059	DNM1L	chr12	3498.1	-0.806636	0.000217399
ENSG00000167642	10653	SPINT2	chr19	15470.1	0.765318	0.000217883
ENSG00000009413	5980	REV3L	chr6	1643.49	-1.23604	0.000220215
ENSG00000113013	3313	HSPA9	chr5	7485.96	-0.764882	0.000220359
ENSG00000231125				10.1567	-6.53009	0.00022084
ENSG00000177469	284119	CAVIN1	chr17	1206.22	1.01755	0.00022219
ENSG00000153975	221302	ZUP1	chr6	552.218	-1.05688	0.000224304
ENSG00000274386	100129924	TMEM269	chr1	56.3803	2.01698	0.000226404
ENSG00000164104	3148	HMGB2	chr4	2992.99	-0.995614	0.000227662
ENSG00000119397	11064	CNTRL	chr9	6292.72	-1.0124	0.000228326
ENSG00000290117				90.6552	1.69706	0.000228326
ENSG00000072571	3161	HMMR	chr5	208.332	-2.28016	0.000228364
ENSG00000113356	10622	POLR3G	chr5	113.403	-3.94323	0.000228812
ENSG00000148468	221061	FAM171A1	chr10	34.859	-7.57431	0.000229464
ENSG00000082153	9689	BZW1	chr2	13306.8	-0.770258	0.000230965
ENSG00000081985	3595	IL12RB2	chr1	2936.84	1.09945	0.00023125
ENSG00000089006	27131	SNX5	chr20	3491.52	-1.1607	0.00023125
ENSG00000255152	100532732	MSH5-SAPCD1	chr6_qbl_hap6	57.7582	-3.98207	0.00023125
ENSG00000272079				43.2963	-4.50534	0.00023125
ENSG00000198585	131870	NUDT16	chr3	674.016	0.835618	0.000233242
ENSG00000066557	55631	LRRC40	chr1	814.644	-1.39231	0.000237755
ENSG00000139505	9107	MTMR6	chr13	870.343	-1.31433	0.0002388
ENSG00000163191	6282	S100A11	chr1	222.164	2.07045	0.000238888
ENSG00000158106	114822	RHPN1	chr8	133.585	1.89946	0.000239078
ENSG00000258947	10381	TUBB3	chr16	60.933	-3.72476	0.00023977
ENSG00000130649	1571	CYP2E1	chr10	119.448	-5.72485	0.000239857
ENSG00000140391	10099	TSPAN3	chr15	6378.23	0.624843	0.000239857
ENSG00000197557	92104	IFT70A	chr2	66.2751	3.62242	0.000243331
ENSG00000005194	57019	CIAPIN1	chr16	3711.17	-0.675656	0.000248586
ENSG00000104147	11339	OIP5	chr15	281.948	-2.65538	0.000249207
ENSG00000115919	8942	KYNU	chr2	38.4743	-5.32194	0.000249207
ENSG00000138587	55329	MNS1	chr15	192.372	-1.81615	0.000249207
ENSG00000173811	100874114	CCDC13-AS1	chr3	20.5646	-5.9888	0.000252776
ENSG00000283633				1151.95	0.779387	0.000257995
ENSG00000133169	55859	BEX1	chrX	660.904	1.48065	0.000258543
ENSG00000100321	9145	SYNGR1	chr22	4710.34	0.77148	0.000263422
ENSG00000162374	1996	ELAVL4	chr1	467.12	2.25427	0.000263422
ENSG00000173762	924	CD7	chr17	264.399	-2.71971	0.000263909
ENSG00000019991	3082	HGF	chr7	964.392	-1.41843	0.000267024
ENSG00000142864	26135	SERBP1	chr1	19889.5	-1.23598	0.000267024
ENSG00000134910	3703	STT3A	chr11	6068.32	-0.64526	0.000268443
ENSG00000283959	101927245	LOC101927245		35.4603	2.76685	0.000268614
ENSG00000106462	2146	EZH2	chr7	1937.09	-1.21983	0.000269418
ENSG00000022567	57210	SLC45A4	chr8	25.4493	-4.67942	0.000269749
ENSG00000166091	116173	CMTM5	chr14	94.0548	5.20749	0.00027046
ENSG00000250696	105377267	LOC105377267		26.8329	-7.45394	0.00027046
ENSG00000163527	201595	STT3B	chr3	2592.95	-1.18878	0.000274698
ENSG00000170949	90338	ZNF160	chr19	1687.7	0.892199	0.000275516
ENSG00000287408				20.0512	-7.00729	0.000281546
ENSG00000221874	100529240	ZNF816-ZNF321P	chr19	209.731	-1.25836	0.000282358
ENSG00000169139	7336	UBE2V2	chr8	4025.16	-1.48239	0.000288607
ENSG00000099622	1153	CIRBP	chr19	12830.1	0.839175	0.000291531
ENSG00000120156	7010	TEK	chr9	400.105	2.67074	0.00029697
ENSG00000173905	27333	GOLIM4	chr3	1549.55	-1.16672	0.000299012
ENSG00000127528	10365	KLF2	chr19	187.882	2.51592	0.000300374
ENSG00000025423	8630	HSD17B6	chr12	34.9559	-4.27819	0.000300377
ENSG00000128059	5471	PPAT	chr4	1114.78	-1.39553	0.000300377
ENSG00000163827	79442	LRRC2	chr3	26.1028	-6.30339	0.000300377
ENSG00000117593	55157	DARS2	chr1	581.834	-1.56382	0.000302296
ENSG00000136514	64108	RTP4	chr3	105.123	2.09447	0.000304351
ENSG00000198520	339541	ARMH1	chr1	1133.26	-1.37386	0.000304381
ENSG00000185052	57419	SLC24A3	chr20	38.268	-5.9138	0.000304662
ENSG00000247317				57.274	2.80366	0.000306325
ENSG00000163376	84541	KBTBD8	chr3	546.18	1.76112	0.000306344
ENSG00000171502	255631	COL24A1	chr1	916.538	-1.90843	0.000306344
ENSG00000167325	6240	RRM1	chr11	1372.33	-1.25103	0.000306566
ENSG00000196407	284486	THEM5	chr1	9.63834	7.9796	0.000306566
ENSG00000225880				220.811	1.11755	0.000308427
ENSG00000110436	6506	SLC1A2	chr11	34.5697	-4.12343	0.000308853
ENSG00000178966	80010	RMI1	chr9	183.202	-3.35621	0.000310168
ENSG00000164707	26266	SLC13A4	chr7	23.6889	-4.07246	0.00031278
ENSG00000166313	322	APBB1	chr11	210.995	3.03194	0.00031278
ENSG00000231412	128193286	LINC03078		73.1493	1.99041	0.000318048
ENSG00000100139	85377	MICALL1	chr22	75.3983	1.57943	0.000318243
ENSG00000158526	90121	TSR2	chrX	4541.18	0.657292	0.000320615
ENSG00000103024	4832	NME3	chr16	1006.41	1.37718	0.000321891
ENSG00000255150	493861	EID3	chr12	334.607	0.931278	0.000324948
ENSG00000099783	4670	HNRNPM	chr19	23069.3	-0.607131	0.000326386
ENSG00000204592	3133	HLA-E	chr6_cox_hap2	55912.4	1.21318	0.000327138
ENSG00000167105	162461	TMEM92	chr17	62.2044	3.12292	0.000327744
ENSG00000179869	154664	ABCA13	chr7	562.068	1.64786	0.000331202
ENSG00000271862				13.5744	-6.74978	0.000332426
ENSG00000109339	5602	MAPK10	chr4	26.6129	2.97844	0.000334916
ENSG00000158457	340348	TSPAN33	chr7	68.6758	-3.526	0.000336482
ENSG00000121858	8743	TNFSF10	chr3	2001.83	1.54276	0.000339094
ENSG00000101577	9663	LPIN2	chr18	635.67	-1.50151	0.000341977
ENSG00000148180	2934	GSN	chr9	644.793	1.68435	0.000341977
ENSG00000289394				31.3439	-3.66139	0.000341977
ENSG00000180667	55432	YOD1	chr1	563.172	-1.28795	0.000342716
ENSG00000197081	3482	IGF2R	chr6	75.5175	3.04946	0.000343739
ENSG00000129244	482	ATP1B2	chr17	17.0426	-6.3862	0.00034552
ENSG00000241469	151658	LINC00635	chr3	12.4389	-6.54676	0.00034552
ENSG00000113749	3274	HRH2	chr5	319.873	1.84354	0.00034623
ENSG00000145936	3779	KCNMB1	chr5	110.722	2.08566	0.00034623
ENSG00000134242	26191	PTPN22	chr1	659.581	-1.91162	0.000354416
ENSG00000176623	51115	RMDN1	chr8	1342.63	-0.995924	0.000355864
ENSG00000107960	79991	STN1	chr10	2510.86	0.616372	0.00035997
ENSG00000248932	100507291	COPB2-DT		247.841	1.23294	0.00035997
ENSG00000198039	10793	ZNF273	chr7	184.65	-2.54619	0.000362326
ENSG00000091140	1738	DLD	chr7	3880.16	-1.06943	0.00036243
ENSG00000261596				26.8026	-4.03084	0.000365714
ENSG00000120549	56243	KIAA1217	chr10	35.0882	-5.5122	0.000366369
ENSG00000112237	892	CCNC	chr6	2601.32	-1.05543	0.000366871
ENSG00000183765	11200	CHEK2	chr22	829.265	-1.93625	0.000369319
ENSG00000205054	400952	LINC01121	chr2	14.6508	5.88336	0.000376501
ENSG00000136110	11061	CNMD	chr13	178.979	2.10017	0.00037762
ENSG00000103550	400506	KNOP1	chr16	793.96	-1.25353	0.00037927
ENSG00000272205	118568815	POU2F1-DT		26.067	-5.42038	0.000380873
ENSG00000204136	2681	GGTA1	chr9	1006.79	1.50941	0.000385527
ENSG00000198881	142689	ASB12	chrX	34.1393	-3.69184	0.000387574
ENSG00000227502	285758	MROCKI	chr6	474.403	-2.52905	0.000387661
ENSG00000120738	1958	EGR1	chr5	2499.79	1.92052	0.000389294
ENSG00000197601	84188	FAR1	chr11	859.679	-1.79213	0.000391512
ENSG00000115020	200576	PIKFYVE	chr2	1681.78	-0.991907	0.000392313
ENSG00000117228	2633	GBP1	chr1	310.923	2.34375	0.000393013
ENSG00000271843				19.2342	-3.82012	0.000398476
ENSG00000099284	55506	MACROH2A2	chr10	506.662	1.58732	0.000399134
ENSG00000163958	131540	ZDHHC19	chr3	16.7407	-6.58692	0.000400002
ENSG00000291067				338.257	1.48545	0.000400365
ENSG00000140057	122481	AK7	chr14	20.4032	-6.28974	0.000403696
ENSG00000204584				18.8156	3.86311	0.000403696
ENSG00000175595	2072	ERCC4	chr16	478.714	-1.24841	0.000405819
ENSG00000274020	388685	LINC01138	chr1	455.667	0.872564	0.000405819
ENSG00000277075	3012	H2AC8	chr6	372.345	2.09855	0.000407801
ENSG00000104756	54793	KCTD9	chr8	320.97	-2.10409	0.000413852
ENSG00000198554	11169	WDHD1	chr14	521.546	-2.36108	0.000413912
ENSG00000164163	6059	ABCE1	chr4	3707.74	-1.1159	0.000414939
ENSG00000136816	27348	TOR1B	chr9	237.694	1.54124	0.000415331
ENSG00000145907	10146	G3BP1	chr5	5247.57	-1.28742	0.000415331
ENSG00000161055	92304	SCGB3A1	chr5	65.921	2.97006	0.000415824
ENSG00000163938	26354	GNL3	chr3	2094.97	-0.962116	0.000424308
ENSG00000100485	6655	SOS2	chr14	921.532	-1.22349	0.000425427
ENSG00000122694	152007	GLIPR2	chr9	1377.32	0.822031	0.000425427
ENSG00000267313	641516	KC6	chr18	18.9546	-6.96334	0.000425427
ENSG00000116922	54955	AIRIM	chr1	800.962	-1.94522	0.000426112
ENSG00000123892	23682	RAB38	chr11	203.637	1.84223	0.000426112
ENSG00000278817				125.69	1.49286	0.000426609
ENSG00000110237	9828	ARHGEF17	chr11	405.715	1.50272	0.000437554
ENSG00000168899	10791	VAMP5	chr2	3939.8	1.15674	0.000440203
ENSG00000184226	5101	PCDH9	chr13	1111.1	1.53828	0.000440203
ENSG00000113649	10915	TCERG1	chr5	5601.53	-0.662818	0.000446159
ENSG00000134108	55207	ARL8B	chr3	1884.59	-1.10367	0.000446159
ENSG00000056972	10758	TRAF3IP2	chr6	345.874	1.60013	0.000447232
ENSG00000126458	6237	RRAS	chr19	44.8897	2.38513	0.000447232
ENSG00000140848	221184	CPNE2	chr16	226.767	1.89724	0.000447232
ENSG00000165591	158584	FAAH2	chrX	113.531	2.30384	0.00044943
ENSG00000290872				368.31	-1.0522	0.000451857
ENSG00000179958	79077	DCTPP1	chr16	3720.18	-0.889332	0.000460254
ENSG00000172667	64393	ZMAT3	chr3	169.661	-2.7488	0.000462377
ENSG00000137101	971	CD72	chr9	130.755	1.7225	0.000467776
ENSG00000165704	3251	HPRT1	chrX	1762.5	-0.666345	0.000468113
ENSG00000154175	25890	ABI3BP	chr3	82.4838	5.65185	0.00047399
ENSG00000178538	767	CA8	chr8	314.028	1.79572	0.000475682
ENSG00000196460	731220	RFX8	chr2	50.9317	-6.31787	0.0004862
ENSG00000185361	126282	TNFAIP8L1	chr19	336.773	1.40892	0.000486759
ENSG00000184445	9735	KNTC1	chr12	1361.07	-1.69846	0.000488647
ENSG00000151176	196463	PLBD2	chr12	202.476	2.02765	0.000490029
ENSG00000239672	4830	NME1	chr17	5253.42	-1.28192	0.00049032
ENSG00000136051	23325	WASHC4	chr12	3585.43	-0.945137	0.000492974
ENSG00000105186	84079	ANKRD27	chr19	1350.09	-1.12342	0.00049811
ENSG00000198885	150771	ITPRIPL1	chr2	162.294	-2.97381	0.000503319
ENSG00000153157	221711	SYCP2L	chr6	23.3306	-4.6895	0.000508152
ENSG00000161960	1973	EIF4A1		69761.3	-0.713753	0.000510242
ENSG00000124343	7499	XG	chrX	18.2068	-6.52957	0.000510932
ENSG00000104626	90459	ERI1	chr8	482.6	-1.55522	0.000513734
ENSG00000122779	8805	TRIM24	chr7	1369.17	-0.991218	0.000513734
ENSG00000136156	9445	ITM2B	chr13	10105.5	0.678372	0.000513734
ENSG00000164032	3015	H2AZ1	chr4	22856.9	-1.24422	0.000513734
ENSG00000155254	83742	MARVELD1	chr10	289.97	1.33994	0.000523132
ENSG00000147465	6770	STAR	chr8	231.329	-3.25949	0.000529108
ENSG00000126016	154796	AMOT	chrX	156.006	1.71595	0.000539623
ENSG00000115956	5341	PLEK	chr2	9904.87	-1.19524	0.000540341
ENSG00000115738	3398	ID2	chr2	1484.36	2.21163	0.000541793
ENSG00000151967	29970	SCHIP1	chr3	757.901	1.10106	0.000545372
ENSG00000121691	847	CAT	chr11	27050.4	-0.725135	0.000547165
ENSG00000141504	112483	SAT2	chr17	1153.13	0.847386	0.000547165
ENSG00000108509	23125	CAMTA2	chr17	76.7539	2.72999	0.000553055
ENSG00000182400	122553	TRAPPC6B	chr14	640.25	-1.21056	0.000558636
ENSG00000165152	84302	PGAP4	chr9	317.208	2.37859	0.000567304
ENSG00000153347	153643	FAM81B	chr5	47.8193	-2.11951	0.000569422
ENSG00000156313	6103	RPGR	chrX	500.67	-1.54178	0.000569422
ENSG00000287425				31.5931	-3.72597	0.000569422
ENSG00000116962	4811	NID1	chr1	12.4716	-7.21496	0.000570189
ENSG00000261187				19.5678	-3.1028	0.000571034
ENSG00000286965				33.3901	-4.12354	0.000574783
ENSG00000040199	23035	PHLPP2	chr16	76.2003	-3.06715	0.000581276
ENSG00000091483	2271	FH	chr1	1273.45	-0.857713	0.000587445
ENSG00000150907	2308	FOXO1	chr13	2022.38	1.61403	0.000587874
ENSG00000180592	387640	SKIDA1	chr10	211.869	1.60698	0.000589039
ENSG00000133657	79572	ATP13A3	chr3	359.656	-1.96708	0.000593494
ENSG00000120438	6950	TCP1	chr6	9607.76	-0.876571	0.000603652
ENSG00000238018				26.8713	-3.79021	0.000605089
ENSG00000279342				27.2965	-4.2125	0.000606763
ENSG00000196584	7516	XRCC2	chr7	111.753	-3.01067	0.000609154
ENSG00000274315				15.226	-5.00289	0.000609154
ENSG00000046604	1829	DSG2	chr18	2312.32	1.15524	0.000609683
ENSG00000106404	24146	CLDN15	chr7	845.541	1.59663	0.000611767
ENSG00000186051	6887	TAL2	chr9	12.1569	-6.88562	0.000611767
ENSG00000189403	3146	HMGB1	chr13	43829.9	-1.0992	0.000611767
ENSG00000250303	283140	LINC02762		76.3436	-4.3774	0.000618616
ENSG00000197301	100129940	HMGA2-AS1		345.172	1.63871	0.000622991
ENSG00000148737	6934	TCF7L2	chr10	3637.86	0.612496	0.000623028
ENSG00000150760	1793	DOCK1	chr10	888.924	1.56452	0.000624289
ENSG00000141977	117286	CIB3	chr19	11.2201	-6.94351	0.000626861
ENSG00000205213	55366	LGR4	chr11	51.0415	-4.0195	0.000627361
ENSG00000175054	545	ATR	chr3	589.336	-1.32351	0.00063611
ENSG00000124783	6745	SSR1	chr6	10036.2	-0.877149	0.000639014
ENSG00000172508	57571	CARNS1	chr11	30.6281	3.40537	0.000639945
ENSG00000163563	4332	MNDA	chr1	71.4011	-4.62302	0.000640231
ENSG00000185475	374395	TMEM179B	chr11	2791.98	0.673385	0.000641719
ENSG00000162496	9249	DHRS3	chr1	132.335	-3.35074	0.000657272
ENSG00000160352	148206	ZNF714	chr19	1008.85	-0.94986	0.000658694
ENSG00000141469	6563	SLC14A1	chr18	130.214	-4.11791	0.00066063
ENSG00000240801				15.8045	8.40341	0.000668212
ENSG00000108064	7019	TFAM	chr10	1026.53	-1.23374	0.000672808
ENSG00000119139	9414	TJP2	chr9	225.435	1.83663	0.000673814
ENSG00000167173	56905	C15orf39	chr15	204.782	2.07102	0.000673814
ENSG00000171492	55144	LRRC8D	chr1	531.129	1.05998	0.000673814
ENSG00000187800	375033	PEAR1	chr1	174.882	1.57982	0.000673814
ENSG00000284753	110599564	EEF1AKMT4		237.543	-1.44073	0.000673814
ENSG00000039523	79567	RIPOR1	chr16	329.446	1.5466	0.000676073
ENSG00000101017	958	CD40	chr20	137.923	2.99252	0.000683232
ENSG00000166741	4837	NNMT	chr11	20.1127	-6.79982	0.000684011
ENSG00000129173	79733	E2F8	chr11	18.6331	-6.78483	0.000685384
ENSG00000290366				26.9782	4.65712	0.000698443
ENSG00000178105	1662	DDX10	chr11	1893.87	-0.846166	0.000699016
ENSG00000120093	3213	HOXB3	chr17	276.042	1.39005	0.000703161
ENSG00000136999	4856	CCN3	chr8	37.0731	5.09073	0.000703161
ENSG00000285171				135.757	-2.44804	0.000703236
ENSG00000289109				16.3953	-4.46682	0.000703236
ENSG00000132952	10208	USPL1	chr13	2229	-0.937343	0.00070602
ENSG00000169398	5747	PTK2	chr8	679.745	1.38518	0.00070602
ENSG00000265142	102723167	MIR133A1HG		16.3635	-6.60513	0.00070602
ENSG00000108468	10951	CBX1	chr17	1680.61	-1.13627	0.00071178
ENSG00000204682	399726	MIR1915HG	chr10	306.58	1.23113	0.00071178
ENSG00000250722	6414	SELENOP	chr5	353.822	2.19727	0.00071178
ENSG00000001631	889	KRIT1	chr7	1059.97	-1.17763	0.000713264
ENSG00000146282	57038	RARS2	chr6	1592.33	-0.74131	0.000713264
ENSG00000270100				14.5923	-3.90978	0.000713264
ENSG00000165185	158405	KIAA1958	chr9	395.016	-2.07723	0.000713559
ENSG00000175564	7352	UCP3	chr11	50.1153	-2.9045	0.000714392
ENSG00000239900	158	ADSL	chr22	4604.71	-0.850243	0.000714392
ENSG00000003096	90293	KLHL13	chrX	463.785	-1.34533	0.000717398
ENSG00000177674	57085	AGTRAP	chr1	669.193	1.44246	0.000719997
ENSG00000088325	22974	TPX2	chr20	1213.45	-1.3695	0.000721707
ENSG00000106546	196	AHR	chr7	980.604	1.49792	0.000721707
ENSG00000258376				23.6288	5.15151	0.000727164
ENSG00000011201	3730	ANOS1	chrX	20.9003	8.71768	0.000729806
ENSG00000112312	51053	GMNN	chr6	587.873	-1.46013	0.00073357
ENSG00000080986	10403	NDC80	chr18	218.788	-2.92531	0.000733686
ENSG00000069667	6095	RORA	chr15	319.562	2.66611	0.000747486
ENSG00000145220	55646	LYAR	chr4	1566.97	-0.98423	0.000750808
ENSG00000273802	8339	H2BC8	chr6	293.088	2.25826	0.000753371
ENSG00000289047	100294145	LOC100294145	chr6_apd_hap1	444.062	-2.02715	0.000755438
ENSG00000271646	117134601	IRF2-DT		245.174	1.78002	0.000755603
ENSG00000046889	80243	PREX2	chr8	444.046	1.70197	0.000757663
ENSG00000288880	112268239	LOC112268239		79.6553	-3.26012	0.000758111
ENSG00000276043	29128	UHRF1	chr19	836.807	-2.33445	0.000761273
ENSG00000169251	51068	NMD3	chr3	3696.7	-0.913951	0.000767708
ENSG00000089041	5027	P2RX7	chr12	1033.45	-0.948183	0.000769355
ENSG00000115414	2335	FN1	chr2	34.1835	-3.49273	0.000775438
ENSG00000168497	8436	CAVIN2	chr2	2550.68	1.47111	0.000788913
ENSG00000070367	10640	EXOC5	chr14	1464.01	-1.02589	0.000795476
ENSG00000198121	1902	LPAR1	chr9	30.0215	5.41018	0.000796716
ENSG00000235568	150372	NFAM1	chr22	54.407	3.51745	0.000798455
ENSG00000186469	54331	GNG2	chr14	1090.84	-1.63942	0.000799579
ENSG00000140157	81614	NIPA2	chr15	1688.51	-0.980225	0.000802761
ENSG00000281091				18.2204	-6.26635	0.000802761
ENSG00000184979	11274	USP18	chr22	441.477	1.17604	0.000805703
ENSG00000276390				24.8942	-3.22223	0.000825045
ENSG00000214022	29803	REPIN1	chr7	584.694	1.00962	0.00082558
ENSG00000142173	1292	COL6A2	chr21	112.27	2.55797	0.000828748
ENSG00000181908	100996455	LINC02724	chr11	13.8087	-5.80421	0.000829439
ENSG00000065911	10797	MTHFD2	chr2	1348.49	-1.363	0.000833776
ENSG00000288988				101.616	2.31243	0.000841736
ENSG00000142751	54707	GPN2	chr1	402.531	0.954766	0.000843826
ENSG00000234390	158572	USP27X-DT	chrX	12.9235	-6.71836	0.000847683
ENSG00000261335	105274304	LOC105274304		16.0372	-5.54651	0.000861404
ENSG00000277007				13.8513	-5.49006	0.000869621
ENSG00000183850	100129543	ZNF730	chr19	31.5414	-3.47618	0.000873698
ENSG00000259577				63.6044	2.0045	0.000875073
ENSG00000171320	157570	ESCO2	chr8	85.3291	-3.94509	0.000875454
ENSG00000004776	126393	HSPB6	chr19	122.248	-2.85274	0.000881052
ENSG00000124942	79026	AHNAK	chr11	876.94	-1.47057	0.000881488
ENSG00000054523	23095	KIF1B	chr1	537.889	1.27934	0.000885235
ENSG00000166484	5598	MAPK7	chr17	221.16	2.66141	0.000896647
ENSG00000122378	84293	PRXL2A	chr10	2178.04	0.91253	0.00090022
ENSG00000133056	5287	PIK3C2B	chr1	254.484	1.77221	0.000902546
ENSG00000131470	29893	PSMC3IP	chr17	309.2	-2.94764	0.000908575
ENSG00000051180	5888	RAD51	chr15	400.384	-1.83685	0.000912357
ENSG00000163746	57047	PLSCR2	chr3	45.5198	2.83659	0.000914606
ENSG00000288739				28.3896	4.0479	0.000914925
ENSG00000035681	8439	NSMAF	chr8	1587.26	-1.17641	0.000919472
ENSG00000173894	84733	CBX2	chr17	649.47	0.915464	0.000920768
ENSG00000165891	144455	E2F7	chr12	15.9117	-7.22829	0.000931707
ENSG00000125257	10257	ABCC4	chr13	1015.31	-1.52445	0.000940343
ENSG00000171843	4300	MLLT3	chr9	22598.2	1.05154	0.000950732
ENSG00000196814	89853	MVB12B	chr9	115.457	2.48518	0.000964356
ENSG00000154269	5169	ENPP3	chr6	14.5574	-6.97652	0.000967962
ENSG00000010671	695	BTK	chrX	4446.71	-0.996298	0.000977341
ENSG00000106992	203	AK1	chr9	378.332	1.47127	0.000979688
ENSG00000066027	5525	PPP2R5A	chr1	627.974	-1.04038	0.000985335
ENSG00000171385	3752	KCND3	chr1	27.39	-3.88698	0.000997798
ENSG00000290051				280.823	1.28902	0.000999936
ENSG00000169313	64805	P2RY12	chr3	12.347	-6.50817	0.00100304
ENSG00000198954	26128	KIFBP	chr10	108.613	-2.54403	0.00100304
ENSG00000152229	9050	PSTPIP2	chr18	2983.45	-0.806949	0.00100429
ENSG00000165821	6297	SALL2	chr14	66.0332	1.84953	0.00100448
ENSG00000249825	101929215	THBS4-AS1		17.9829	-4.2859	0.00100843
ENSG00000240521				11.5202	-5.62834	0.00102001
ENSG00000074696	51495	HACD3	chr15	2831.8	-1.10877	0.00102651
ENSG00000089902	23186	RCOR1	chr14	544.434	-1.1319	0.00102651
ENSG00000241697	8577	TMEFF1	chr9	10.2006	-7.41901	0.00103058
ENSG00000090520	51726	DNAJB11	chr3	2925.3	-0.575419	0.00103311
ENSG00000285662	102724643	FAM245B		11.1268	-5.84246	0.00103311
ENSG00000101405	5020	OXT	chr20	71.5168	1.94637	0.00103597
ENSG00000168393	1841	DTYMK	chr2	2007.82	-0.757347	0.00103597
ENSG00000164114	79884	MAP9	chr4	605.549	1.33306	0.00105544
ENSG00000100600	5641	LGMN	chr14	762.63	1.42179	0.00106439
ENSG00000184515	340542	BEX5	chrX	210.838	1.90922	0.00106517
ENSG00000033327	9846	GAB2	chr11	440.599	1.02169	0.00106958
ENSG00000120694	10808	HSPH1	chr13	3871.12	-0.928466	0.00108721
ENSG00000133742	759	CA1	chr8	130.907	-6.42937	0.00108756
ENSG00000167077	150365	MEI1	chr22	317.861	1.09115	0.00108838
ENSG00000117748	6118	RPA2	chr1	3535.89	-1.06379	0.00109452
ENSG00000093144	55862	ECHDC1	chr6	1885.17	-0.852406	0.00109902
ENSG00000288766				29.314	-3.44633	0.00111072
ENSG00000143119	963	CD53	chr1	5999.79	0.840683	0.00111112
ENSG00000100221	9929	JOSD1	chr22	954.001	-0.977638	0.00111419
ENSG00000171848	6241	RRM2	chr2	224.681	-2.87833	0.00111419
ENSG00000178209	5339	PLEC	chr8	62.2171	3.29829	0.00111419
ENSG00000232828				26.4513	-6.43198	0.00111419
ENSG00000290104				61.9449	-5.47186	0.00111419
ENSG00000211454	246181	AKR7L	chr1	20.4535	4.12137	0.00111472
ENSG00000246985	144481	SOCS2-AS1	chr12	1796.78	1.48627	0.00112509
ENSG00000165959	79789	CLMN	chr14	46.153	-4.76588	0.00113235
ENSG00000139146	58516	SINHCAF	chr12	8874.12	-0.750405	0.00113607
ENSG00000169129	84632	AFAP1L2	chr10	205.833	1.98562	0.0011459
ENSG00000203876	100505933	ADD3-AS1	chr10	13.8531	-5.49654	0.00114913
ENSG00000241468	9551	ATP5MF	chr7	4666	-1.18063	0.0011684
ENSG00000272894				22.7865	-6.41783	0.00116956
ENSG00000075702	284403	WDR62	chr19	17.5737	-5.04539	0.00117207
ENSG00000137752	834	CASP1	chr11	1577.34	1.41104	0.00118112
ENSG00000117155	117178	SSX2IP	chr1	859.802	-1.27511	0.00118367
ENSG00000172340	8801	SUCLG2	chr3	1221.26	1.34525	0.00118367
ENSG00000153147	8467	SMARCA5	chr4	7580.53	-0.734696	0.00119049
ENSG00000271614	338758	ATP2B1-AS1	chr12	998.546	1.29825	0.00119049
ENSG00000271858	101928965	LOC101928965		314.525	1.57771	0.00119049
ENSG00000178187	285676	ZNF454	chr5	19.8721	4.10615	0.00119466
ENSG00000141664	54877	ZCCHC2	chr18	720.726	-1.13796	0.00120272
ENSG00000183011	84316	NAA38	chr17	3425.16	-1.36295	0.00122191
ENSG00000139517	222484	LNX2	chr13	154.571	-1.69028	0.00122795
ENSG00000178922	81888	HYI	chr1	589.072	1.13733	0.00122864
ENSG00000072952	10335	IRAG1	chr11	131.037	2.43253	0.00122964
ENSG00000164946	158326	FREM1	chr9	303.062	-4.33813	0.00122964
ENSG00000187522	51182	HSPA14	chr10	1215.26	-1.14827	0.00122964
ENSG00000284747				13.8374	-5.11946	0.00123561
ENSG00000085760	4528	MTIF2	chr2	1464.62	-0.951131	0.00124509
ENSG00000144339	23671	TMEFF2	chr2	19.5006	-6.26608	0.00125888
ENSG00000156970	701	BUB1B	chr15	66.6084	-3.59762	0.00125947
ENSG00000160796	23218	NBEAL2	chr3	34.5698	3.37913	0.00126079
ENSG00000178226	146547	PRSS36	chr16	13.1954	5.32326	0.00126323
ENSG00000258504				54.4079	-2.62663	0.00126323
ENSG00000156050	145483	FAM161B	chr14	112.518	-2.66332	0.0012641
ENSG00000231439	100132169	WASIR2		54.8547	2.00083	0.00127306
ENSG00000122970	28981	IFT81	chr12	686.927	-1.0847	0.00127419
ENSG00000163704	285368	PRRT3	chr3	126.814	2.23708	0.00127523
ENSG00000138190	54536	EXOC6	chr10	1019.63	-0.879536	0.00129611
ENSG00000231304	101927829	LOC101927829		27.0823	-2.77645	0.00131212
ENSG00000141449	80000	GREB1L	chr18	15.1051	-6.16262	0.00131248
ENSG00000114268	5210	PFKFB4	chr3	105.099	3.04821	0.0013157
ENSG00000159708	55282	LRRC36	chr16	25.1868	-4.33151	0.00132353
ENSG00000065621	119391	GSTO2	chr10	371.286	2.12143	0.00132578
ENSG00000155100	51633	OTUD6B	chr8	650.918	-1.02644	0.0013284
ENSG00000089685	332	BIRC5	chr17	717.91	-2.46831	0.00133152
ENSG00000089818	25977	NECAP1	chr12	2080.82	-0.960201	0.00133152
ENSG00000005379	9256	TSPOAP1	chr17	445.451	-1.84065	0.00133289
ENSG00000269937				16.1405	-6.28512	0.00133451
ENSG00000131375	23473	CAPN7	chr3	1140.56	0.637166	0.00134472
ENSG00000197992	283420	CLEC9A	chr12	997.838	1.77539	0.00134472
ENSG00000119919	159296	NKX2-3	chr10	122.005	2.25747	0.00134554
ENSG00000155657	7273	TTN	chr2	1021.92	-2.48222	0.00134554
ENSG00000280721	101928173	LINC01943		66.3899	-1.98033	0.00134595
ENSG00000185442	400451	FAM174B	chr15	93.2187	1.72826	0.00134782
ENSG00000206530	55779	CFAP44	chr3	80.3738	-3.62796	0.00134782
ENSG00000139826	84945	ABHD13	chr13	789.967	-1.00575	0.00137296
ENSG00000151458	57182	ANKRD50	chr4	553.34	-1.62664	0.00137303
ENSG00000198939	80108	ZFP2	chr5	35.828	-3.73396	0.00137577
ENSG00000234311				70.598	2.19695	0.001381
ENSG00000120458	79684	MSANTD2	chr11	90.3565	-2.29677	0.00139107
ENSG00000180263	55785	FGD6	chr12	127.429	-3.07521	0.00139107
ENSG00000237505	101927891	PKN2-AS1		14.4389	-5.42959	0.00139107
ENSG00000245156				52.5569	2.16059	0.00139107
ENSG00000010295	25900	IFFO1	chr12	198.62	1.6358	0.00139974
ENSG00000188312	401541	CENPP	chr9	227.203	-1.46267	0.00139974
ENSG00000196155	25894	PLEKHG4	chr16	191.864	1.42255	0.00139974
ENSG00000113810	10051	SMC4	chr3	3321.36	-0.833415	0.00140192
ENSG00000077616	10003	NAALAD2	chr11	162.815	1.87385	0.00140526
ENSG00000123562	9643	MORF4L2	chrX	5461.83	-0.949851	0.00141433
ENSG00000162522	57648	NHSL3	chr1	87.3161	-2.38594	0.00141433
ENSG00000179776	1003	CDH5	chr16	13.4284	6.79326	0.00141433
ENSG00000249241	101060498	LINC02265		272.243	1.34673	0.00141433
ENSG00000277763				28.0053	3.15064	0.00142061
ENSG00000135829	1660	DHX9	chr1	3270.42	-0.83413	0.00142687
ENSG00000095917	23430	TPSD1	chr16	598.953	-7.13423	0.00143935
ENSG00000107554	23268	DNMBP	chr10	114.127	-2.49355	0.00143935
ENSG00000139734	81624	DIAPH3	chr13	93.9404	-3.37645	0.00143935
ENSG00000059804	6515	SLC2A3	chr12	1469.13	1.52649	0.00145048
ENSG00000179240	100506127	GVQW3		132.301	2.16013	0.00145048
ENSG00000188191	5575	PRKAR1B	chr7	466.069	1.05441	0.00145048
ENSG00000276180	8294	H4C9	chr6	24.0133	2.78135	0.00145048
ENSG00000167740	124936	CYB5D2	chr17	711.944	0.713898	0.00145909
ENSG00000197253	64499	TPSB2	chr16	1669.92	-7.27966	0.00145966
ENSG00000124787	10799	RPP40	chr6	1241.69	-1.03325	0.00146008
ENSG00000109670	55294	FBXW7	chr4	1098.11	-0.961257	0.00146703
ENSG00000006756	414	ARSD	chrX	1762.21	0.797465	0.00147014
ENSG00000260306				48.0947	2.90424	0.00147274
ENSG00000171444	4163	MCC	chr5	112.887	2.50742	0.00147423
ENSG00000185883	527	ATP6V0C	chr16	9142.89	0.98809	0.00147475
ENSG00000211695	6983	TRGV9		64.1287	-5.77466	0.00147475
ENSG00000106772	158471	PRUNE2	chr9	159.852	1.93831	0.00148076
ENSG00000197635	1803	DPP4	chr2	19.4172	5.84326	0.00148076
ENSG00000065923	84679	SLC9A7	chrX	2433.27	0.718552	0.00149381
ENSG00000100030	5594	MAPK1	chr22	513.149	-1.16707	0.00150545
ENSG00000152932	115827	RAB3C	chr5	23.2582	-6.50591	0.00151129
ENSG00000100345	4627	MYH9	chr22	2111.01	1.11583	0.00152132
ENSG00000108176	56521	DNAJC12	chr10	286.836	-1.12156	0.00152738
ENSG00000188747	10811	NOXA1	chr9	33.6672	3.42546	0.00152738
ENSG00000028116	7444	VRK2	chr2	1884.97	-0.706567	0.00153433
ENSG00000076248	7374	UNG	chr12	1957.7	-1.14535	0.00153433
ENSG00000140471	55180	LINS1	chr15	255.695	-1.52776	0.00153433
ENSG00000245694	643911	CRNDE	chr16	112.426	-3.02208	0.00153433
ENSG00000162174	80150	ASRGL1	chr11	919.736	-1.75248	0.00153668
ENSG00000171456	171023	ASXL1	chr20	785.698	0.868916	0.00153737
ENSG00000112339	10767	HBS1L	chr6	5515.17	-1.00536	0.00154712
ENSG00000165487	221154	MICU2	chr13	1540.91	-0.871232	0.00154712
ENSG00000124313	23096	IQSEC2	chrX	109.683	1.72056	0.0015488
ENSG00000259712				12.2996	-5.88629	0.00156221
ENSG00000188938	158293	FAM120AOS	chr9	2078.42	0.651611	0.00156743
ENSG00000196562	55959	SULF2	chr20	25.6474	-4.03339	0.00156743
ENSG00000197046	284266	SIGLEC15	chr18	32.9549	3.23074	0.00156743
ENSG00000122483	343099	CCDC18	chr1	1072.62	-1.15699	0.00156842
ENSG00000136997	4609	MYC	chr8	2088.82	-3.39545	0.00156842
ENSG00000140750	55114	ARHGAP17	chr16	1015.7	1.08415	0.00156842
ENSG00000100206	11144	DMC1	chr22	90.7867	-3.35522	0.00157502
ENSG00000177465	122970	ACOT4	chr14	42.1442	-4.04422	0.00157505
ENSG00000188997	283219	KCTD21	chr11	44.9337	1.74403	0.00157505
ENSG00000289407				9.12489	-6.105	0.00157505
ENSG00000141934	8612	PLPP2	chr19	11.2974	-3.80517	0.00157994
ENSG00000169255	8706	B3GALNT1	chr3	742.808	-1.15871	0.00158133
ENSG00000289055				130.031	1.93221	0.00158325
ENSG00000233621	728431	LITATS1	chr1	236.118	1.29875	0.00158951
ENSG00000156639	60685	ZFAND3	chr6	390.905	1.40075	0.00159104
ENSG00000128016	7538	ZFP36	chr19	1299.28	1.55612	0.00159998
ENSG00000086730	7462	LAT2	chr7	8886.01	-1.18071	0.00160783
ENSG00000289294				220.864	0.977956	0.00160921
ENSG00000131446	4245	MGAT1	chr5	543.461	1.24	0.00162376
ENSG00000254979				263.27	-5.73935	0.00162623
ENSG00000129680	79649	MAP7D3	chrX	2195.72	-1.18578	0.00162743
ENSG00000176049	9832	JAKMIP2	chr5	1233.25	-1.51754	0.0016346
ENSG00000081189	4208	MEF2C	chr5	5790.19	0.776398	0.00164324
ENSG00000167815	7001	PRDX2	chr19	9561.04	-0.889099	0.00164626
ENSG00000274922				16.4581	-6.90061	0.00165323
ENSG00000089692	3902	LAG3	chr12	178.9	1.64887	0.00169299
ENSG00000100580	283578	TMED8	chr14	1734.92	-1.08734	0.00169571
ENSG00000214960	729920	CRPPA	chr7	128.452	-2.60076	0.00170312
ENSG00000225190	9842	PLEKHM1	chr17	165.925	2.32008	0.00170955
ENSG00000163923	116832	RPL39L	chr3	323.344	-1.09011	0.00171452
ENSG00000291099				153.643	1.44099	0.00171452
ENSG00000288675	101927423	PANO1		14.9134	-6.19467	0.00171686
ENSG00000197415	79674	VEPH1	chr3	23.9837	3.30527	0.00173644
ENSG00000248866	643783	USP46-DT		17.4874	3.37836	0.00173644
ENSG00000288803				57.2098	-3.41789	0.00173722
ENSG00000285966				7.6974	6.691	0.00174625
ENSG00000167720	63826	SRR	chr17	748.56	-1.44829	0.00174816
ENSG00000135185	79161	TMEM243	chr7	992.364	0.842864	0.00174943
ENSG00000267260	728485	LOC728485		40.9966	-2.87434	0.00174943
ENSG00000111331	4940	OAS3	chr12	227.379	1.85222	0.00175773
ENSG00000159459	197131	UBR1	chr15	767.654	-1.05135	0.00176088
ENSG00000291158	57234	LINC00869	chr1	478.969	0.893111	0.00176255
ENSG00000135931	80210	ARMC9	chr2	215.014	-1.34891	0.00176462
ENSG00000183520	51118	UTP11	chr1	1670.37	-1.07097	0.00176462
ENSG00000107854	80351	TNKS2	chr10	830.592	-1.18556	0.00177344
ENSG00000132002	3337	DNAJB1	chr19	7262.65	0.54298	0.00180719
ENSG00000248643	100526737	RBM14-RBM4	chr11	265.262	-2.09753	0.00180719
ENSG00000135749	80003	PCNX2	chr1	257.383	1.94215	0.00181251
ENSG00000185559	8788	DLK1	chr14	579.525	2.75762	0.00181251
ENSG00000162711	114548	NLRP3	chr1	110.002	-3.19266	0.0018211
ENSG00000205755	64109	CRLF2	chrX	31.1066	-6.72048	0.00183211
ENSG00000006625	79017	GGCT	chr7	2575.62	-0.685183	0.00183845
ENSG00000129355	1032	CDKN2D	chr19	840.177	1.79268	0.0018414
ENSG00000145386	890	CCNA2	chr4	243.321	-3.04621	0.00184924
ENSG00000101751	11201	POLI	chr18	1266.79	-0.849849	0.00185234
ENSG00000198730	9646	CTR9	chr11	1069.16	-0.973451	0.00185349
ENSG00000265817	100861412	FSBP	chr8	68.7561	-3.06841	0.0018599
ENSG00000159496	266747	RGL4	chr22	2481.92	1.16145	0.00186313
ENSG00000237311				13.5295	-6.11777	0.00186313
ENSG00000136522	57129	MRPL47	chr3	1349.89	-0.671423	0.00187593
ENSG00000214145	100131551	LINC00887	chr3	27.3389	3.68111	0.00187593
ENSG00000177337				309.053	1.30837	0.00188634
ENSG00000180573	8334	H2AC6	chr6	3871.19	1.52013	0.00188634
ENSG00000123427	25895	EEF1AKMT3	chr12	361.882	0.731364	0.00190729
ENSG00000258056	105369779	CD63-AS1		70.487	2.46224	0.00191048
ENSG00000154447	57630	SH3RF1	chr4	1808.42	0.875984	0.00191062
ENSG00000029534	286	ANK1	chr8	119.966	-4.52962	0.00192086
ENSG00000101911	5634	PRPS2	chrX	3823.77	-1.07413	0.00192086
ENSG00000250266	101928223	LINC01612		14.524	3.99952	0.00192086
ENSG00000124802	9521	EEF1E1	chr6	1356.47	-0.970672	0.00192178
ENSG00000170430	4255	MGMT	chr10	1492.91	0.960614	0.00192178
ENSG00000273382				76.4816	1.83404	0.00192318
ENSG00000182742	3214	HOXB4	chr17	199.032	1.40192	0.00193652
ENSG00000161800	29127	RACGAP1	chr12	437.49	-1.69856	0.00197175
ENSG00000162654	115361	GBP4	chr1	4962.36	1.05153	0.0019778
ENSG00000131149	23199	GSE1	chr16	1641.28	-0.890241	0.00198056
ENSG00000196547	4122	MAN2A2	chr15	1704.17	1.80262	0.00198358
ENSG00000139132	121512	FGD4	chr12	165.868	2.44272	0.00198583
ENSG00000243927	64968	MRPS6	chr21	497.655	-1.12013	0.00198659
ENSG00000183527	8624	PSMG1	chr21	1877	-0.714689	0.00198809
ENSG00000107263	2889	RAPGEF1	chr9	183.483	1.63131	0.00199315
ENSG00000165819	56339	METTL3	chr14	2402.44	-0.691422	0.00199315
ENSG00000177697	977	CD151	chr11	437.014	1.64362	0.00199315
ENSG00000184988	113277	TMEM106A	chr17	279.055	1.14861	0.00199646
ENSG00000091164	9352	TXNL1	chr18	4691.63	-0.818729	0.00201963
ENSG00000243224	101929054	TWF2-DT		67.3528	1.60161	0.00201963
ENSG00000138709	55132	LARP1B	chr4	1635.64	-1.24203	0.00202022
ENSG00000183496	84206	MEX3B	chr15	172.287	-1.86949	0.0020402
ENSG00000289152				85.5207	1.55245	0.0020402
ENSG00000275052	57223	PPP4R3B	chr2	4727.75	-0.579388	0.00204339
ENSG00000165792	64745	METTL17	chr14	1446.78	-0.767208	0.00204797
ENSG00000163687	1776	DNASE1L3	chr3	11.6825	-5.6913	0.00206481
ENSG00000165029	19	ABCA1	chr9	2149.44	-1.39003	0.00206481
ENSG00000127366	54429	TAS2R5	chr7	15.6251	-5.36843	0.00206612
ENSG00000100749	7443	VRK1	chr14	2130.12	-1.12796	0.00207367
ENSG00000163803	151056	PLB1	chr2	276.566	2.04596	0.00207367
ENSG00000155926	6503	SLA	chr8	4403.31	-0.955469	0.00207694
ENSG00000151466	132320	SCLT1	chr4	562.612	-0.883121	0.00207857
ENSG00000196912	57730	ANKRD36B	chr2	1761.01	-0.936921	0.00209133
ENSG00000233452	729178	STXBP5-AS1	chr6	24.3996	-3.55464	0.00209369
ENSG00000198431	7296	TXNRD1	chr12	2668.02	-0.716052	0.0021072
ENSG00000237372	100129066	LINC03062	chr9	32.9773	3.13018	0.00212
ENSG00000169679	699	BUB1	chr2	202.674	-2.20352	0.00214819
ENSG00000175216	9793	CKAP5	chr11	949.551	-1.11109	0.00215319
ENSG00000106524	57037	ANKMY2	chr7	1000.66	-1.05106	0.00215605
ENSG00000169245	3627	CXCL10	chr4	58.7628	3.50983	0.00215605
ENSG00000109762	83891	SNX25	chr4	38.7472	3.79008	0.00217885
ENSG00000250240				20.8051	-3.85918	0.00218273
ENSG00000130511	170463	SSBP4	chr19	476.717	1.05453	0.0021906
ENSG00000163521	79411	GLB1L	chr2	302.024	1.44807	0.00219705
ENSG00000266028	23380	SRGAP2	chr1	162.168	1.75053	0.00219705
ENSG00000176438	161176	SYNE3	chr14	142.866	2.59922	0.00220228
ENSG00000091879	285	ANGPT2	chr8	449.698	-4.15193	0.00220358
ENSG00000121940	23155	CLCC1	chr1	1562.11	-0.667952	0.00221224
ENSG00000183741	23466	CBX6	chr22	2376.87	1.29132	0.00221224
ENSG00000145725	23262	PPIP5K2	chr5	4189.97	-0.795424	0.00221496
ENSG00000286119				43.0292	2.78608	0.00224475
ENSG00000182093	7485	GET1	chr21	1015.07	-0.805966	0.00226906
ENSG00000138449	30061	SLC40A1	chr2	4853.95	-1.09405	0.00228554
ENSG00000120129	1843	DUSP1	chr5	49676.8	1.25337	0.00229568
ENSG00000240137	101928085	ERICH6-AS1		418.191	1.08473	0.00229568
ENSG00000144381	3329	HSPD1	chr2	19267.6	-0.775308	0.00231271
ENSG00000171223	3726	JUNB	chr19	1799.65	2.17663	0.00231408
ENSG00000288542				323.618	1.52766	0.00232478
ENSG00000106006	3203	HOXA6	chr7	491.9	0.998587	0.00233065
ENSG00000213366	2946	GSTM2	chr1	1705.19	0.933554	0.00233065
ENSG00000231999	400761	LRRC8C-DT	chr1	380.821	1.39904	0.00233085
ENSG00000232444				9.72808	-6.03235	0.0023363
ENSG00000116151	79906	MORN1	chr1	121.278	-1.69342	0.00234702
ENSG00000163636	9861	PSMD6	chr3	4489.6	-1.03913	0.00235356
ENSG00000166147	2200	FBN1	chr15	323.889	-1.38987	0.0023599
ENSG00000120539	84930	MASTL	chr10	760.037	-1.51004	0.00236818
ENSG00000234284	345462	ZNF879	chr5	75.1792	-3.34924	0.00236818
ENSG00000113552	10007	GNPDA1	chr5	220.7	1.62528	0.00236909
ENSG00000130816	1786	DNMT1	chr19	2019.59	-0.835914	0.00239057
ENSG00000180596	8347	H2BC4	chr6	980.06	2.23425	0.00239057
ENSG00000176946	51078	THAP4	chr2	1228.66	0.921414	0.00240365
ENSG00000117543	51611	DPH5	chr1	737.137	-0.881234	0.00240403
ENSG00000182552	201965	RWDD4	chr4	1130.08	-0.552991	0.00240403
ENSG00000089127	4938	OAS1	chr12	590.631	1.73248	0.00242763
ENSG00000276410	3018	H2BC3	chr6	53.7203	2.46525	0.00242763
ENSG00000167670	10036	CHAF1A	chr19	444.85	-1.78079	0.00244514
ENSG00000187783	643236	TMEM72	chr10	25.438	-7.14414	0.00245137
ENSG00000028277	5452	POU2F2	chr19	999.603	1.45314	0.00245165
ENSG00000037042	27175	TUBG2	chr17	503.439	1.15852	0.00248661
ENSG00000143621	3608	ILF2	chr1	23929.5	-0.827688	0.00249703
ENSG00000287104				73.6411	1.53353	0.00249703
ENSG00000126264	10870	HCST	chr19	1691.36	-1.13722	0.0025067
ENSG00000260917	103344931	LOC103344931		12.1378	-5.61629	0.00251375
ENSG00000106125	84182	MINDY4	chr7	79.201	-3.95425	0.00252125
ENSG00000172965	541471	MIR4435-2HG	chr2	833.036	-1.15037	0.00255728
ENSG00000107829	6468	FBXW4	chr10	339.859	1.3938	0.0025648
ENSG00000132341	5901	RAN	chr12	9601.86	-0.990086	0.00259571
ENSG00000182871	80781	COL18A1	chr21	31.6259	-3.52899	0.00259719
ENSG00000231305				26.4129	-4.11431	0.0025982
ENSG00000102781	84056	KATNAL1	chr13	288.559	-2.26122	0.00260452
ENSG00000238160	102723741	LINC02863		12.069	-6.35305	0.00261719
ENSG00000166979	59271	EVA1C	chr21	151.526	1.57341	0.00262982
ENSG00000287925				20.6383	-6.68613	0.0026305
ENSG00000090061	8812	CCNK	chr14	1079.72	-0.654216	0.00263825
ENSG00000105483	22900	CARD8	chr19	5498.24	0.513658	0.0026407
ENSG00000117395	10969	EBNA1BP2	chr1	5138.77	-1.14797	0.00264439
ENSG00000012048	672	BRCA1	chr17	466.151	-1.80914	0.0026566
ENSG00000073734	8647	ABCB11	chr2	33.5856	-5.2276	0.00267125
ENSG00000183856	128239	IQGAP3	chr1	19.0985	-4.14774	0.00267273
ENSG00000150756	134145	ATPSCKMT	chr5	399.635	-1.30512	0.00268452
ENSG00000126821	81537	SGPP1	chr14	65.4338	-2.83246	0.00269781
ENSG00000154548	135295	SRSF12	chr6	246.622	-2.95062	0.00271403
ENSG00000165732	9188	DDX21	chr10	13294.5	-1.21706	0.00271403
ENSG00000108439	55163	PNPO	chr17	1208.03	1.05784	0.00272018
ENSG00000168067	5871	MAP4K2	chr11	1107.59	1.63621	0.00272018
ENSG00000240005				17.5155	2.774	0.00272018
ENSG00000287193				12.4163	-5.8886	0.00272018
ENSG00000108561	708	C1QBP	chr17	10377	-0.665958	0.00272473
ENSG00000233968	101928834	LOC101928834		850.354	-2.38072	0.00272847
ENSG00000107185	9827	RGP1	chr9	321.77	0.842078	0.00272978
ENSG00000145685	10184	LHFPL2	chr5	157.796	-1.9091	0.00272978
ENSG00000129351	3609	ILF3	chr19	9147.22	-0.898829	0.00273432
ENSG00000131773	10656	KHDRBS3	chr8	298.185	-1.36938	0.00273432
ENSG00000170345	2353	FOS	chr14	32094.2	1.1738	0.00274404
ENSG00000137713	5519	PPP2R1B	chr11	890.635	-1.1284	0.00275914
ENSG00000260442	100289092	ATP2A1-AS1	chr16	47.6562	-2.21517	0.00277958
ENSG00000116750	51377	UCHL5	chr1	2451.84	-1.0489	0.00278047
ENSG00000141337	22901	ARSG	chr17	54.1662	2.45993	0.00278422
ENSG00000105610	10661	KLF1	chr19	251.258	-5.3009	0.00278463
ENSG00000268555				100.116	-2.86811	0.00278463
ENSG00000198624	26112	CCDC69	chr5	731.219	1.42512	0.00278988
ENSG00000011426	54443	ANLN	chr7	154.439	-3.49742	0.00279996
ENSG00000239268	127138867	LINC03051		43.9331	4.09159	0.00281572
ENSG00000070061	8518	ELP1	chr9	688.833	-1.11786	0.00281724
ENSG00000073008	5817	PVR	chr19	194.116	2.29847	0.00281724
ENSG00000114125	9616	RNF7	chr3	2556.05	0.663236	0.00281724
ENSG00000157895	64897	C12orf43	chr12	716.551	0.929744	0.00281724
ENSG00000139620	54934	KANSL2	chr12	2476.99	-0.879123	0.00283823
ENSG00000230513	439931	THAP7-AS1	chr22	83.2595	1.73266	0.00284535
ENSG00000163702	84818	IL17RC	chr3	149.833	1.82712	0.00284775
ENSG00000268107				16.1175	-6.14915	0.00284775
ENSG00000259661				465.188	0.950875	0.00285675
ENSG00000196440	100131755	ARMCX4	chrX	135.714	1.06898	0.00287315
ENSG00000153283	10225	CD96	chr3	71.1931	-5.79113	0.00288018
ENSG00000142784	23038	WDTC1	chr1	220.491	1.25781	0.00288163
ENSG00000246422	100505658	DIAPH1-AS1	chr5	24.2243	3.83131	0.00288344
ENSG00000163249	151195	CCNYL1	chr2	190.486	-1.31974	0.00289179
ENSG00000164080	23132	RAD54L2	chr3	2021.13	1.16674	0.00289484
ENSG00000177981	140461	ASB8	chr12	1242.82	0.726164	0.00290367
ENSG00000253633	107986898	LINC03047		9.22879	-5.21253	0.00290781
ENSG00000179583	4261	CIITA	chr16	1140.49	1.01206	0.0029163
ENSG00000198715	112770	GLMP	chr1	948.866	1.08167	0.0029163
ENSG00000147804	55630	SLC39A4	chr8	687.249	-0.899684	0.00292088
ENSG00000169299	55276	PGM2	chr4	2069.54	-0.684364	0.00292088
ENSG00000136492	83990	BRIP1	chr17	174.745	-2.96167	0.00292711
ENSG00000151304	153443	SRFBP1	chr5	1062.93	-0.768175	0.00296517
ENSG00000110344	9354	UBE4A	chr11	2391.09	-0.870653	0.00297496
ENSG00000172967	150165	XKR3	chr22	67.0301	2.14644	0.00298094
ENSG00000284602				61.9919	2.2969	0.0029835
ENSG00000240053	58496	LY6G5B	chr6_ssto_hap7	42.9125	-3.4449	0.0030088
ENSG00000040275	54908	SPDL1	chr5	382.414	-1.5153	0.00301711
ENSG00000163660	57018	CCNL1	chr3	10284.3	-0.601582	0.00301711
ENSG00000140497	10066	SCAMP2	chr15	2996.58	0.65536	0.00302639
ENSG00000182809	1397	CRIP2	chr14	216.514	2.44177	0.00302639
ENSG00000111196	55110	MAGOHB	chr12	939.962	-0.808596	0.00303717
ENSG00000119285	55127	HEATR1	chr1	919.21	-1.42828	0.00304784
ENSG00000127337	8089	YEATS4	chr12	746.484	-1.01763	0.00309715
ENSG00000182670	7267	TTC3	chr21	14605	-0.927451	0.00309715
ENSG00000285053				516.287	-1.18731	0.00309715
ENSG00000079246	7520	XRCC5	chr2	22240.9	-0.868886	0.00310683
ENSG00000106526	653857	ACTR3C	chr7	277.629	1.13455	0.00310683
ENSG00000138768	8615	USO1	chr4	1729.21	-1.06062	0.00310683
ENSG00000136933	10244	RABEPK	chr9	1446.11	-0.668147	0.00310911
ENSG00000112592	6908	TBP	chr6	842.101	-1.14793	0.00311332
ENSG00000171016	26108	PYGO1	chr15	9.86033	-6.3688	0.00311332
ENSG00000288919				26.629	2.81721	0.00311349
ENSG00000256628	100009676	ZBTB11-AS1	chr3	45.4436	-1.75006	0.003125
ENSG00000124784	83732	RIOK1	chr6	1620.28	-0.785276	0.00313315
ENSG00000145990	54438	GFOD1	chr6	1201.15	1.05202	0.00313426
ENSG00000108819	84687	PPP1R9B	chr17	181.584	1.77056	0.00314489
ENSG00000035862	7077	TIMP2	chr17	290.336	1.34039	0.00314705
ENSG00000125648	79085	SLC25A23	chr19	92.8883	1.33074	0.00314705
ENSG00000259915				12.5346	-5.77005	0.00314705
ENSG00000138166	1847	DUSP5	chr10	29.583	-5.53549	0.0031486
ENSG00000115085	7535	ZAP70	chr2	92.3088	-3.50841	0.00315542
ENSG00000154237	79705	LRRK1	chr15	411.597	1.70937	0.00315941
ENSG00000141198	10040	TOM1L1	chr17	29.583	4.03319	0.00317041
ENSG00000152223	57724	EPG5	chr18	363.331	-1.23148	0.00317288
ENSG00000160229	7617	ZNF66		256.367	-1.14085	0.00318566
ENSG00000187634	148398	SAMD11	chr1	11.2209	7.81433	0.00318566
ENSG00000164741	10395	DLC1	chr8	133.163	-4.1039	0.00319769
ENSG00000140367	92912	UBE2Q2	chr15	483.473	-1.76594	0.00321307
ENSG00000205336	9289	ADGRG1	chr16	806.92	1.6068	0.003226
ENSG00000289381	105370152	LOC105370152		10.316	-6.48585	0.00323799
ENSG00000114859	1181	CLCN2	chr3	17.0553	-4.7777	0.00324066
ENSG00000149485	3992	FADS1	chr11	7376.33	-0.771659	0.00324066
ENSG00000227039	100505746	ITGB2-AS1	chr21	159.545	2.13256	0.00324774
ENSG00000152422	7518	XRCC4	chr5	374.74	-1.12508	0.00324946
ENSG00000274828				362.784	1.03507	0.00325438
ENSG00000137473	83894	TTC29	chr4	95.1204	-3.92294	0.00325617
ENSG00000143786	149111	CNIH3	chr1	87.7117	1.21155	0.003302
ENSG00000082146	55437	STRADB	chr2	2741.88	-0.758225	0.00334459
ENSG00000185947	10308	ZNF267	chr16	338.677	1.22062	0.00334459
ENSG00000233008	101927587	LINC01725		41.2712	2.08309	0.00334459
ENSG00000177889	7334	UBE2N	chr12	6378.73	-0.825037	0.00334936
ENSG00000174080	8722	CTSF	chr11	354.575	1.90963	0.00336851
ENSG00000177602	83903	HASPIN	chr17	20.6856	-6.14683	0.00337225
ENSG00000189164	84503	ZNF527	chr19	112.322	1.60219	0.00338443
ENSG00000288741				79.6105	1.77221	0.00338856
ENSG00000253729	5591	PRKDC	chr8	4375.82	-1.30231	0.00340789
ENSG00000102384	2491	CENPI	chrX	41.2502	-3.52736	0.00342442
ENSG00000288586				29.3671	-3.24799	0.00342442
ENSG00000142166	3454	IFNAR1	chr21	1160.82	-0.734743	0.00346818
ENSG00000286760	100289495	LOC100289495	chr6	141.246	1.50715	0.00349415
ENSG00000166750	162394	SLFN5	chr17	63.9226	5.04795	0.00349419
ENSG00000175471	79772	MCTP1	chr5	4229.37	1.21957	0.00349479
ENSG00000231721	378805	LINC-PINT	chr7	1332.57	1.16896	0.00350749
ENSG00000174780	6731	SRP72	chr4	10935	-0.609809	0.00353703
ENSG00000254732				392.563	1.0543	0.00353703
ENSG00000289196				30.3331	2.4688	0.00354333
ENSG00000253854				15.4216	-3.46541	0.00356106
ENSG00000163874	80149	ZC3H12A	chr1	276.175	2.25275	0.00356661
ENSG00000069188	54549	SDK2	chr17	1226.02	2.07542	0.00358035
ENSG00000171960	10465	PPIH	chr1	875.837	-1.03837	0.00358035
ENSG00000182827	64746	ACBD3	chr1	722.115	-1.6462	0.00358035
ENSG00000154479	129881	CFAP210	chr2	122.725	1.82275	0.00359054
ENSG00000177406	100049716	NINJ2-AS1		100.928	1.20486	0.00359336
ENSG00000102796	79758	DHRS12	chr13	602.986	1.20596	0.003597
ENSG00000183971	283869	NPW	chr16	97.7008	-2.68725	0.003597
ENSG00000232645	100505683	LINC01431		121.033	1.45606	0.003597
ENSG00000138092	79172	CENPO	chr2	156.48	-2.37623	0.00359996
ENSG00000262823				86.9508	1.66964	0.00361641
ENSG00000183828	256281	NUDT14	chr14	445.967	1.48512	0.00363088
ENSG00000104870	2217	FCGRT	chr19	3858.35	1.45793	0.0036382
ENSG00000168056	4054	LTBP3	chr11	367.14	1.73209	0.00363859
ENSG00000275569				6.09467	-6.10719	0.00364748
ENSG00000100154	23331	TTC28	chr22	491.541	1.87889	0.00367349
ENSG00000134262	10717	AP4B1	chr1	783.15	-0.89921	0.00369329
ENSG00000115816	10153	CEBPZ	chr2	2264.23	-0.835682	0.00369471
ENSG00000100393	2033	EP300	chr22	1783.9	-0.855039	0.00372121
ENSG00000106803	10952	SEC61B	chr9	3113.82	-0.733957	0.00372195
ENSG00000137040	26953	RANBP6	chr9	4576.41	-0.763109	0.0037234
ENSG00000286161				45.0941	-2.13262	0.0037234
ENSG00000013364	9961	MVP	chr16	805.819	1.97732	0.00372412
ENSG00000257740				10.7068	-3.79997	0.00375764
ENSG00000105374	4818	NKG7	chr19	787.473	-1.09466	0.00376927
ENSG00000117632	3925	STMN1	chr1	32108	-0.597447	0.00376927
ENSG00000152749	160897	GPR180	chr13	470.395	-1.23536	0.00376927
ENSG00000163624	1040	CDS1	chr4	24.8081	6.0994	0.00376927
ENSG00000250790				39.7115	2.06365	0.00376927
ENSG00000139890	161253	REM2	chr14	46.6976	2.47563	0.00378392
ENSG00000033627	535	ATP6V0A1	chr17	382.319	1.54716	0.00379967
ENSG00000249087	148898	ZNF436-AS1	chr1	780.832	0.88327	0.00381331
ENSG00000100722	79882	ZC3H14	chr14	3452.55	-0.525003	0.00382392
ENSG00000018280	6556	SLC11A1	chr2	125.618	1.24002	0.00383516
ENSG00000109919	23788	MTCH2	chr11	2388.49	-0.642488	0.00385731
ENSG00000152683	55676	SLC30A6	chr2	346.044	1.02993	0.00386001
ENSG00000228778				35.5621	3.19175	0.00388869
ENSG00000114315	3280	HES1	chr3	135.507	3.03872	0.00389303
ENSG00000291107	374443	LOC374443	chr12	845.329	1.08729	0.00392737
ENSG00000170365	4086	SMAD1	chr4	1328.9	0.812768	0.00393391
ENSG00000094841	139596	UPRT	chrX	580.543	-1.46423	0.00393675
ENSG00000168906	4144	MAT2A	chr2	488.938	-1.07748	0.0039471
ENSG00000234072				95.9177	1.54072	0.00395328
ENSG00000215788	8718	TNFRSF25	chr1	360.574	2.45313	0.00396693
ENSG00000127980	5189	PEX1	chr7	788.704	-0.990912	0.00397159
ENSG00000139719	65082	VPS33A	chr12	617.14	-1.22383	0.00399038
ENSG00000177483	375316	RBM44	chr2	39.6067	-3.03199	0.00399038
ENSG00000244165	5032	P2RY11	chr19	65.5474	-2.03558	0.00400665
ENSG00000198223	1438	CSF2RA	chrY	168.214	-2.84764	0.00401631
ENSG00000153391	125476	INO80C	chr18	1241.2	-1.34689	0.00402206
ENSG00000158023	144406	CFAP251	chr12	44.2382	-2.6193	0.00404957
ENSG00000171643	170591	S100Z	chr5	1244.94	1.20372	0.00405352
ENSG00000181264	219902	TLCD5	chr11	266.576	1.29523	0.00405727
ENSG00000130348	55278	QRSL1	chr6	2788.44	-0.538673	0.00406847
ENSG00000197448	373156	GSTK1	chr7	8222.8	0.54448	0.00406847
ENSG00000289515				143.364	1.45889	0.00406847
ENSG00000006555	55001	TTC22	chr1	52.109	2.91693	0.00407301
ENSG00000010626	10233	LRRC23	chr12	405.247	0.9752	0.00408545
ENSG00000140092	10516	FBLN5	chr14	508.478	1.59634	0.00408545
ENSG00000196468	8823	FGF16	chrX	138.871	1.56252	0.00408545
ENSG00000250616	101928595	YPEL3-DT		19.4276	-3.64615	0.00408628
ENSG00000139921	81542	TMX1	chr14	5232.65	-0.904577	0.00409218
ENSG00000009954	9031	BAZ1B	chr7	2223.12	-0.995607	0.00410642
ENSG00000117519	1266	CNN3	chr1	2941.64	1.10043	0.00411002
ENSG00000160932	4061	LY6E	chr8	7101.5	1.4353	0.00411045
ENSG00000286071	105373170	LOC105373170		20.0689	-4.90635	0.00411045
ENSG00000135604	8676	STX11	chr6	453.879	2.00231	0.00411577
ENSG00000164300	256987	SERINC5	chr5	1302.1	-1.24389	0.00412578
ENSG00000138722	22915	MMRN1	chr4	4876.8	1.24976	0.00412747
ENSG00000230105				26.2464	-4.73277	0.00416236
ENSG00000156876	163786	SASS6	chr1	294.552	-1.5303	0.00416248
ENSG00000152767	10160	FARP1	chr13	661.101	1.34211	0.00417416
ENSG00000119820	84272	YIPF4	chr2	1093.85	-0.563873	0.00418576
ENSG00000034693	8504	PEX3	chr6	565.972	0.709284	0.00419335
ENSG00000198286	84433	CARD11	chr7	200.036	1.66911	0.00419335
ENSG00000246308	101928053	LOC101928053		37.1834	2.10477	0.00422817
ENSG00000183943	5613	PRKX	chrX	978.142	-0.978246	0.00424874
ENSG00000135316	10492	SYNCRIP	chr6	4511.07	-0.83164	0.00425014
ENSG00000101191	11083	DIDO1	chr20	874.401	0.979456	0.00425551
ENSG00000099810	4507	MTAP	chr9	729.151	-0.998853	0.00430664
ENSG00000162664	284695	ZNF326	chr1	2508.71	-0.813734	0.00432256
ENSG00000226067				309.33	0.875009	0.00433627
ENSG00000289519				18.6483	-5.7179	0.00433922
ENSG00000178537	788	SLC25A20	chr3	1464.72	-1.02871	0.00434198
ENSG00000151806	60558	GUF1	chr4	610.968	-0.85077	0.00434651
ENSG00000153250	5937	RBMS1	chr2	899.722	0.967413	0.0043496
ENSG00000100564	5283	PIGH	chr14	1785.44	-0.929042	0.00435128
ENSG00000272801				221.21	1.38154	0.00435712
ENSG00000083290	9706	ULK2	chr17	408.49	1.38496	0.00437967
ENSG00000184313	374977	MROH7	chr1	128.168	2.66601	0.00438512
ENSG00000263033				8.44281	-5.50623	0.00439094
ENSG00000157703	136306	SVOPL	chr7	690.855	-1.3463	0.00440542
ENSG00000137955	5876	RABGGTB	chr1	1443.97	-0.690909	0.00440863
ENSG00000165795	57447	NDRG2	chr14	738.003	1.63415	0.00440863
ENSG00000166037	9702	CEP57	chr11	7217.75	-0.851186	0.00440863
ENSG00000111674	2026	ENO2	chr12	246.331	1.102	0.00441455
ENSG00000161888	147841	SPC24	chr19	148.761	-3.12965	0.00441944
ENSG00000169704	2815	GP9	chr3	53.1618	3.42357	0.00443079
ENSG00000198835	57165	GJC2	chr1	7.67331	-5.5054	0.00443079
ENSG00000227543				49.6201	1.70581	0.00443079
ENSG00000270882	8370	H4C14	chr1	336.947	1.59796	0.00443079
ENSG00000247271	729013	ZBED5-AS1	chr11	802.068	0.796817	0.00444235
ENSG00000113460	55299	BRIX1	chr5	3229.54	-1.1208	0.00447402
ENSG00000169813	3185	HNRNPF	chr10	3026.99	-0.732078	0.00450527
ENSG00000288823				111.496	1.43589	0.00453939
ENSG00000108588	57003	CCDC47	chr17	4134.81	-0.721409	0.00457961
ENSG00000260916	9236	CCPG1	chr15	841.769	0.865738	0.00461654
ENSG00000128567	5420	PODXL	chr7	31.0445	3.8039	0.00461886
ENSG00000163808	56992	KIF15	chr3	508.599	-3.44352	0.00461886
ENSG00000161981	79622	SNRNP25	chr16	1393.39	-0.795157	0.00463346
ENSG00000113387	10923	SUB1	chr5	10179.4	-0.841037	0.00465121
ENSG00000170965	10761	PLAC1	chrX	51.3235	3.21687	0.00468023
ENSG00000231789	101929074	PIK3CD-AS2		64.9344	-2.58094	0.00473735
ENSG00000289015				316.324	1.92353	0.00473735
ENSG00000116667	81563	C1orf21	chr1	1495.14	0.850243	0.00474435
ENSG00000162407	8613	PLPP3	chr1	43.938	3.72632	0.00474743
ENSG00000161860	256126	SYCE2	chr19	72.4218	-2.84993	0.00475245
ENSG00000102362	94121	SYTL4	chrX	544.633	1.06058	0.00476597
ENSG00000138760	950	SCARB2	chr4	1633.84	0.843824	0.00476597
ENSG00000106780	1955	MEGF9	chr9	127.868	-2.16427	0.00476684
ENSG00000135624	10574	CCT7	chr2	15169.8	-0.379254	0.00476981
ENSG00000164251	2150	F2RL1	chr5	515.4	0.982853	0.00476981
ENSG00000060688	9410	SNRNP40	chr1	2274.11	-0.566598	0.00477002
ENSG00000163710	26577	PCOLCE2	chr3	9.45875	-7.26465	0.00477325
ENSG00000185414	51263	MRPL30	chr2	1107.38	-0.628526	0.00477325
ENSG00000290418	387590	TPTEP1	chr22	663.983	0.957852	0.00477858
ENSG00000174197	23269	MGA	chr15	1834.35	-1.21899	0.00478716
ENSG00000142192	351	APP	chr21	2385.37	1.11444	0.00479191
ENSG00000184898	375287	RBM43	chr2	175.027	-1.30286	0.00479191
ENSG00000203943	148418	SAMD13	chr1	355.364	-0.828533	0.00479191
ENSG00000271447	79148	MMP28	chr17	280.485	1.18432	0.00479191
ENSG00000097046	8317	CDC7	chr1	508.772	-2.48099	0.00479613
ENSG00000166676	780776	TVP23A	chr16	145.788	2.1458	0.00479613
ENSG00000260947				14.5521	-5.77086	0.00479881
ENSG00000214046	79086	SMIM7	chr19	1533.64	0.785664	0.00481094
ENSG00000115163	1058	CENPA	chr2	15.2631	-5.47381	0.00481519
ENSG00000004487	23028	KDM1A	chr1	2156.27	-0.916802	0.0048247
ENSG00000105514	9545	RAB3D	chr19	3446.83	0.875628	0.0048247
ENSG00000274925	112577464	ZKSCAN2-DT		13.8208	-5.4095	0.0048247
ENSG00000289579				276.678	1.44769	0.00485892
ENSG00000101367	22919	MAPRE1	chr20	7858.13	-0.846918	0.00494646
ENSG00000289938				7.47886	-5.90213	0.00495219
ENSG00000129933	23383	MAU2	chr19	679.031	1.01481	0.004956
ENSG00000131876	6627	SNRPA1	chr15	2422.94	-0.871049	0.004956
ENSG00000120833	8835	SOCS2	chr12	9032.66	1.45318	0.00496513
ENSG00000164674	94120	SYTL3	chr6	197.941	-2.32473	0.00498268
ENSG00000196659	150737	IFT70B	chr2	49.986	2.75294	0.00498343
ENSG00000185189	340371	NRBP2	chr8	31.8039	3.73572	0.00498714
ENSG00000255197	127138868	SLC39A13-AS1		822.661	1.32375	0.00499671
ENSG00000153922	1105	CHD1	chr5	7230.59	-1.19948	0.00500125
ENSG00000196187	9725	TMEM63A	chr1	335.132	1.32418	0.00500125
ENSG00000204370	6392	SDHD	chr11	1927.57	-1.27429	0.00504599
ENSG00000075239	38	ACAT1	chr11	1553.5	-0.577054	0.00505573
ENSG00000168421	399	RHOH	chr4	8000.32	-0.964635	0.00508514
ENSG00000245750	145837	DRAIC	chr15	25.1688	-2.87729	0.00508514
ENSG00000229671				246.566	-2.18779	0.00508876
ENSG00000186105	100130733	LRRC70	chr5	4375.57	1.34306	0.00510588
ENSG00000271964				12.0361	-5.56274	0.00512298
ENSG00000155090	7071	KLF10	chr8	12008.5	1.08809	0.00513725
ENSG00000172469	79694	MANEA	chr6	235.396	-2.0517	0.00515815
ENSG00000059145	64718	UNKL	chr16	93.2293	1.9487	0.00517196
ENSG00000116711	5321	PLA2G4A	chr1	602.715	-1.01023	0.00517196
ENSG00000157107	115548	FCHO2	chr5	408.743	1.44148	0.00517196
ENSG00000179387	255520	ELMOD2	chr4	375.14	-1.33197	0.00517196
ENSG00000119782	2281	FKBP1B	chr2	14.2589	-5.77773	0.00522188
ENSG00000237637				12.9547	-4.81943	0.00524283
ENSG00000053900	29945	ANAPC4	chr4	1615.63	-0.727939	0.00527779
ENSG00000171608	5293	PIK3CD	chr1	446.207	0.787355	0.00527779
ENSG00000198015	28977	MRPL42	chr12	4110.1	-1.04574	0.00527885
ENSG00000145734	55814	BDP1	chr5	2949.63	-1.45297	0.00529078
ENSG00000132423	51805	COQ3	chr6	331.79	-1.36476	0.00529756
ENSG00000214106				997.625	0.764719	0.00531739
ENSG00000109881	91057	CCDC34	chr11	881.703	-1.16504	0.00532691
ENSG00000069966	10681	GNB5	chr15	1537.68	0.471761	0.00533671
ENSG00000197461	5154	PDGFA	chr7	15.5953	3.46096	0.00533671
ENSG00000291215				190.779	1.75439	0.00533671
ENSG00000133101	8900	CCNA1	chr13	31.786	-6.67699	0.00534859
ENSG00000290867	103091866	LINC01145		638.685	0.729705	0.00535238
ENSG00000163781	11073	TOPBP1	chr3	1388.98	-1.27961	0.00537741
ENSG00000145349	817	CAMK2D	chr4	769.42	1.80403	0.00539931
ENSG00000120686	51569	UFM1	chr13	5776.77	-0.595241	0.00540162
ENSG00000051825	10198	MPHOSPH9	chr12	2555.12	-0.662388	0.00542972
ENSG00000172840	57546	PDP2	chr16	110.095	2.53561	0.00543339
ENSG00000257725	105369891	LINC02399		50.2494	1.77037	0.00544344
ENSG00000101460	84557	MAP1LC3A	chr20	102.857	2.64019	0.00544718
ENSG00000120658	55068	ENOX1	chr13	62.2073	2.16117	0.00545097
ENSG00000272735				32.6757	2.97781	0.00545956
ENSG00000100124	129138	ANKRD54	chr22	704.597	0.759273	0.00547606
ENSG00000103047	79613	TANGO6	chr16	111.647	1.83161	0.00547606
ENSG00000103257	8140	SLC7A5	chr16	83.1288	-2.40473	0.00547606
ENSG00000177000	4524	MTHFR	chr1	411.401	1.07644	0.00548878
ENSG00000154642	54149	C21orf91	chr21	805.675	-1.15511	0.0055075
ENSG00000152804	3087	HHEX	chr10	1684.68	1.07074	0.00550965
ENSG00000186470	11118	BTN3A2	chr6	3417.07	0.544612	0.00550965
ENSG00000106344	55131	RBM28	chr7	1293.56	-1.19414	0.00553262
ENSG00000158517	653361	NCF1	chr7	103.139	1.11493	0.00553768
ENSG00000106070	2887	GRB10	chr7	202.101	-2.8718	0.00557908
ENSG00000256294	7768	ZNF225	chr19	108.93	2.00245	0.0056212
ENSG00000151651	101	ADAM8	chr10	321.555	1.3648	0.0056355
ENSG00000185000	8694	DGAT1	chr8	139.419	1.30135	0.0056639
ENSG00000170298	284194	LGALS9B	chr17	13.1224	3.3059	0.00567302
ENSG00000023191	6050	RNH1	chr11	531.628	1.56412	0.00567962
ENSG00000288825	8337	H2AC18		2754.08	1.88528	0.00574008
ENSG00000138434	6744	ITPRID2	chr2	1239.65	-0.885861	0.00578244
ENSG00000138035	87178	PNPT1	chr2	1649.81	-0.981293	0.00578333
ENSG00000151623	4306	NR3C2	chr4	15.9263	4.05153	0.00578333
ENSG00000092067	1053	CEBPE	chr14	59.1364	-3.17216	0.00583405
ENSG00000273456				288.005	1.23993	0.00583405
ENSG00000272733				38.7698	-3.56084	0.00585534
ENSG00000122068	84248	FYTTD1	chr3	6117.12	-0.699292	0.00586152
ENSG00000121064	59342	SCPEP1	chr17	494.319	1.2312	0.00590534
ENSG00000167601	558	AXL	chr19	492.594	1.68538	0.00590547
ENSG00000173327	4296	MAP3K11	chr11	341.115	1.90677	0.00590683
ENSG00000234617				12.7582	-5.65021	0.00590806
ENSG00000197465	2996	GYPE	chr4	21.3717	-4.40914	0.00591282
ENSG00000213471	440307	TTLL13	chr15	15.1542	4.49619	0.00591283
ENSG00000128596	64753	CCDC136	chr7	318.888	-1.7503	0.00592013
ENSG00000172824	283848	CES4A	chr16	147.992	2.2032	0.00595742
ENSG00000143479	8444	DYRK3	chr1	260.121	1.92401	0.00595818
ENSG00000165632	83860	TAF3	chr10	1720.78	0.75722	0.00596367
ENSG00000101336	3055	HCK	chr20	222.591	2.14429	0.00600039
ENSG00000164164	54726	OTUD4	chr4	1484.79	-0.860746	0.0060172
ENSG00000153317	50807	ASAP1	chr8	634.263	-0.690117	0.0060627
ENSG00000272192	118568829	PDE7A-DT		7.66485	-5.11594	0.00607949
ENSG00000283064				79.3389	2.20248	0.00607949
ENSG00000213145	1396	CRIP1	chr14	563.719	-1.5345	0.00609427
ENSG00000283897				123.961	1.78746	0.00609493
ENSG00000133678	80195	TMEM254	chr10	1175.96	-0.576537	0.00611023
ENSG00000123136	10212	DDX39A	chr19	4349.19	-0.936626	0.00611403
ENSG00000172247	114900	C1QTNF4	chr11	1479.48	1.93704	0.00613896
ENSG00000196110	374879	ZNF699	chr19	129.003	1.50609	0.00614883
ENSG00000124786	51000	SLC35B3	chr6	450.085	-0.815024	0.00616977
ENSG00000289997	124906938	LOC124906938		43.6244	1.76114	0.00619429
ENSG00000144744	9039	UBA3	chr3	3095.82	-0.846531	0.00620503
ENSG00000267374	647946	MIR924HG	chr18	103.814	-1.92464	0.00623459
ENSG00000145979	51256	TBC1D7	chr6	1072.66	-0.729957	0.00625871
ENSG00000257660	100506125	ADCY6-DT		61.3333	1.48281	0.00625871
ENSG00000287839				966.447	0.930234	0.00628603
ENSG00000071794	6596	HLTF	chr3	2426.68	-1.66586	0.00629646
ENSG00000119203	51692	CPSF3	chr2	2827.87	-0.630438	0.00629646
ENSG00000280893				91.6728	2.68956	0.00630414
ENSG00000109107	230	ALDOC	chr17	691.428	1.41198	0.00631365
ENSG00000138794	839	CASP6	chr4	2886.86	-1.12121	0.0063169
ENSG00000112234	26235	FBXL4	chr6	564.528	-1.0311	0.00637093
ENSG00000158050	1844	DUSP2	chr2	563.606	2.5577	0.00637299
ENSG00000181744	205428	DIPK2A	chr3	860.978	-1.18281	0.00637299
ENSG00000136827	1861	TOR1A	chr9	2063.89	-0.79893	0.00637986
ENSG00000203950	26071	RTL8A	chrX	475.279	1.09824	0.00642837
ENSG00000267672				12.8633	-4.89282	0.00642837
ENSG00000092931	79157	MFSD11	chr17	690.839	0.856671	0.00643519
ENSG00000158164	11013	TMSB15A	chrX	32.1542	-3.73176	0.00643519
ENSG00000255139				15.6778	-3.98303	0.00648335
ENSG00000204161	170371	TMEM273	chr10	163.794	3.98958	0.00648732
ENSG00000110318	57562	CEP126	chr11	678.575	0.870428	0.0064897
ENSG00000133561	474344	GIMAP6	chr7	319.016	2.31555	0.00649193
ENSG00000111011	65117	RSRC2	chr12	4872.83	-0.944482	0.00652053
ENSG00000165895	143872	ARHGAP42	chr11	93.9236	-2.76959	0.00652183
ENSG00000240720	401387	LRRD1	chr7	9.98562	-6.60747	0.00656056
ENSG00000170275	10491	CRTAP	chr3	3064.53	1.41084	0.00661282
ENSG00000186889	200728	TMEM17	chr2	194.758	1.56108	0.00662729
ENSG00000288907	118567325	LOC118567325		141.791	1.6706	0.00665203
ENSG00000135451	10024	TROAP	chr12	168.313	-3.47155	0.00665579
ENSG00000183808	389677	RBM12B	chr8	772.665	-0.97485	0.00665579
ENSG00000272182				10.5921	-5.11316	0.00665579
ENSG00000143641	2590	GALNT2	chr1	700.328	0.823347	0.00667366
ENSG00000289339				183.899	1.60645	0.00669245
ENSG00000198841	112970	KTI12	chr1	1038	0.947905	0.00673756
ENSG00000109321	374	AREG	chr4	2484.86	-1.40357	0.0067453
ENSG00000105865	11062	DUS4L	chr7	234.431	-1.59717	0.00674637
ENSG00000267383				166.811	-1.64071	0.00674637
ENSG00000177788	105373159	RAB4A-AS1		71.8092	-2.90406	0.00677451
ENSG00000286817				12.9497	-5.64866	0.0068229
ENSG00000286615	105379199	LOC105379199		31.4539	2.55498	0.00683082
ENSG00000272049				26.2158	2.32205	0.00686143
ENSG00000155875	158297	SAXO1	chr9	17.3734	4.0748	0.00686236
ENSG00000183018	124976	SPNS2	chr17	119.767	1.75873	0.00691895
ENSG00000143179	7371	UCK2	chr1	1248.66	-0.869289	0.00693852
ENSG00000159063	79053	ALG8	chr11	2267.78	-0.918738	0.00697001
ENSG00000055147	10827	FAM114A2	chr5	723.138	-0.922971	0.00698731
ENSG00000139832	55647	RAB20	chr13	27.499	5.37181	0.00700408
ENSG00000230733				10.1172	-5.37387	0.00700408
ENSG00000146826	55262	TRAPPC14	chr7	35.7829	-2.23967	0.00700638
ENSG00000068097	63897	HEATR6	chr17	813.586	0.861391	0.00700702
ENSG00000166987	114785	MBD6	chr12	107.679	1.41308	0.00703768
ENSG00000102145	2623	GATA1	chrX	782.679	-5.02049	0.00707742
ENSG00000183386	2275	FHL3	chr1	610.466	1.42041	0.0070787
ENSG00000267470	100507433	ZNF571-AS1	chr19	246.618	1.39664	0.00708468
ENSG00000170412	55890	GPRC5C	chr17	219.618	1.35233	0.00711742
ENSG00000198860	116461	TSEN15	chr1	1220.33	-0.600836	0.00712661
ENSG00000106948	80709	AKNA	chr9	271.008	1.0144	0.00714809
ENSG00000108106	27338	UBE2S	chr19	120.729	-1.30884	0.0072031
ENSG00000125482	7270	TTF1	chr9	3860.46	-0.983339	0.00723014
ENSG00000235703	100272228	EOLA2-DT	chrX	18.4031	-4.24822	0.00723014
ENSG00000112039	2178	FANCE	chr6	86.3782	1.41581	0.00723275
ENSG00000167554	162963	ZNF610	chr19	174.553	1.21024	0.00724114
ENSG00000284634				117.354	1.08734	0.00725196
ENSG00000114021	56954	NIT2	chr3	1532.83	-0.726723	0.00727714
ENSG00000124333	6845	VAMP7	chrX	1947.32	-0.455297	0.00727714
ENSG00000196510	51434	ANAPC7	chr12	1304.76	-0.566661	0.00728422
ENSG00000198795	25925	ZNF521	chr18	3115.86	-0.6566	0.00728422
ENSG00000249297	105377536	LINC02174		36.0343	-2.53437	0.00730973
ENSG00000092208	8487	GEMIN2	chr14	409.516	-0.985008	0.00734176
ENSG00000286739				14.9202	-6.04325	0.00736566
ENSG00000079462	5050	PAFAH1B3	chr19	2331.61	-0.581873	0.00740471
ENSG00000171241	79801	SHCBP1	chr16	142.302	-2.19159	0.00742449
ENSG00000286462	124903055	LOC124903055		19.3984	5.71178	0.00745975
ENSG00000128829	440275	EIF2AK4	chr15	2628.37	0.563638	0.00746927
ENSG00000155508	9337	CNOT8	chr5	5832.26	-0.60072	0.00749187
ENSG00000157216	23648	SSBP3	chr1	3473.88	0.737662	0.00749187
ENSG00000069248	55746	NUP133	chr1	1249.54	-0.930922	0.00749684
ENSG00000084207	2950	GSTP1	chr11	26786.2	0.602578	0.00749684
ENSG00000180543	85453	TSPYL5	chr8	158.653	1.43998	0.00751197
ENSG00000131732	84240	ZCCHC9	chr5	469.614	-0.999495	0.00751403
ENSG00000256139				5.93873	4.74192	0.00751403
ENSG00000166619	10904	BLCAP	chr20	789.378	1.38869	0.00756898
ENSG00000145087	9515	STXBP5L	chr3	14.6574	-5.95752	0.00759206
ENSG00000155380	6566	SLC16A1	chr1	732.718	-0.93751	0.00761694
ENSG00000009790	80342	TRAF3IP3	chr1	2925.23	-0.755314	0.00763948
ENSG00000107614	1787	TRDMT1	chr10	650.833	-1.11111	0.00763948
ENSG00000196867	140612	ZFP28	chr19	102.412	-2.55514	0.00763948
ENSG00000185760	56479	KCNQ5	chr6	343.299	-1.60707	0.00766532
ENSG00000156232	123720	WHAMM	chr15	1992.32	-0.891091	0.00766978
ENSG00000147437	2796	GNRH1	chr8	10.8276	-5.26579	0.00771826
ENSG00000215386	388815	MIR99AHG	chr21	315.573	1.51217	0.00778122
ENSG00000130856	7776	ZNF236	chr18	451.847	-1.45598	0.00778288
ENSG00000151364	65987	KCTD14	chr11	14.6233	-5.76421	0.00779729
ENSG00000272933				140.322	1.22208	0.00782441
ENSG00000166743	116285	ACSM1	chr16	9.27947	-5.3385	0.00786367
ENSG00000146006	26045	LRRTM2	chr5	49.8769	-3.52503	0.00792015
ENSG00000153395	79888	LPCAT1	chr5	112.868	1.5129	0.00795328
ENSG00000161031	114770	PGLYRP2	chr19	97.5034	1.62554	0.00795485
ENSG00000111880	8732	RNGTT	chr6	496.551	-0.849062	0.00796409
ENSG00000164934	25879	DCAF13	chr8	3290.81	-0.991133	0.00800944
ENSG00000198792	25829	TMEM184B	chr22	63.9848	-1.54377	0.00803076
ENSG00000011260	51096	UTP18	chr17	2963.04	-0.738486	0.0080461
ENSG00000112137	221692	PHACTR1	chr6	9430.72	0.69428	0.0080461
ENSG00000148019	84131	CEP78	chr9	838.701	-1.08013	0.0080461
ENSG00000101361	10528	NOP56	chr20	2509.17	-0.477987	0.00805914
ENSG00000170891	54360	CYTL1	chr4	6740.73	0.759827	0.00805991
ENSG00000102245	959	CD40LG	chrX	71.9868	-4.00438	0.00807106
ENSG00000205208	201725	C4orf46	chr4	2007.03	-0.93409	0.00807443
ENSG00000178691	23512	SUZ12	chr17	3197.57	-1.16538	0.00807886
ENSG00000162777	79961	DENND2D	chr1	688.789	0.963485	0.00809608
ENSG00000125744	6253	RTN2	chr19	426.696	1.08353	0.00810587
ENSG00000176402	349149	GJC3	chr7	13.1235	-3.47189	0.00810587
ENSG00000103494	23322	RPGRIP1L	chr16	172.883	-2.99521	0.00811529
ENSG00000172115	54205	CYCS	chr7	7556.93	-0.743414	0.00812588
ENSG00000136108	26586	CKAP2	chr13	3590.16	-1.29955	0.00812658
ENSG00000129521	112399	EGLN3	chr14	92.8464	1.82755	0.00816166
ENSG00000157106	23049	SMG1	chr16	2405.57	-0.890725	0.00816166
ENSG00000277157	8360	H4C4	chr6	12.2567	3.02173	0.00816166
ENSG00000213614	3073	HEXA	chr15	4775.42	0.730592	0.0081729
ENSG00000115339	2591	GALNT3	chr2	74.0015	-2.83638	0.00819112
ENSG00000132639	6616	SNAP25	chr20	164.111	1.61136	0.00819112
ENSG00000169826	55454	CSGALNACT2	chr10	1556.42	-0.857756	0.00819112
ENSG00000183336	552900	BOLA2	chr16	1486.22	-1.16813	0.00819112
ENSG00000235750	9674	KIAA0040	chr1	473.046	-0.894774	0.0081938
ENSG00000020922	4361	MRE11	chr11	1409.56	-1.11051	0.00822485
ENSG00000177034	345778	MTX3	chr5	506.564	-0.956001	0.00822485
ENSG00000239264	81567	TXNDC5	chr6	215.243	-1.88933	0.00825247
ENSG00000173409	64801	ARV1	chr1	693.244	-1.02702	0.00827468
ENSG00000058804	55706	NDC1	chr1	741.639	-1.03879	0.00830588
ENSG00000183918	4068	SH2D1A	chrX	346.656	-5.21852	0.00830588
ENSG00000115761	79954	NOL10	chr2	1264.71	-0.749009	0.00832312
ENSG00000273213	440686	H3-7		103.119	2.05543	0.00834954
ENSG00000187187	339327	ZNF546	chr19	266.812	1.29037	0.00835266
ENSG00000111728	6489	ST8SIA1	chr12	97.157	2.0952	0.00836331
ENSG00000224152	643072	BAZ2B-AS1		430.688	1.06133	0.00837633
ENSG00000291104	54718	BTN2A3P	chr6	14.0591	-3.56138	0.00837964
ENSG00000087086	2512	FTL	chr19	145908	0.653897	0.00838396
ENSG00000187243	81557	MAGED4B	chrX	104.805	1.95674	0.00844308
ENSG00000213742	102724826	ZNF337-AS1		259.839	0.915233	0.00844472
ENSG00000141179	58488	PCTP	chr17	899.066	-1.03845	0.00849469
ENSG00000143164	55827	DCAF6	chr1	2454.74	-0.487904	0.00858139
ENSG00000173226	9657	IQCB1	chr3	3352.42	-0.872253	0.00858261
ENSG00000077782	2260	FGFR1	chr8	454.188	1.23606	0.00858823
ENSG00000228157				72.6957	2.1761	0.00859158
ENSG00000120008	55717	WDR11	chr10	1071.12	-0.881673	0.00860023
ENSG00000140543	55070	DET1	chr15	243.982	1.55768	0.00862673
ENSG00000185513	26013	L3MBTL1	chr20	149.503	-1.39087	0.00864317
ENSG00000157450	54778	RNF111	chr15	1018.6	-0.728169	0.00865907
ENSG00000111450	2054	STX2	chr12	388.085	-2.43365	0.0086712
ENSG00000064201	10077	TSPAN32	chr11	1665.73	0.846461	0.0087139
ENSG00000095932	284422	SMIM24	chr19	5594.11	-0.84012	0.00872455
ENSG00000291097	3139	HLA-L	chr6_mann_hap4	66.803	1.79039	0.00872455
ENSG00000081041	2920	CXCL2	chr4	195.313	1.99673	0.00874777
ENSG00000153898	255231	MCOLN2	chr1	20.9736	4.84144	0.00876131
ENSG00000104689	8797	TNFRSF10A	chr8	531.572	1.25918	0.00879228
ENSG00000079785	1653	DDX1	chr2	6103.49	-0.911661	0.00880186
ENSG00000178188	25970	SH2B1	chr16	251.087	1.20823	0.00880186
ENSG00000163297	118429	ANTXR2	chr4	1133.37	-0.778212	0.00886542
ENSG00000137812	57082	KNL1	chr15	132.935	-2.41342	0.00887302
ENSG00000138413	3417	IDH1	chr2	568.65	-1.1217	0.00890354
ENSG00000255717	23642	SNHG1	chr11	3154.95	-0.936961	0.00897285
ENSG00000143153	481	ATP1B1	chr1	2030.31	1.26885	0.00898005
ENSG00000274536	115891964	MIR223HG		126.631	-1.36518	0.00899076
ENSG00000095574	64376	IKZF5	chr10	2412.62	-0.91068	0.00900622
ENSG00000124006	23363	OBSL1	chr2	624.349	0.979121	0.00904048
ENSG00000161980	51728	POLR3K	chr16	656.319	-1.18028	0.00907372
ENSG00000286311				69.8828	-2.78511	0.00908704
ENSG00000163535	151246	SGO2	chr2	418.549	-0.894105	0.00908797
ENSG00000238057	100303491	ZEB2-AS1	chr2	31.863	-2.43619	0.00908797
ENSG00000159403	715	C1R	chr12	205.251	1.81867	0.0090949
ENSG00000005100	56919	DHX33	chr17	911.926	-1.40466	0.0090982
ENSG00000100242	25777	SUN2	chr22	465.82	0.838458	0.00915838
ENSG00000099901	5902	RANBP1	chr22	9169.1	-1.10381	0.00916067
ENSG00000250608	339874	NUDT16-DT	chr3	23.9848	3.1344	0.0092294
ENSG00000077458	143684	FAM76B	chr11	1215.21	-1.24291	0.00923103
ENSG00000110079	51338	MS4A4A	chr11	83.0842	1.90304	0.00923103
ENSG00000172403	171024	SYNPO2	chr4	51.0986	1.72161	0.00925133
ENSG00000263753	339290	LINC00667	chr18	2178.38	0.496702	0.00925133
ENSG00000140682	7041	TGFB1I1	chr16	200.004	2.26239	0.00925237
ENSG00000116906	8443	GNPAT	chr1	2864.88	-1.14103	0.00928447
ENSG00000174371	9156	EXO1	chr1	89.9988	-3.57438	0.00929604
ENSG00000140350	8125	ANP32A	chr15	7450.7	-0.702842	0.00931166
ENSG00000196118	90835	CFAP119	chr16	375.544	-1.21953	0.00931166
ENSG00000157017	51738	GHRL	chr3	73.7016	-2.3856	0.00933795
ENSG00000205572	728492	SERF1B		428.711	1.29504	0.00933795
ENSG00000273374				28.1117	-3.76526	0.00936909
ENSG00000115091	10096	ACTR3	chr2	4505.52	-0.746295	0.00938654
ENSG00000290671	23615	PYY2	chr17	10.7455	-5.49168	0.00939529
ENSG00000184678	8349	H2BC21	chr1	3038.3	1.66758	0.00942994
ENSG00000243725	7268	TTC4	chr1	631.539	0.902207	0.00943716
ENSG00000152795	9987	HNRNPDL	chr4	19686.3	-0.593007	0.00943771
ENSG00000123130	23597	ACOT9	chrX	1040.93	-0.670284	0.00944056
ENSG00000173917	3212	HOXB2	chr17	944.958	1.79334	0.00944056
ENSG00000166265	116159	CYYR1	chr21	1759.87	0.807061	0.0094438
ENSG00000133460	66035	SLC2A11	chr22	219.552	1.31368	0.00946077
ENSG00000111231	51184	GPN3	chr12	1308.42	-0.975835	0.00950002
ENSG00000149260	726	CAPN5	chr11	20.4244	4.13861	0.00951534
ENSG00000158715	85414	SLC45A3	chr1	125.117	-1.62255	0.00952358
ENSG00000175066	256356	GK5	chr3	340.21	-1.31778	0.00952358
ENSG00000233822	8341	H2BC15	chr6	244.435	1.26806	0.00952358
ENSG00000105819	9512	PMPCB	chr7	4232.7	-0.611026	0.00955776
ENSG00000138606	90525	SHF	chr15	118.699	1.95106	0.00959876
ENSG00000198830	3151	HMGN2	chr1	56706.2	-0.899718	0.00960446
ENSG00000160685	51043	ZBTB7B	chr1	29.2678	3.24198	0.00961736
ENSG00000290962	7221	TRPC2	chr11	102.515	3.19385	0.00962343
ENSG00000232810	7124	TNF	chr6_ssto_hap7	62.9408	4.71683	0.0096898
ENSG00000162073	124222	PAQR4	chr16	38.7292	-3.00291	0.00973877
ENSG00000259884	115409980	NR4A1AS		129.323	-2.93214	0.00974262
ENSG00000168350	123099	DEGS2	chr14	19.034	-5.00271	0.00975099
ENSG00000230749	100873998	MEIS1-AS2		73.7321	1.24303	0.00975099
ENSG00000269911				190.655	-0.850735	0.00977474
ENSG00000120690	1997	ELF1	chr13	60603.1	-0.967564	0.00977526
ENSG00000198513	51062	ATL1	chr14	573.227	-1.12286	0.00981379
ENSG00000120802	7112	TMPO	chr12	2065.09	-1.03364	0.00982558
ENSG00000272420				8.96019	-4.62919	0.00982558
ENSG00000286313	101928373	LOC101928373		36.058	-5.10226	0.00984979
ENSG00000148908	6001	RGS10	chr10	1725.1	0.727821	0.00987884
ENSG00000105176	8725	URI1	chr19	1257.56	-1.12435	0.00991844
ENSG00000107281	56654	NPDC1	chr9	561.205	1.6714	0.00991844
ENSG00000166927	58475	MS4A7	chr11	289.595	-2.40241	0.00991844
ENSG00000290039	124904122	LOC124904122		536.795	1.66371	0.00992224
ENSG00000108511	3216	HOXB6	chr17	37.6085	3.66999	0.0099244
ENSG00000134440	4677	NARS1	chr18	2684.61	-0.908758	0.0099244
ENSG00000165934	53981	CPSF2	chr14	640.155	-0.798653	0.0099244
ENSG00000291112				267.52	1.46466	0.0099244
ENSG00000162599	4774	NFIA	chr1	4333.1	0.936747	0.00994084
ENSG00000083937	25978	CHMP2B	chr3	2233.68	0.782075	0.00995627
ENSG00000148175	2040	STOM	chr9	2584.64	0.712914	0.00995627
ENSG00000290873	100133091	LINC03009	chr7	105.225	1.10743	0.00995627
ENSG00000076356	5362	PLXNA2	chr1	52.8883	2.23677	0.00996828
ENSG00000107175	10488	CREB3	chr9	1529.32	0.868964	0.00996828
ENSG00000239593				15.0072	-3.98319	0.00997744
ENSG00000170270	84520	GON7	chr14	429.113	-1.08911	0.00998395
ENSG00000077721	7319	UBE2A	chrX	2094.1	-0.629484	0.0099871
ENSG00000137801	7057	THBS1	chr15	61.3197	4.05667	0.0099871
ENSG00000278002				80.2943	1.55803	0.0100854
ENSG00000058673	9877	ZC3H11A	chr1	3479.99	-0.781887	0.0101052
ENSG00000144843	141	ADPRH	chr3	111.299	1.5095	0.0101177
ENSG00000102387	54457	TAF7L	chrX	16.0077	5.3796	0.0101227
ENSG00000147874	54801	HAUS6	chr9	1232.5	-1.2195	0.0101566
ENSG00000108423	51174	TUBD1	chr17	556.285	1.0389	0.0101766
ENSG00000166002	56935	SMCO4	chr11	265.241	1.32613	0.0101892
ENSG00000101146	8480	RAE1	chr20	1979.18	-0.751412	0.0102074
ENSG00000140044	122953	JDP2	chr14	47.6271	2.20335	0.0102074
ENSG00000128833	55930	MYO5C	chr15	895.626	1.17541	0.0102314
ENSG00000270419	100526820	CAHM	chr6	117.713	1.68886	0.0102314
ENSG00000141030	8533	COPS3	chr17	2918.14	-0.906032	0.0102367
ENSG00000196975	307	ANXA4	chr2	2453.29	0.58519	0.0102707
ENSG00000286828				11.7266	-4.78854	0.0103214
ENSG00000005108	221981	THSD7A	chr7	333.952	-2.1079	0.010391
ENSG00000120509	51248	PDZD11	chrX	726.658	0.933613	0.010391
ENSG00000123453	1757	SARDH	chr9	92.7317	1.62261	0.010391
ENSG00000078401	1906	EDN1	chr6	17.3856	-5.86529	0.0104707
ENSG00000168116	57691	KIAA1586	chr6	961.719	-0.966224	0.0104707
ENSG00000173960	165324	UBXN2A	chr2	1286.31	-0.783554	0.0104707
ENSG00000244041	401232	LINC01011	chr6	479.887	0.754797	0.0104707
ENSG00000183696	7378	UPP1	chr7	94.5696	2.04308	0.0104783
ENSG00000166128	51762	RAB8B	chr15	1997.79	-0.860603	0.0104844
ENSG00000178460	157777	MCMDC2	chr8	31.4552	-3.68581	0.0104844
ENSG00000198453	374900	ZNF568	chr19	631.829	0.766796	0.0105137
ENSG00000223482	728190	NUTM2A-AS1	chr10	2013.41	-0.972606	0.0105137
ENSG00000276045	84876	ORAI1	chr12	382.139	1.20634	0.0105845
ENSG00000232884				13.697	-5.40084	0.0106144
ENSG00000136159	55270	NUDT15	chr13	216.943	-2.10886	0.0106549
ENSG00000177721	389289	ANXA2R	chr5	397.438	0.948008	0.0106907
ENSG00000166046	255394	TCP11L2	chr12	375.649	1.26891	0.0107436
ENSG00000169981	7584	ZNF35	chr3	106.702	-1.68095	0.0107765
ENSG00000215374	100128890	FAM66B	chr8	81.4455	2.15099	0.0108179
ENSG00000103175	58189	WFDC1	chr16	66.1363	2.31519	0.0109058
ENSG00000254017	3499	IGHEP2		62.9448	-2.30684	0.0109145
ENSG00000197324	26020	LRP10	chr14	409.181	1.83116	0.0109573
ENSG00000198131	27300	ZNF544	chr19	1190.63	0.846882	0.0110638
ENSG00000251002	105370401	TRD-AS1		1430.47	-1.52241	0.0111276
ENSG00000054611	25771	TBC1D22A	chr22	666.798	1.16946	0.0111285
ENSG00000161692	80174	DBF4B	chr17	221.861	-1.17178	0.0111285
ENSG00000163683	201895	SMIM14	chr4	883.983	0.972318	0.0111285
ENSG00000255920	103752584	CCND2-AS1		34.0569	2.05378	0.0111382
ENSG00000135966	9392	TGFBRAP1	chr2	4772.23	-0.658585	0.0111494
ENSG00000215183	692094	MSMP	chr9	65.56	1.82684	0.0111494
ENSG00000272186				26.0019	-2.31675	0.0111494
ENSG00000068784	55133	SRBD1	chr2	1154.89	-0.666798	0.0111628
ENSG00000100099	89781	HPS4	chr22	1357.45	-0.767899	0.0111628
ENSG00000196372	79754	ASB13	chr10	190.138	1.37436	0.011167
ENSG00000198825	22876	INPP5F	chr10	239.33	1.24235	0.0111838
ENSG00000285920				234.624	-2.16123	0.0111838
ENSG00000286292				15.3935	5.2408	0.0111838
ENSG00000155636	129831	RBM45	chr2	662.039	-0.881271	0.0111887
ENSG00000265907				12.7556	-5.12538	0.0111887
ENSG00000143952	51542	VPS54	chr2	398.702	-1.27692	0.0112056
ENSG00000256806	388327	C17orf100		55.0741	1.74066	0.0112511
ENSG00000122566	3181	HNRNPA2B1	chr7	12717.5	-0.678657	0.0112741
ENSG00000175544	57010	CABP4	chr11	18.3427	-4.10384	0.0112878
ENSG00000100811	7528	YY1	chr14	11910.4	-0.776142	0.0112938
ENSG00000119537	2531	KDSR	chr18	1100.84	-0.753047	0.0113667
ENSG00000138658	55345	ZGRF1	chr4	285.811	-2.00209	0.0115059
ENSG00000117400	4352	MPL	chr1	10199.7	0.780467	0.0115642
ENSG00000235236				28.4841	-2.30113	0.0115642
ENSG00000269473				22.8705	3.66045	0.0115642
ENSG00000119705	81892	SLIRP	chr14	2067.59	-1.15612	0.011627
ENSG00000204482	7940	LST1	chr6_dbb_hap3	6848.22	0.901171	0.011627
ENSG00000111261	54682	MANSC1	chr12	157.126	1.44381	0.0116373
ENSG00000204619	6992	PPP1R11	chr6_ssto_hap7	2420.87	0.494742	0.0116373
ENSG00000134532	6660	SOX5	chr12	18.0962	-5.25806	0.0116531
ENSG00000235706	400242	DICER1-AS1	chr14	670.357	0.832271	0.0116656
ENSG00000118200	23271	CAMSAP2	chr1	30.2832	4.1825	0.0116685
ENSG00000255467				22.683	-2.72957	0.0116685
ENSG00000184616	100101268	SPDYE12		36.9805	-2.32077	0.0118389
ENSG00000125733	9322	TRIP10	chr19	175.98	2.23837	0.0118466
ENSG00000156697	10813	UTP14A	chrX	1293.71	-0.9607	0.0118608
ENSG00000172081	126308	MOB3A	chr19	409.739	1.17847	0.0118651
ENSG00000165312	220213	OTUD1	chr10	274.64	1.18067	0.0119337
[truncated: 14,453 more rows]

## Sheet: HSCvsMEP
ensembl	entrez	gene_ID	chromosome	baseMean	log2FoldChange	padj
ENSG00000163751	1359	CPA3	chr3	9907.15	-4.90189	6.61381e-101
ENSG00000163106	27306	HPGDS	chr4	5147.95	-6.09048	5.72659e-82
ENSG00000004468	952	CD38	chr4	2056.99	-3.75961	2.66711e-52
ENSG00000137767	58472	SQOR	chr15	1691.74	2.85529	4.7584e-51
ENSG00000164305	836	CASP3	chr4	2349.13	-3.08605	4.7584e-51
ENSG00000105352	1089	CEACAM4	chr19	2043.59	4.49938	6.72877e-45
ENSG00000106952	944	TNFSF8	chr9	388.27	3.65507	5.51456e-39
ENSG00000071575	28951	TRIB2	chr2	525.103	-8.5456	1.50495e-37
ENSG00000085415	81929	SEH1L	chr18	1751.72	-2.41204	2.36021e-37
ENSG00000230266	101410543	XXYLT1-AS2	chr3	482.01	3.03038	2.84046e-37
ENSG00000127920	2791	GNG11	chr7	3267.37	3.20243	9.69392e-37
ENSG00000152217	26040	SETBP1	chr18	961.767	4.47407	1.27428e-36
ENSG00000237819	101927497	CDK6-AS1		1572.18	-4.03554	2.63245e-36
ENSG00000213203	170575	GIMAP1	chr7	1123.07	3.01763	5.4858e-36
ENSG00000157456	9133	CCNB2	chr15	468.441	-3.65707	8.05144e-35
ENSG00000249859	5820	PVT1	chr8	753.029	-4.87138	1.40871e-34
ENSG00000176890	7298	TYMS	chr18	2631.15	-3.14103	1.51181e-34
ENSG00000162894	9214	FCMR	chr1	2233.81	3.86985	2.68065e-34
ENSG00000109084	27346	TMEM97	chr17	729.228	-2.72076	9.72004e-34
ENSG00000148737	6934	TCF7L2	chr10	3637.86	1.85364	1.13938e-32
ENSG00000164035	51705	EMCN	chr4	591.795	4.54939	2.5043e-32
ENSG00000076003	4175	MCM6	chr2	3383.04	-2.41625	7.4634e-32
ENSG00000072274	7037	TFRC	chr3	7856.08	-3.02113	2.36575e-31
ENSG00000122952	11130	ZWINT	chr10	1409.69	-3.6473	5.84806e-31
ENSG00000132646	5111	PCNA	chr20	1045.46	-3.49028	1.16248e-30
ENSG00000128050	10606	PAICS	chr4	5324.38	-1.65225	1.25272e-30
ENSG00000111335	4939	OAS2	chr12	563.619	3.71628	2.06181e-29
ENSG00000128322	3543	IGLL1	chr22	13246	-4.15355	6.0988e-29
ENSG00000134285	51303	FKBP11	chr12	919.591	-2.51772	4.64481e-28
ENSG00000151725	79682	CENPU	chr4	3592.61	-3.30397	3.53142e-27
ENSG00000168734	11142	PKIG	chr20	3030.11	-2.07306	9.25799e-27
ENSG00000142089	10410	IFITM3	chr11	7062.93	3.08052	1.68481e-26
ENSG00000106261	7586	ZKSCAN1	chr7	7345.54	1.71602	4.06915e-26
ENSG00000226742	440498	HSBP1L1	chr18	648.213	3.16581	7.24085e-26
ENSG00000160593	120425	JAML	chr11	2811.22	5.45405	7.68857e-26
ENSG00000188580	154215	NKAIN2	chr6	864.442	2.70563	2.06453e-25
ENSG00000099958	91319	DERL3	chr22	423.237	-2.68242	3.01804e-25
ENSG00000140287	3067	HDC	chr15	1667.29	-11.9368	4.38989e-25
ENSG00000172167	27085	MTBP	chr8	179.937	-3.49028	5.43273e-25
ENSG00000122188	54900	LAX1	chr1	504.134	-3.49381	7.7241e-25
ENSG00000123240	10133	OPTN	chr10	1964.12	1.94408	1.6654e-24
ENSG00000091592	22861	NLRP1	chr17	694.565	2.4398	3.50061e-24
ENSG00000154639	1525	CXADR	chr21	899.883	-3.93165	4.13572e-24
ENSG00000132792	56259	CTNNBL1	chr20	8771.99	-2.52601	4.81334e-24
ENSG00000146859	55281	TMEM140	chr7	581.951	2.45008	4.81334e-24
ENSG00000198901	9055	PRC1	chr15	660.936	-2.55356	4.81334e-24
ENSG00000130208	341	APOC1	chr19	308.126	-8.28405	6.79292e-24
ENSG00000171476	84525	HOPX	chr4	10528.5	2.83144	1.39397e-23
ENSG00000085840	4998	ORC1	chr1	249.498	-6.84787	1.76849e-23
ENSG00000132965	241	ALOX5AP	chr13	1024.07	-13.6754	2.8937e-23
ENSG00000242574	3109	HLA-DMB	chr6_dbb_hap3	1109.51	2.76294	2.97812e-23
ENSG00000125826	10616	RBCK1	chr20	1686.14	1.85016	3.31634e-23
ENSG00000188820	441168	CALHM6	chr6	4406.7	1.80391	3.40066e-23
ENSG00000169442	1043	CD52	chr1	27335.4	2.94298	5.79502e-23
ENSG00000148773	4288	MKI67	chr10	279.223	-7.72267	6.03371e-23
ENSG00000083454	5026	P2RX5	chr17	278.723	-6.84209	8.75412e-23
ENSG00000070031	6343	SCT	chr11	74.1529	6.35863	1.61646e-22
ENSG00000093009	8318	CDC45	chr22	263.564	-6.69358	1.61646e-22
ENSG00000196628	6925	TCF4	chr18	6338.35	2.08195	1.78884e-22
ENSG00000019582	972	CD74	chr5	306189	2.07103	2.14045e-22
ENSG00000168754	51252	FAM178B	chr2	1129.17	-11.6288	2.21146e-22
ENSG00000291059	102724279	CLEC4OP		469.931	-13.0844	2.27434e-22
ENSG00000094804	990	CDC6	chr17	442.941	-12.6635	2.52714e-22
ENSG00000164116	2982	GUCY1A1	chr4	11973.2	2.41165	2.97477e-22
ENSG00000175792	8607	RUVBL1	chr3	2800.67	-1.58867	4.46683e-22
ENSG00000263961	440712	RHEX	chr1	592.664	-13.3908	6.52068e-22
ENSG00000130830	4354	MPP1	chrX	5088.85	-1.57935	8.78224e-22
ENSG00000166803	9768	PCLAF	chr15	1758.53	-4.14359	1.15847e-21
ENSG00000289364				4572.87	-4.08576	1.75486e-21
ENSG00000154721	58494	JAM2	chr21	321.936	3.09834	1.92451e-21
ENSG00000164109	4085	MAD2L1	chr4	1233.63	-2.28535	4.30282e-21
ENSG00000157110	11030	RBPMS	chr8	861.988	2.47978	1.09975e-20
ENSG00000172236	7177	TPSAB1	chr16	1144.28	-9.09267	1.09975e-20
ENSG00000108924	3131	HLF	chr17	1380.6	3.94727	1.33852e-20
ENSG00000137331	8870	IER3	chr6_qbl_hap6	222.884	4.27765	1.75713e-20
ENSG00000138795	51176	LEF1	chr4	385.441	-12.4544	2.04836e-20
ENSG00000140525	55215	FANCI	chr15	1194.25	-2.31983	2.24349e-20
ENSG00000176208	79915	ATAD5	chr17	1600.17	-2.80293	2.68779e-20
ENSG00000100097	3956	LGALS1	chr22	3402.43	-4.09376	2.99527e-20
ENSG00000159259	8208	CHAF1B	chr21	476.006	-3.13199	3.24904e-20
ENSG00000168461	11031	RAB31	chr18	1998.59	3.46017	3.50711e-20
ENSG00000163918	5984	RFC4	chr3	613.997	-2.65005	3.56338e-20
ENSG00000231826	102723854	LINC01819		1977.64	3.1219	7.35982e-20
ENSG00000137804	51203	NUSAP1	chr15	1348.96	-3.03669	8.47564e-20
ENSG00000106305	7965	AIMP2	chr7	1319.82	-2.02465	8.62286e-20
ENSG00000164125	51313	GASK1B	chr4	281.438	4.30966	9.75826e-20
ENSG00000166197	9221	NOLC1	chr10	3910.91	-2.15621	1.07053e-19
ENSG00000121152	23397	NCAPH	chr2	200.281	-8.69686	1.11389e-19
ENSG00000291143				442.394	3.34035	1.11389e-19
ENSG00000125089	54436	SH3TC1	chr4	427.822	3.50009	1.25999e-19
ENSG00000159640	1636	ACE	chr17	101.368	4.98959	1.57623e-19
ENSG00000174099	253827	MSRB3	chr12	10309.1	1.49746	2.24225e-19
ENSG00000100162	79019	CENPM	chr22	594.671	-3.72863	2.3689e-19
ENSG00000106560	26157	GIMAP2	chr7	2383.05	2.39263	2.37888e-19
ENSG00000172292	253782	CERS6	chr2	565.125	-1.99237	2.42965e-19
ENSG00000184451	2826	CCR10	chr17	133.206	4.86819	3.3046e-19
ENSG00000138772	306	ANXA3	chr4	261.626	2.9014	3.9191e-19
ENSG00000165480	221150	SKA3	chr13	292.858	-5.66734	1.11208e-18
ENSG00000117280	8934	RAB29	chr1	1494.52	2.55167	1.23401e-18
ENSG00000231389	3113	HLA-DPA1	chr6_mcf_hap5	13002.1	2.02294	1.25596e-18
ENSG00000266412	8031	NCOA4	chr10	12437.9	-1.59932	1.38108e-18
ENSG00000196507	85012	TCEAL3	chrX	872.9	1.33546	1.69243e-18
ENSG00000213585	7416	VDAC1	chr5	2864.14	-1.66274	1.90826e-18
ENSG00000101335	10398	MYL9	chr20	317.105	4.13363	2.03137e-18
ENSG00000204287	3122	HLA-DRA	chr6	37592.2	1.87187	2.0955e-18
ENSG00000168952	29091	STXBP6	chr14	257.837	-9.78074	2.41185e-18
ENSG00000228716	1719	DHFR	chr5	1125.31	-3.21873	2.63274e-18
ENSG00000214049	652995	UCA1	chr19	140.433	-12.0568	2.6391e-18
ENSG00000169385	6036	RNASE2	chr14	311.31	-11.8775	2.6891e-18
ENSG00000104738	4173	MCM4	chr8	3130.93	-2.6042	2.75029e-18
ENSG00000100526	1033	CDKN3	chr14	225.132	-6.46693	2.85792e-18
ENSG00000101200	551	AVP	chr20	4372.29	4.78791	3.7279e-18
ENSG00000120992	10434	LYPLA1	chr8	8044.5	-1.20495	4.42021e-18
ENSG00000149516	932	MS4A3	chr11	1857.33	-10.2854	4.42021e-18
ENSG00000131153	51659	GINS2	chr16	1171.46	-4.07309	4.82713e-18
ENSG00000275896	5645	PRSS2		7206.33	4.77602	5.15383e-18
ENSG00000121053	8288	EPX	chr17	400.127	-7.93613	1.02871e-17
ENSG00000291063	107984974	LOC107984974		659.973	2.44312	1.04013e-17
ENSG00000155792	64798	DEPTOR	chr8	3758.69	-1.616	1.08754e-17
ENSG00000142178	150094	SIK1	chr21	406.067	-3.55654	1.6034e-17
ENSG00000005381	4353	MPO	chr17	12147.7	-6.10737	1.8967e-17
ENSG00000189068	284415	VSTM1	chr19	196.151	-11.6649	2.0104e-17
ENSG00000149573	10205	MPZL2	chr11	385.1	4.74425	2.07009e-17
ENSG00000239445				251.807	2.96791	2.89234e-17
ENSG00000121211	84057	MND1	chr4	147.402	-10.8278	3.0451e-17
ENSG00000280441				1180.13	2.01956	3.28319e-17
ENSG00000223865	3115	HLA-DPB1	chr6_apd_hap1	15354.6	1.7045	3.31815e-17
ENSG00000101000	10544	PROCR	chr20	116.579	6.13124	4.39271e-17
ENSG00000110492	4192	MDK	chr11	11356.5	1.88208	4.98446e-17
ENSG00000112679	56940	DUSP22	chr6	757.285	2.17336	5.90928e-17
ENSG00000133119	5983	RFC3	chr13	489.971	-3.57733	5.90928e-17
ENSG00000127124	59269	HIVEP3	chr1	425.971	2.48923	6.03197e-17
ENSG00000129810	151648	SGO1	chr3	235.01	-4.0259	6.68096e-17
ENSG00000108861	1845	DUSP3	chr17	810.728	1.76275	6.74667e-17
ENSG00000152465	9397	NMT2	chr10	1596.97	-2.38803	6.74667e-17
ENSG00000183166	83698	CALN1	chr7	1292.88	2.16495	7.65834e-17
ENSG00000261801	100287616	LOXL1-AS1	chr15	379.922	2.41506	7.66946e-17
ENSG00000154447	57630	SH3RF1	chr4	1808.42	2.04764	9.59126e-17
ENSG00000079385	634	CEACAM1	chr19	247.334	4.12259	9.65872e-17
ENSG00000109519	80273	GRPEL1	chr4	626.457	-3.01055	1.01172e-16
ENSG00000100225	25793	FBXO7	chr22	8582.73	-1.90555	1.12731e-16
ENSG00000136068	2317	FLNB	chr3	988.228	2.63062	1.65631e-16
ENSG00000159674	10417	SPON2	chr4	151.571	-4.93239	1.7904e-16
ENSG00000114686	11222	MRPL3	chr3	3290.55	-1.57174	1.92749e-16
ENSG00000169554	9839	ZEB2	chr2	5734.1	-1.38078	2.36355e-16
ENSG00000131467	10197	PSME3	chr17	4109.65	-1.53174	2.40409e-16
ENSG00000113269	55819	RNF130	chr5	10234.1	-1.72299	2.47305e-16
ENSG00000198056	5557	PRIM1	chr12	1181.87	-1.70471	2.50071e-16
ENSG00000147872	123	PLIN2	chr9	4485.1	-3.06424	3.50832e-16
ENSG00000069966	10681	GNB5	chr15	1537.68	1.19022	3.71829e-16
ENSG00000167112	26995	TRUB2	chr9	1938.19	-1.44698	4.04624e-16
ENSG00000093072	51816	ADA2	chr22	1256.45	3.10222	4.79287e-16
ENSG00000147862	4781	NFIB	chr9	843.175	5.34624	5.37703e-16
ENSG00000261183	102724362	SPINT1-AS1		238.159	2.38694	5.78349e-16
ENSG00000261150	83481	EPPK1	chr8	53.5071	6.15999	6.31742e-16
ENSG00000149548	80071	CCDC15	chr11	176.715	-5.81671	6.55334e-16
ENSG00000167088	6632	SNRPD1	chr18	3336.61	-1.80702	7.61923e-16
ENSG00000291237	6648	SOD2	chr6	10356.6	-1.33059	7.69766e-16
ENSG00000166900	6809	STX3	chr11	828.233	3.31632	8.88374e-16
ENSG00000110172	26973	CHORDC1	chr11	1148.67	-1.86824	1.37952e-15
ENSG00000065328	55388	MCM10	chr10	405.377	-3.99213	1.80327e-15
ENSG00000287252				595.597	1.84275	2.08142e-15
ENSG00000111247	10635	RAD51AP1	chr12	263.4	-10.5331	2.21645e-15
ENSG00000085563	5243	ABCB1	chr7	1551.15	1.86374	2.24751e-15
ENSG00000130303	684	BST2	chr19	10306.1	1.71797	2.43893e-15
ENSG00000189159	51155	JPT1	chr17	1569.97	-2.65765	2.477e-15
ENSG00000143013	8543	LMO4	chr1	3404.6	-1.95767	3.20796e-15
ENSG00000149534	2206	MS4A2	chr11	438.219	-13.375	3.73618e-15
ENSG00000136738	8027	STAM	chr10	1425.15	-2.42304	3.97222e-15
ENSG00000114054	5096	PCCB	chr3	3530.16	-1.77095	4.44516e-15
ENSG00000143158	25874	MPC2	chr1	5760.05	-2.28932	4.88698e-15
ENSG00000196591	3066	HDAC2	chr6	6237.82	-1.1616	5.81313e-15
ENSG00000159593	8883	NAE1	chr16	2552.09	-1.6107	6.76647e-15
ENSG00000132321	79781	IQCA1	chr2	510.455	3.67515	7.07214e-15
ENSG00000165392	7486	WRN	chr8	256.719	-3.59724	1.05951e-14
ENSG00000260807	115804232	CEROX1		137.208	5.16977	1.05951e-14
ENSG00000185238	10196	PRMT3	chr11	530.77	-1.80775	1.06469e-14
ENSG00000027001	4285	MIPEP	chr13	965.476	-2.51705	1.17429e-14
ENSG00000091651	23594	ORC6	chr16	216.999	-3.23297	1.20838e-14
ENSG00000203760	387103	CENPW	chr6	702.741	-2.96698	1.36117e-14
ENSG00000186652	5553	PRG2	chr11	10182.7	-12.2859	1.4164e-14
ENSG00000172172	28998	MRPL13	chr8	2432.94	-1.83816	1.48406e-14
ENSG00000117122	4237	MFAP2	chr1	2187.73	2.21407	1.71083e-14
ENSG00000145220	55646	LYAR	chr4	1566.97	-1.97885	1.75904e-14
ENSG00000166482	4239	MFAP4	chr17	4402.53	3.08251	1.88864e-14
ENSG00000073737	10170	DHRS9	chr2	751.424	-8.46885	1.90406e-14
ENSG00000131370	9467	SH3BP5	chr3	632.809	3.15919	1.90406e-14
ENSG00000164611	9232	PTTG1	chr5	1080.17	-2.33748	2.03035e-14
ENSG00000179144	168537	GIMAP7	chr7	1523.11	3.88496	2.03035e-14
ENSG00000169242	1942	EFNA1	chr1	838.128	3.02703	2.49843e-14
ENSG00000168899	10791	VAMP5	chr2	3939.8	2.23384	2.82995e-14
ENSG00000142731	10733	PLK4	chr4	285.973	-4.96519	3.23161e-14
ENSG00000135426	9840	TESPA1	chr12	9202.3	-1.63649	4.09836e-14
ENSG00000204856	29902	FAM216A	chr12	1301.62	-1.78792	4.45943e-14
ENSG00000130826	1736	DKC1	chrX	5735.28	-1.60031	5.62209e-14
ENSG00000132780	4678	NASP	chr1	3620.56	-1.4698	5.64759e-14
ENSG00000229425	105369302	LOC105369302		8144.81	2.55797	5.96601e-14
ENSG00000107937	23560	GTPBP4	chr10	1850.05	-1.86742	6.08689e-14
ENSG00000091181	3568	IL5RA	chr3	116.381	-11.2926	6.11642e-14
ENSG00000159131	2618	GART	chr21	2349.36	-1.68744	7.02491e-14
ENSG00000099860	4616	GADD45B	chr19	4474.53	1.90201	8.39806e-14
ENSG00000136110	11061	CNMD	chr13	178.979	4.03254	8.62317e-14
ENSG00000106086	84725	PLEKHA8	chr7	158.772	-3.61399	9.36432e-14
ENSG00000178999	9212	AURKB	chr17	102.8	-10.3954	1.04523e-13
ENSG00000162374	1996	ELAVL4	chr1	467.12	4.18176	1.07294e-13
ENSG00000108561	708	C1QBP	chr17	10377	-1.43846	1.12197e-13
ENSG00000123119	64168	NECAB1	chr8	981.875	-3.31944	1.26402e-13
ENSG00000068079	3430	IFI35	chr17	1339	1.34181	1.27828e-13
ENSG00000196141	26010	SPATS2L	chr2	721.729	2.45116	1.32391e-13
ENSG00000196715	154807	VKORC1L1	chr7	439.468	-1.68985	1.44567e-13
ENSG00000258733	101928767	LINC02328		547.074	2.11163	1.44775e-13
ENSG00000117877	10849	POLR1G	chr19	80.32	-3.94723	1.51884e-13
ENSG00000104154	7782	SLC30A4	chr15	247.993	3.09894	1.58634e-13
ENSG00000164687	2171	FABP5	chr8	1411.07	-1.54607	1.61504e-13
ENSG00000134697	29889	GNL2	chr1	3649.37	-1.12043	1.69737e-13
ENSG00000229989				2368.54	-7.32884	1.74375e-13
ENSG00000153936	9653	HS2ST1	chr1	451.952	-2.3449	1.82157e-13
ENSG00000290789				211.55	1.74402	1.82765e-13
ENSG00000140092	10516	FBLN5	chr14	508.478	3.57817	1.86729e-13
ENSG00000028137	7133	TNFRSF1B	chr1	329.612	5.24986	1.97316e-13
ENSG00000179869	154664	ABCA13	chr7	562.068	3.05594	2.0864e-13
ENSG00000143507	11221	DUSP10	chr1	4794.24	-2.25411	2.09447e-13
ENSG00000166780	127898555	MPV17L-BMERB1		545.122	3.22499	2.28441e-13
ENSG00000039123	23517	MTREX	chr5	1235.97	-1.54005	3.63108e-13
ENSG00000227507	4050	LTB	chr6_qbl_hap6	4882.92	4.04183	3.70141e-13
ENSG00000211829				75.7347	-10.6188	3.90641e-13
ENSG00000115750	9014	TAF1B	chr2	392.273	-2.23624	4.09799e-13
ENSG00000005194	57019	CIAPIN1	chr16	3711.17	-1.19883	4.54984e-13
ENSG00000105810	1021	CDK6	chr7	10689.6	-2.27891	4.55045e-13
ENSG00000105205	1178	CLC	chr19	1273.99	-15.0013	5.43949e-13
ENSG00000130635	1289	COL5A1	chr9	434.196	2.18603	5.48089e-13
ENSG00000213551	23234	DNAJC9	chr10	3239.16	-1.64381	5.48089e-13
ENSG00000087076	51171	HSD17B14	chr19	90.6529	3.5711	6.41131e-13
ENSG00000135315	22832	CEP162	chr6	467.312	-2.0146	6.52577e-13
ENSG00000169607	150468	CKAP2L	chr2	178.623	-3.54852	7.09242e-13
ENSG00000149636	79980	DSN1	chr20	675.027	-2.72159	7.27346e-13
ENSG00000090013	645	BLVRB	chr19	1340.5	-2.03626	8.52263e-13
ENSG00000100034	9647	PPM1F	chr22	752.84	2.4771	8.88793e-13
ENSG00000169397	6037	RNASE3	chr14	116.353	-10.0344	9.91184e-13
ENSG00000171824	5394	EXOSC10	chr1	3508.48	-1.33671	9.91184e-13
ENSG00000288542				323.618	3.17976	1.02014e-12
ENSG00000155761	200162	SPAG17	chr1	234.876	3.74249	1.04692e-12
ENSG00000027075	5583	PRKCH	chr14	2553.01	2.11718	1.12624e-12
ENSG00000066279	259266	ASPM	chr1	171.68	-5.36132	1.14584e-12
ENSG00000111846	2651	GCNT2	chr6	655.088	1.79688	1.16036e-12
ENSG00000137726	53826	FXYD6	chr11	986.065	4.98335	1.17391e-12
ENSG00000144407	5746	PTH2R	chr2	52.4103	-10.0601	1.18194e-12
ENSG00000081985	3595	IL12RB2	chr1	2936.84	1.91312	1.27594e-12
ENSG00000131477	10266	RAMP2	chr17	77.6929	4.13729	1.32194e-12
ENSG00000267365	400617	KCNJ2-AS1	chr17	59.8982	6.68113	1.32194e-12
ENSG00000143493	25896	INTS7	chr1	1717.65	-2.45279	1.35791e-12
ENSG00000154783	152273	FGD5	chr3	760.434	2.9435	1.38067e-12
ENSG00000134910	3703	STT3A	chr11	6068.32	-1.1235	1.72313e-12
ENSG00000287733				790.73	1.86708	1.72313e-12
ENSG00000261052	6818	SULT1A3	chr16	425.121	-1.9551	1.79997e-12
ENSG00000081189	4208	MEF2C	chr5	5790.19	1.53047	2.1091e-12
ENSG00000105011	55723	ASF1B	chr19	144.989	-11.0402	2.16782e-12
ENSG00000060688	9410	SNRNP40	chr1	2274.11	-1.21742	2.60601e-12
ENSG00000123096	8082	SSPN	chr12	197.109	3.68421	2.86921e-12
ENSG00000163026	80304	WDCP	chr2	80.2831	-9.51657	3.06606e-12
ENSG00000137752	834	CASP1	chr11	1577.34	2.69938	3.09393e-12
ENSG00000140284	11001	SLC27A2	chr15	532.839	-5.66593	3.21424e-12
ENSG00000132300	55037	PTCD3	chr2	4909.27	-1.57002	3.30728e-12
ENSG00000291114	284367	SIGLEC17P	chr19	364.768	-9.58118	4.14794e-12
ENSG00000172965	541471	MIR4435-2HG	chr2	833.036	-2.31482	4.17049e-12
ENSG00000109919	23788	MTCH2	chr11	2388.49	-1.34178	4.19879e-12
ENSG00000183018	124976	SPNS2	chr17	119.767	4.12671	4.20244e-12
ENSG00000271447	79148	MMP28	chr17	280.485	2.56995	4.55444e-12
ENSG00000047457	1356	CP	chr3	250.563	-6.11553	4.84296e-12
ENSG00000112414	57211	ADGRG6	chr6	1767	2.54072	4.97917e-12
ENSG00000122642	11328	FKBP9	chr7	792.835	2.61494	5.04479e-12
ENSG00000259316				254.97	-3.69249	5.3136e-12
ENSG00000287595	124909396	LOC124909396		105.891	4.2953	5.73531e-12
ENSG00000167461	4218	RAB8A	chr19	7981.43	-1.14433	7.15154e-12
ENSG00000026508	960	CD44	chr11	11371.3	1.32352	7.32161e-12
ENSG00000119865	25927	CNRIP1	chr2	1916.49	-8.11084	7.71569e-12
ENSG00000138395	65061	CDK15	chr2	85.6993	-11.2359	8.11447e-12
ENSG00000055118	3757	KCNH2	chr7	105.376	-11.6055	8.28403e-12
ENSG00000162654	115361	GBP4	chr1	4962.36	2.05162	8.3744e-12
ENSG00000290731	440895	LOC440895		146.721	3.32808	8.63574e-12
ENSG00000180423	283254	HARBI1	chr11	501.877	2.22458	9.3089e-12
ENSG00000156709	9131	AIFM1	chrX	1411.17	-1.34504	1.04086e-11
ENSG00000204252	3111	HLA-DOA	chr6_dbb_hap3	1632.53	3.2245	1.04892e-11
ENSG00000064042	22998	LIMCH1	chr4	1537.5	3.1755	1.08624e-11
ENSG00000067715	6857	SYT1	chr12	765.017	2.7902	1.09518e-11
ENSG00000214787	643680	MS4A4E		40.0558	-8.42701	1.15155e-11
ENSG00000179958	79077	DCTPP1	chr16	3720.18	-1.54705	1.161e-11
ENSG00000204642	3134	HLA-F	chr6_mann_hap4	635.235	2.68383	1.21446e-11
ENSG00000214367	79441	HAUS3	chr4	1826.45	-1.92857	1.25106e-11
ENSG00000131042	10288	LILRB2	chr19	435.216	3.94238	1.2721e-11
ENSG00000075239	38	ACAT1	chr11	1553.5	-1.20879	1.27249e-11
ENSG00000138442	55759	WDR12	chr2	1213.7	-2.64697	1.28917e-11
ENSG00000140836	463	ZFHX3	chr16	619.495	2.35527	1.40492e-11
ENSG00000287839				966.447	2.00481	1.40818e-11
ENSG00000165704	3251	HPRT1	chrX	1762.5	-1.15238	1.47852e-11
ENSG00000197536				1538.07	1.95808	1.48296e-11
ENSG00000175063	11065	UBE2C	chr20	331.126	-4.51835	1.66987e-11
ENSG00000120306	84418	CYSTM1	chr5	389.484	2.14347	1.72794e-11
ENSG00000183527	8624	PSMG1	chr21	1877	-1.37063	1.72794e-11
ENSG00000107485	2625	GATA3	chr10	856.526	3.80315	1.79393e-11
ENSG00000159496	266747	RGL4	chr22	2481.92	2.21872	1.97279e-11
ENSG00000052723	80143	SIKE1	chr1	2191.9	-1.49647	2.4619e-11
ENSG00000076248	7374	UNG	chr12	1957.7	-2.13379	2.74673e-11
ENSG00000154839	220134	SKA1	chr18	83.0859	-4.89222	3.08314e-11
ENSG00000134001	1965	EIF2S1	chr14	5085.99	-2.11552	3.1146e-11
ENSG00000119508	8013	NR4A3	chr9	133.773	-4.52265	3.11731e-11
ENSG00000165733	9790	BMS1	chr10	3098.41	-1.42634	3.13368e-11
ENSG00000136982	79075	DSCC1	chr8	143.629	-4.24564	3.20274e-11
ENSG00000213397	55559	HAUS7	chrX	1559.35	-1.38784	3.20274e-11
ENSG00000171314	5223	PGAM1	chr10	2837.76	-2.33987	3.42886e-11
ENSG00000048544	55173	MRPS10	chr6	1171.41	-1.9691	3.48923e-11
ENSG00000114654	79825	EFCC1	chr3	100.063	3.82196	3.53652e-11
ENSG00000120915	2053	EPHX2	chr8	184.256	3.59501	3.63722e-11
ENSG00000162645	2634	GBP2	chr1	3473.91	1.6827	3.74405e-11
ENSG00000141293	8631	SKAP1	chr17	1636.4	2.21071	3.77688e-11
ENSG00000136522	57129	MRPL47	chr3	1349.89	-1.25635	4.45703e-11
ENSG00000175471	79772	MCTP1	chr5	4229.37	2.41598	4.49767e-11
ENSG00000085276	2122	MECOM	chr3	3642.7	2.52074	4.59411e-11
ENSG00000233101	404266	HOXB-AS3	chr17	177.224	2.79977	4.63233e-11
ENSG00000143476	51514	DTL	chr1	1007.86	-3.20891	5.10539e-11
ENSG00000167105	162461	TMEM92	chr17	62.2044	5.56919	5.31711e-11
ENSG00000250722	6414	SELENOP	chr5	353.822	3.8449	5.31711e-11
ENSG00000179639	2205	FCER1A	chr1	2668.4	-3.94953	5.40712e-11
ENSG00000171643	170591	S100Z	chr5	1244.94	2.42362	5.45527e-11
ENSG00000150593	27250	PDCD4	chr10	7679.38	-1.5553	6.0127e-11
ENSG00000167768	3848	KRT1	chr12	289.5	-12.2521	6.14669e-11
ENSG00000289746	445347	TARP	chr7	153.769	-9.74805	6.60414e-11
ENSG00000149554	1111	CHEK1	chr11	384.349	-2.67707	6.62252e-11
ENSG00000271858	101928965	LOC101928965		314.525	2.86236	6.78093e-11
ENSG00000115539	79031	PDCL3	chr2	1528.52	-2.17245	6.79489e-11
ENSG00000290878	3128	HLA-DRB6	chr6_cox_hap2	923.88	2.2878	6.91175e-11
ENSG00000100479	5427	POLE2	chr14	224.696	-2.79513	7.15001e-11
ENSG00000152229	9050	PSTPIP2	chr18	2983.45	-1.42611	7.15001e-11
ENSG00000189221	4128	MAOA	chrX	89.676	-6.87119	7.15001e-11
ENSG00000197301	100129940	HMGA2-AS1		345.172	2.83894	7.51284e-11
ENSG00000136450	6426	SRSF1	chr17	4868.26	-1.31993	7.83296e-11
ENSG00000137563	8836	GGH	chr8	1709.46	-1.56268	7.83296e-11
ENSG00000198176	7027	TFDP1	chr13	510.042	-1.90066	8.58405e-11
ENSG00000122958	9559	VPS26A	chr10	3296.53	-1.58768	8.73833e-11
ENSG00000115956	5341	PLEK	chr2	9904.87	-2.01182	9.7832e-11
ENSG00000128708	8520	HAT1	chr2	2721.26	-1.29179	1.04437e-10
ENSG00000109452	8821	INPP4B	chr4	3033.26	1.5765	1.10068e-10
ENSG00000118985	22936	ELL2	chr5	1057.66	-2.18772	1.24185e-10
ENSG00000270820	105377633	USP34-DT		541.858	1.80602	1.30325e-10
ENSG00000163376	84541	KBTBD8	chr3	546.18	2.85916	1.31503e-10
ENSG00000167644	64073	C19orf33	chr19	54.8872	3.64316	1.31503e-10
ENSG00000147408	55790	CSGALNACT1	chr8	725.234	2.84363	1.4436e-10
ENSG00000169813	3185	HNRNPF	chr10	3026.99	-1.44616	1.44397e-10
ENSG00000115241	5496	PPM1G	chr2	2664.1	-1.31294	1.46823e-10
ENSG00000051341	10721	POLQ	chr3	131.181	-4.96216	1.49927e-10
ENSG00000140905	2653	GCSH	chr16	1757.23	-2.12702	1.49927e-10
ENSG00000136783	25934	NIPSNAP3A	chr9	3662.16	-1.46586	1.71706e-10
ENSG00000104369	56704	JPH1	chr8	92.4365	3.55657	1.833e-10
ENSG00000115548	55818	KDM3A	chr2	1053.54	-1.40175	1.89453e-10
ENSG00000106211	3315	HSPB1	chr7	10168.5	2.01075	1.96059e-10
ENSG00000204574	23	ABCF1	chr6_mcf_hap5	1244.25	-1.28371	2.15883e-10
ENSG00000145730	5066	PAM	chr5	484.021	1.80701	2.17446e-10
ENSG00000185880	140691	TRIM69	chr15	408.96	1.42601	2.23243e-10
ENSG00000120162	79817	MOB3B	chr9	140.691	-5.36746	2.35253e-10
ENSG00000179593	247	ALOX15B	chr17	206.782	5.3053	2.40033e-10
ENSG00000101412	1869	E2F1	chr20	53.5247	-6.627	2.45589e-10
ENSG00000182400	122553	TRAPPC6B	chr14	640.25	-1.99517	2.60653e-10
ENSG00000169413	6039	RNASE6	chr14	195.124	-5.83887	2.60865e-10
ENSG00000117748	6118	RPA2	chr1	3535.89	-1.83925	2.70628e-10
ENSG00000233621	728431	LITATS1	chr1	236.118	2.34241	2.70628e-10
ENSG00000153037	6728	SRP19	chr5	1775.78	-1.75067	2.86459e-10
ENSG00000283633				1151.95	1.22498	2.89708e-10
ENSG00000092201	11198	SUPT16H	chr14	4812.23	-1.48515	2.97497e-10
ENSG00000249241	101060498	LINC02265		272.243	2.4074	3.0433e-10
ENSG00000186105	100130733	LRRC70	chr5	4375.57	2.64595	3.06715e-10
ENSG00000290872				368.31	-1.69621	3.10654e-10
ENSG00000170515	5036	PA2G4	chr12	8798.11	-1.27952	3.148e-10
ENSG00000102575	54	ACP5	chr19	457.056	3.56219	3.18233e-10
ENSG00000264207				110.499	2.85944	3.38279e-10
ENSG00000119632	83982	IFI27L2	chr14	550.235	2.53056	3.38314e-10
ENSG00000145907	10146	G3BP1	chr5	5247.57	-2.07201	3.5094e-10
ENSG00000140350	8125	ANP32A	chr15	7450.7	-1.46462	3.58563e-10
ENSG00000073849	6480	ST6GAL1	chr3	1270.4	1.15123	3.62081e-10
ENSG00000121579	80218	NAA50	chr3	2647.69	-1.22028	3.62081e-10
ENSG00000113013	3313	HSPA9	chr5	7485.96	-1.18112	3.68036e-10
ENSG00000147168	3561	IL2RG	chrX	12659.7	-1.17833	3.98975e-10
ENSG00000151917	221336	BEND6	chr6	188.049	-5.46122	4.01682e-10
ENSG00000235706	400242	DICER1-AS1	chr14	670.357	1.78156	4.12882e-10
ENSG00000165244	195828	ZNF367	chr9	58.3589	-5.472	4.22687e-10
ENSG00000255587	401258	RAB44	chr6	47.2592	-8.95642	4.23641e-10
ENSG00000075651	5337	PLD1	chr3	169.351	-4.49897	4.43636e-10
ENSG00000165359	203522	INTS6L	chrX	607.441	-2.25357	4.483e-10
ENSG00000146963	51631	LUC7L2	chr7	3573.16	-1.1799	4.6654e-10
ENSG00000117650	4751	NEK2	chr1	64.234	-7.93732	4.89507e-10
ENSG00000266338	284565	NBPF15	chr1	209.775	2.00181	5.44939e-10
ENSG00000204420	80739	MPIG6B	chr6_dbb_hap3	1023.82	1.42714	5.52108e-10
ENSG00000048052	9734	HDAC9	chr7	847.012	1.8077	5.60652e-10
ENSG00000069482	51083	GAL	chr11	36.2128	-9.57634	5.78183e-10
ENSG00000181751	90355	MACIR	chr5	358.215	-2.22877	5.99218e-10
ENSG00000179750	9582	APOBEC3B	chr22	248.53	-5.42717	6.13456e-10
ENSG00000075568	23505	TMEM131	chr2	781.976	-1.47357	6.48235e-10
ENSG00000262202				98.635	2.78721	6.6332e-10
ENSG00000135829	1660	DHX9	chr1	3270.42	-1.44004	6.84348e-10
ENSG00000145979	51256	TBC1D7	chr6	1072.66	-1.43346	6.90866e-10
ENSG00000211455	23012	STK38L	chr12	1433.21	-1.84629	7.01336e-10
ENSG00000281852				399.352	2.56448	7.22807e-10
ENSG00000111445	5985	RFC5	chr12	1204.61	-1.7205	7.246e-10
ENSG00000229140	106144608	LINC00976		43.5409	-6.14955	7.246e-10
ENSG00000118263	8609	KLF7	chr2	2361.12	1.49589	7.28162e-10
ENSG00000244731	720	C4A	chr6_qbl_hap6	29.7094	-9.60762	7.43921e-10
ENSG00000035664	23604	DAPK2	chr15	59.2009	-6.2214	7.70683e-10
ENSG00000164104	3148	HMGB2	chr4	2992.99	-1.51334	7.75818e-10
ENSG00000101938	91851	CHRDL1	chrX	423.879	3.62799	7.79991e-10
ENSG00000125901	64949	MRPS26	chr20	1889.74	-1.49079	8.3133e-10
ENSG00000163950	7884	SLBP	chr4	1943.45	-1.41712	8.74738e-10
ENSG00000140157	81614	NIPA2	chr15	1688.51	-1.61155	8.94651e-10
ENSG00000153044	64946	CENPH	chr5	1270.51	-2.07392	9.01115e-10
ENSG00000110237	9828	ARHGEF17	chr11	405.715	2.38897	9.10909e-10
ENSG00000227953				115.251	2.52178	9.13835e-10
ENSG00000117228	2633	GBP1	chr1	310.923	3.70209	9.23274e-10
ENSG00000091483	2271	FH	chr1	1273.45	-1.37645	9.25466e-10
ENSG00000135046	301	ANXA1	chr9	14514.4	-3.60797	9.27762e-10
ENSG00000047597	7504	XK	chrX	78.853	-8.18674	9.65529e-10
ENSG00000149485	3992	FADS1	chr11	7376.33	-1.41638	9.65529e-10
ENSG00000169129	84632	AFAP1L2	chr10	205.833	3.37832	9.65529e-10
ENSG00000171843	4300	MLLT3	chr9	22598.2	1.74691	9.89421e-10
ENSG00000291124	643253	CCT6P1	chr7	1013.22	-1.65695	9.92481e-10
ENSG00000109606	1665	DHX15	chr4	2924.69	-1.29147	1.06066e-09
ENSG00000164134	80155	NAA15	chr4	3068.79	-1.20579	1.06066e-09
ENSG00000120437	39	ACAT2	chr6	1793.52	-1.83421	1.07458e-09
ENSG00000163519	50852	TRAT1	chr3	305.495	-9.53791	1.07755e-09
ENSG00000136630	3142	HLX	chr1	133.951	3.93425	1.13821e-09
ENSG00000181610	51649	MRPS23	chr17	1444.46	-1.46084	1.19126e-09
ENSG00000125454	60386	SLC25A19	chr17	660.246	-1.64717	1.2353e-09
ENSG00000153002	1360	CPB1	chr3	58.504	-7.27623	1.2353e-09
ENSG00000103257	8140	SLC7A5	chr16	83.1288	-4.54188	1.24682e-09
ENSG00000091140	1738	DLD	chr7	3880.16	-1.6541	1.26384e-09
ENSG00000136933	10244	RABEPK	chr9	1446.11	-1.209	1.33459e-09
ENSG00000184979	11274	USP18	chr22	441.477	1.92836	1.37608e-09
ENSG00000228065				465.211	1.89238	1.4473e-09
ENSG00000290017				48.2078	-8.22978	1.45477e-09
ENSG00000261371	5175	PECAM1	chr17	7825.28	1.22574	1.515e-09
ENSG00000163938	26354	GNL3	chr3	2094.97	-1.4954	1.53703e-09
ENSG00000064102	55726	INTS13	chr12	1552.15	-1.33684	1.60576e-09
ENSG00000211898	3495	IGHD		992.359	3.50146	1.61918e-09
ENSG00000198336	4635	MYL4	chr17	75.715	-7.59551	1.65358e-09
ENSG00000115919	8942	KYNU	chr2	38.4743	-7.85918	1.66651e-09
ENSG00000179583	4261	CIITA	chr16	1140.49	1.81666	1.7394e-09
ENSG00000255150	493861	EID3	chr12	334.607	1.42954	1.7394e-09
ENSG00000163811	23160	WDR43	chr2	3362.91	-1.70442	1.74056e-09
ENSG00000106701	83856	FSD1L	chr9	81.4655	-5.99703	1.83648e-09
ENSG00000167325	6240	RRM1	chr11	1372.33	-1.89383	1.92699e-09
ENSG00000227191	6967	TRGC2		102.046	-8.94472	1.97312e-09
ENSG00000135409	269	AMHR2	chr12	135.505	-6.39471	1.98951e-09
ENSG00000165996	9200	HACD1	chr10	3090.02	-1.75268	2.04183e-09
ENSG00000224389	721	C4B	chr6_ssto_hap7	31.836	-9.63587	2.08526e-09
ENSG00000180592	387640	SKIDA1	chr10	211.869	2.55797	2.24496e-09
ENSG00000119820	84272	YIPF4	chr2	1093.85	-1.03412	2.24683e-09
ENSG00000204592	3133	HLA-E	chr6_cox_hap2	55912.4	1.83855	2.27715e-09
ENSG00000072422	9886	RHOBTB1	chr10	211.287	-2.47501	2.29921e-09
ENSG00000111196	55110	MAGOHB	chr12	939.962	-1.44233	2.29921e-09
ENSG00000125968	3397	ID1	chr20	611.44	3.50125	2.29921e-09
ENSG00000111145	2004	ELK3	chr12	2483.63	1.50768	2.43422e-09
ENSG00000290418	387590	TPTEP1	chr22	663.983	1.78401	2.51761e-09
ENSG00000164251	2150	F2RL1	chr5	515.4	1.83645	2.59956e-09
ENSG00000004776	126393	HSPB6	chr19	122.248	-4.58238	2.67753e-09
ENSG00000165195	5277	PIGA	chrX	1003.28	-1.72182	2.69822e-09
ENSG00000089692	3902	LAG3	chr12	178.9	2.83528	2.72103e-09
ENSG00000197937	84671	ZNF347	chr19	154.391	-2.66259	2.72103e-09
ENSG00000090520	51726	DNAJB11	chr3	2925.3	-0.935474	2.77935e-09
ENSG00000065923	84679	SLC9A7	chrX	2433.27	1.20448	2.8992e-09
ENSG00000139318	1848	DUSP6	chr12	1785.69	2.29064	2.91618e-09
ENSG00000167900	7083	TK1	chr17	965.484	-3.99568	3.01586e-09
ENSG00000284753	110599564	EEF1AKMT4		237.543	-2.25673	3.08719e-09
ENSG00000121858	8743	TNFSF10	chr3	2001.83	2.32306	3.29448e-09
ENSG00000033327	9846	GAB2	chr11	440.599	1.66834	3.37659e-09
ENSG00000103995	22995	CEP152	chr15	541.004	-2.78696	3.41457e-09
ENSG00000213190	10962	MLLT11	chr1	2402.41	-2.51198	3.41457e-09
ENSG00000228288	100506696	PCAT6	chr1	266.67	1.97464	3.44661e-09
ENSG00000246859	100505678	STARD4-AS1	chr5	534.491	-2.09696	3.72743e-09
ENSG00000180530	8204	NRIP1	chr21	18834.1	2.37302	3.83297e-09
ENSG00000145936	3779	KCNMB1	chr5	110.722	3.24615	3.83469e-09
ENSG00000151849	55835	CENPJ	chr13	1019.91	-2.05619	3.83469e-09
ENSG00000102172	6611	SMS	chrX	3091.83	-0.941346	3.8513e-09
ENSG00000135624	10574	CCT7	chr2	15169.8	-0.696484	3.88456e-09
ENSG00000135862	3915	LAMC1	chr1	211.172	-2.8273	3.88456e-09
ENSG00000256948	105369593	IQSEC3-AS2		1785.49	2.24281	3.88456e-09
ENSG00000129235	84817	TXNDC17	chr17	844.26	-1.9583	3.92445e-09
ENSG00000100600	5641	LGMN	chr14	762.63	2.32708	3.9844e-09
ENSG00000125257	10257	ABCC4	chr13	1015.31	-2.44019	4.05145e-09
ENSG00000111057	3875	KRT18	chr12	1163.28	2.7109	4.07395e-09
ENSG00000117091	962	CD48	chr1	1049.73	2.3851	4.07395e-09
ENSG00000117318	3399	ID3	chr1	1005.64	4.44811	4.23471e-09
ENSG00000150907	2308	FOXO1	chr13	2022.38	2.49567	4.68605e-09
ENSG00000133169	55859	BEX1	chrX	660.904	2.1734	4.85875e-09
ENSG00000168393	1841	DTYMK	chr2	2007.82	-1.21431	4.85875e-09
ENSG00000179119	144108	SPTY2D1	chr11	1402	-1.5612	4.96564e-09
ENSG00000120438	6950	TCP1	chr6	9607.76	-1.35123	5.38144e-09
ENSG00000175305	9134	CCNE2	chr8	94.9767	-5.51352	5.40922e-09
ENSG00000096401	988	CDC5L	chr6	3569.29	-1.48293	5.66951e-09
ENSG00000172995	10777	ARPP21	chr3	57.7326	-8.96816	5.89568e-09
ENSG00000164253	55255	WDR41	chr5	2491.54	-1.58573	5.9786e-09
ENSG00000115091	10096	ACTR3	chr2	4505.52	-1.45184	6.03804e-09
ENSG00000087470	10059	DNM1L	chr12	3498.1	-1.16126	6.0518e-09
ENSG00000170312	983	CDK1	chr10	98.9849	-5.50792	6.08601e-09
ENSG00000125944	10236	HNRNPR	chr1	11930.5	-1.09128	6.476e-09
ENSG00000253174				45.2361	-5.36433	6.57073e-09
ENSG00000005022	292	SLC25A5	chrX	38129.9	-1.2757	6.72039e-09
ENSG00000186469	54331	GNG2	chr14	1090.84	-2.56151	6.72039e-09
ENSG00000231412	128193286	LINC03078		73.1493	3.02365	6.7254e-09
ENSG00000101361	10528	NOP56	chr20	2509.17	-0.909823	6.74343e-09
ENSG00000167208	124460	SNX20	chr16	893.231	1.51684	6.74343e-09
ENSG00000188042	10123	ARL4C	chr2	574.959	2.2216	6.84107e-09
ENSG00000046889	80243	PREX2	chr8	444.046	2.67799	7.01006e-09
ENSG00000204136	2681	GGTA1	chr9	1006.79	2.24833	7.01006e-09
ENSG00000091164	9352	TXNL1	chr18	4691.63	-1.37127	7.20209e-09
ENSG00000117399	991	CDC20	chr1	275.72	-4.41117	7.23654e-09
ENSG00000105968	94239	H2AZ2	chr7	8586.98	-2.00628	7.35483e-09
ENSG00000164163	6059	ABCE1	chr4	3707.74	-1.66467	7.35483e-09
ENSG00000120075	3215	HOXB5	chr17	356.338	3.55707	7.66088e-09
ENSG00000137692	84259	DCUN1D5	chr11	1183.69	-1.37165	7.89647e-09
ENSG00000272801				221.21	2.50365	7.9357e-09
ENSG00000110031	9404	LPXN	chr11	363.566	-3.82708	8.07403e-09
ENSG00000160013	5739	PTGIR	chr19	106.688	5.80813	8.09036e-09
ENSG00000144485	55502	HES6	chr2	34.0784	-9.87937	8.61328e-09
ENSG00000153310	51571	CYRIB	chr8	4560.06	-0.78147	8.61328e-09
ENSG00000143164	55827	DCAF6	chr1	2454.74	-0.928584	8.8075e-09
ENSG00000101146	8480	RAE1	chr20	1979.18	-1.45886	9.06073e-09
ENSG00000104894	951	CD37	chr19	10538.1	1.11439	9.06073e-09
ENSG00000130844	55422	ZNF331	chr19	2027.36	-1.18448	9.07379e-09
ENSG00000185862	2124	EVI2B	chr17	3141.36	1.87369	9.09904e-09
ENSG00000090889	24137	KIF4A	chrX	90.5446	-6.41002	9.17422e-09
ENSG00000106006	3203	HOXA6	chr7	491.9	1.69074	9.23914e-09
ENSG00000139508	283537	SLC46A3	chr13	316.437	1.91508	9.29918e-09
ENSG00000138449	30061	SLC40A1	chr2	4853.95	-1.83778	9.29996e-09
ENSG00000186577	221491	SMIM29	chr6	464.449	1.67257	9.42085e-09
ENSG00000259577				63.6044	3.23536	9.5149e-09
ENSG00000174442	55055	ZWILCH	chr15	851.923	-1.7871	9.54124e-09
ENSG00000269514				43.4814	3.44037	9.60107e-09
ENSG00000133321	5920	PLAAT4	chr11	1690.96	1.66558	9.61291e-09
ENSG00000166226	10576	CCT2	chr12	11113.3	-1.09036	9.79987e-09
ENSG00000169255	8706	B3GALNT1	chr3	742.808	-1.8832	9.80798e-09
ENSG00000120694	10808	HSPH1	chr13	3871.12	-1.46521	1.01863e-08
ENSG00000132341	5901	RAN	chr12	9601.86	-1.67574	1.02688e-08
ENSG00000273471				152.464	3.62325	1.02688e-08
ENSG00000239672	4830	NME1	chr17	5253.42	-1.9142	1.05083e-08
ENSG00000116922	54955	AIRIM	chr1	800.962	-2.87678	1.06103e-08
ENSG00000198912	339448	C1orf174	chr1	886.426	-1.88229	1.10091e-08
ENSG00000138722	22915	MMRN1	chr4	4876.8	2.20227	1.14716e-08
ENSG00000110318	57562	CEP126	chr11	678.575	1.60782	1.14795e-08
ENSG00000160712	3570	IL6R	chr1	625.148	3.12386	1.14795e-08
ENSG00000162591	1953	MEGF6	chr1	329.365	2.22044	1.20286e-08
ENSG00000188404	6402	SELL	chr1	47283.8	1.35695	1.21555e-08
ENSG00000007968	1870	E2F2	chr1	34.1569	-5.66123	1.22071e-08
ENSG00000065054	9351	NHERF2	chr16	237.953	2.64028	1.22071e-08
ENSG00000167851	11314	CD300A	chr17	1155.57	1.78454	1.22071e-08
ENSG00000212747	441518	RTL8B	chrX	213.944	3.4304	1.24465e-08
ENSG00000197992	283420	CLEC9A	chr12	997.838	2.83152	1.3606e-08
ENSG00000185527	5148	PDE6G	chr17	3428.62	1.38075	1.36092e-08
ENSG00000136156	9445	ITM2B	chr13	10105.5	1.00913	1.37096e-08
ENSG00000166228	5092	PCBD1	chr10	1566.31	1.37238	1.41166e-08
ENSG00000037042	27175	TUBG2	chr17	503.439	1.94714	1.42491e-08
ENSG00000155465	9056	SLC7A7	chr14	151.396	3.00561	1.42692e-08
ENSG00000137310	6941	TCF19	chr6_cox_hap2	200.114	-4.7176	1.44445e-08
ENSG00000128833	55930	MYO5C	chr15	895.626	2.26688	1.45431e-08
ENSG00000165475	51084	CRYL1	chr13	944.211	1.37278	1.56623e-08
ENSG00000253736	105377730	LOC105377730		332.058	1.93138	1.65931e-08
ENSG00000165389	171546	SPTSSA	chr14	1454.41	-1.43278	1.66212e-08
ENSG00000176623	51115	RMDN1	chr8	1342.63	-1.43653	1.66424e-08
ENSG00000151806	60558	GUF1	chr4	610.968	-1.48246	1.68054e-08
ENSG00000157303	203328	SUSD3	chr9	403.335	2.33237	1.70255e-08
ENSG00000230749	100873998	MEIS1-AS2		73.7321	2.42463	1.7813e-08
ENSG00000106399	6119	RPA3	chr7	1398.88	-1.56015	1.80829e-08
ENSG00000172508	57571	CARNS1	chr11	30.6281	6.10533	1.82618e-08
ENSG00000145390	54532	USP53	chr4	546.846	2.11753	1.85012e-08
ENSG00000162496	9249	DHRS3	chr1	132.335	-5.0039	1.9512e-08
ENSG00000272173				489.872	1.8641	1.98877e-08
ENSG00000166783	9665	MARF1	chr16	2323.69	1.43542	1.99156e-08
ENSG00000157601	4599	MX1	chr21	913.821	2.23773	2.04817e-08
ENSG00000072952	10335	IRAG1	chr11	131.037	3.83867	2.1764e-08
ENSG00000183763	10293	TRAIP	chr3	213.329	-4.58496	2.23069e-08
ENSG00000198832	140606	SELENOM	chr22	40.9446	5.2991	2.25584e-08
ENSG00000276672				47.0028	-5.13382	2.26961e-08
ENSG00000130649	1571	CYP2E1	chr10	119.448	-7.97118	2.29242e-08
ENSG00000184867	9823	ARMCX2	chrX	195.019	2.14802	2.29351e-08
ENSG00000211460	7247	TSN	chr2	4261.01	-1.1761	2.30125e-08
ENSG00000242114	51537	MTFP1	chr22	399.552	-2.27936	2.32947e-08
ENSG00000158106	114822	RHPN1	chr8	133.585	2.70951	2.3641e-08
ENSG00000090621	8761	PABPC4	chr1	2849.08	-0.872072	2.46383e-08
ENSG00000282851	105221694	BISPR		1975.22	1.33778	2.47006e-08
ENSG00000109534	54433	GAR1	chr4	1004.42	-1.73004	2.59193e-08
ENSG00000135049	23287	AGTPBP1	chr9	982.737	-1.24473	2.78822e-08
ENSG00000136048	55332	DRAM1	chr12	1160.11	1.90461	2.79681e-08
ENSG00000145349	817	CAMK2D	chr4	769.42	3.18548	2.98987e-08
ENSG00000183520	51118	UTP11	chr1	1670.37	-1.70457	2.99425e-08
[truncated: 15,858 more rows]

## Sheet: HSCvsGMP
ensembl	entrez	gene_ID	chromosome	baseMean	log2FoldChange	padj
[truncated: 16,589 more rows]

[truncated: 11 more sheets: MPPvsMLP, MPPvsCMP, MPPvsMEP, MPPvsGMP, MLPvsCMP, MLPvsMEP, MLPvsGMP, CMPvsMEP, CMPvsGMP, GMPvsMEP, NormCounts]
