# Supplementary material for: Local oxygen tension dictates hematopoietic cell growth and potency
Source: Leukemia. 2026 May 15;40(7):1502–15. doi: 10.1038/s41375-026-02971-w (PMC13308678; doi:10.1038/s41375-026-02971-w)
Supplement: Supplementary file 6 — Table S5 [file 41375_2026_2971_MOESM6_ESM.xlsx]

## Sheet: TableS6
Ensembl ID	Entrez ID	Gene Symbol	Chromosome	baseMean	log2FoldChange_HighvsLow	padj	CBU1 counts	CBU2 counts	CBU3 counts	CBU4 counts	CBU5 counts	CBU 6 counts
ENSG00000262772	NA	NA	NA	48.7817	21.3338	1.26519e-05	0	0	264.444	28.2463	0	0
ENSG00000185532	5592	PRKG1	chr10	45.0507	19.5826	0.000143569	80.9655	0	0	0	189.338	0
ENSG00000150637	10666	CD226	chr18	302.364	11.9815	5.40829e-08	1277.29	0	318.392	73.2142	145.288	0
ENSG00000133742	759	CA1	chr8	780.1	11.2203	1.46343e-07	923.129	1.9433	2653.56	115.021	986.945	0
ENSG00000100721	8115	TCL1A	chr14	103.241	10.6165	0.000321654	470.964	0	148.479	0	0	0
ENSG00000214128	155006	TMEM213	chr7	99.4952	10.3823	0.00202022	274.111	0	252.578	0.453018	69.8289	0
ENSG00000290652	NA	NA	NA	85.4044	10.2718	0.00648138	71.1183	0	416.826	0	24.4828	0
ENSG00000078589	27334	P2RY10	chrX	71.2721	10.0765	0.00129056	85.6588	0	340.783	0	1.19095	0
ENSG00000265485	729950	LINC01915	chr18	67.1249	9.97425	0.00445934	114.443	0	282.538	0	5.76863	0
ENSG00000187715	166348	KBTBD12	chr3	68.2301	9.91021	0.0130666	82.2947	0	297.738	0	29.3478	0
ENSG00000174500	257144	GCSAM	chr3	59.4399	9.81951	0.00804394	84.2257	0	272.414	0	0	0
ENSG00000117009	8564	KMO	chr1	56.5507	9.73741	0.0042446	150.881	0	185.942	0	2.48133	0
ENSG00000211677	3538	IGLC2	NA	51.1987	9.60445	0.0121359	126.341	0	180.851	0	0	0
ENSG00000204792	102724515	LINC01291	NA	74.4582	9.54517	0.000293993	169.886	0	124.733	101.869	50.2607	0
ENSG00000164879	761	CA3	chr8	50.7354	9.47161	0.00208584	53.8641	0	226.457	12.6044	11.4868	0
ENSG00000229140	106144608	LINC00976	NA	44.5032	9.43198	0.00161971	81.4362	0.18309	181.546	0.310689	3.54305	0
ENSG00000256084	NA	NA	NA	44.5727	9.40434	0.0365693	26.801	0	240.635	0	0	0
ENSG00000137825	3706	ITPKA	chr15	42.8911	9.34905	0.0256097	123.467	0	133.88	0	0	0
ENSG00000158473	912	CD1D	chr1	42.8733	9.34833	0.0268398	90.2925	0	166.948	0	0	0
ENSG00000178150	163071	ZNF114	chr19	53.9217	9.33839	0.00489609	20.0346	0	235.298	43.422	24.7757	0
ENSG00000234156	NA	NA	NA	41.9249	9.25314	0.00317308	122.767	0	118.043	3.90479	6.83502	0
ENSG00000288039	NA	NA	NA	39.4168	9.22715	0.0346311	111.291	0	125.21	0	0	0
ENSG00000198336	4635	MYL4	chr17	143.85	9.22089	0.000136031	188.914	1.37282	553.064	93.0406	26.7069	0
ENSG00000167286	915	CD3D	chr11	39.08	9.21463	0.0490374	33.0735	0	201.407	0	0	0
ENSG00000227258	101929212	SMIM2-AS1	NA	42.7351	9.19544	0.0866826	1.4073	0	230.409	24.5948	0	0
ENSG00000166323	160140	C11orf65	chr11	41.9292	9.13643	0.00991261	17.9711	0	204.62	16.7854	12.1991	0
ENSG00000274979	NA	NA	NA	38.2361	9.12113	0.0389105	90.6034	0	129.16	0	9.65364	0
ENSG00000278090	NA	NA	NA	51.8038	9.09527	0.0608228	20.5389	0	195.388	0	94.896	0
ENSG00000275591	389610	XKR5	chr8	48.9632	9.06365	0.017079	3.80267	0	207.449	38.7246	43.8027	0
ENSG00000289881	NA	NA	NA	35.5066	9.04969	0.0383532	51.4386	0	157.72	3.88118	0	0
ENSG00000235092	NA	NA	NA	40.6104	9.04374	0.0183584	184.985	0	23.98	2.95521	31.7427	0
ENSG00000278023	201299	RDM1	chr17	36.228	9.02627	0.0543187	41.177	0	164.682	0	11.5094	0
ENSG00000171812	1296	COL8A2	chr1	52.9537	8.99752	0.0261377	3.80121	0	197.984	8.11078	107.827	0
ENSG00000283208	NA	NA	NA	39.0185	8.97737	0.00620085	52.7775	0	146.509	16.6734	18.1515	0
ENSG00000145649	3001	GZMA	chr5	32.6819	8.95704	0.089751	181.208	0	14.8835	0	0	0
ENSG00000160808	4634	MYL3	chr3	45.0205	8.94277	0.0651475	45.3501	0	148.875	0	75.8982	0
ENSG00000036565	6570	SLC18A1	chr8	31.7032	8.91303	0.0710998	74.0255	0	116.193	0	0	0
ENSG00000262691	NA	NA	NA	31.3695	8.8979	0.0802072	146.262	0	41.9547	0	0	0
ENSG00000004776	126393	HSPB6	chr19	29.9089	8.82876	0.0854931	53.2851	0	126.169	0	0	0
ENSG00000259867	NA	NA	NA	33.0376	8.81045	0.0287684	67.5519	0	109.633	20.1142	0.926395	0
ENSG00000205628	401337	LINC01446	chr7	29.8588	8.80536	0.0511395	109.332	0	67.1942	2.62642	0	0
ENSG00000224478	NA	NA	NA	32.9168	8.79882	0.0393349	2.73774	0	173.098	10.5175	11.1476	0
ENSG00000232876	NA	NA	NA	30.2492	8.73521	0.0806018	52.6661	0	115.527	0	13.3025	0
ENSG00000287642	729870	LOC729870	NA	29.9395	8.72922	0.229674	0	0	167.523	12.1132	0	0
ENSG00000134539	3824	KLRD1	chr12	61.1946	8.70092	0.00521064	331.058	0.664718	33.9589	1.48618	0	0
ENSG00000242076	28933	IGKV1-33	NA	27.3229	8.69836	0.110392	38.8308	0	125.106	0	0	0
ENSG00000255750	NA	NA	NA	28.9025	8.69289	0.228399	0	0	163.346	10.0693	0	0
ENSG00000188175	253012	HEPACAM2	chr7	31.498	8.65855	0.123686	4.49774	0	155.051	0	29.4392	0
ENSG00000100167	55964	SEPTIN3	chr22	31.4978	8.64846	0.150422	158.354	0	0	0.817987	29.8141	0
ENSG00000275854	NA	NA	NA	27.2533	8.58011	0.141189	2.81879	0	148.248	0	12.4525	0
ENSG00000270164	101927931	LINC01480	NA	27.1783	8.46488	0.0446707	8.98796	0	130.815	15.4656	7.80135	0
ENSG00000136542	11227	GALNT5	chr2	82.7601	8.4337	0.00624252	415.619	0.668209	57.9137	21.6641	0	0.695426
ENSG00000132518	3000	GUCY2D	chr17	41.791	8.40354	0.00277131	82.3728	0	121.536	19.5896	26.8422	0.405976
ENSG00000153347	153643	FAM81B	chr5	24.4806	8.35451	0.131348	88.0257	0	41.0717	0	17.7861	0
ENSG00000285999	NA	NA	NA	26.2153	8.31186	0.289959	125.401	0	0	31.8903	0	0
ENSG00000189068	284415	VSTM1	chr19	27.4798	8.24263	0.151491	119.502	0	0	18.8623	26.5147	0
ENSG00000175564	7352	UCP3	chr11	24.2954	8.2353	0.30564	118.929	0	0	26.8434	0	0
ENSG00000120262	80129	CCDC170	chr6	42.3103	8.22591	0.0444437	80.2079	0.628158	152.991	0	20.0347	0
ENSG00000289585	NA	NA	NA	22.3816	8.22008	0.0744225	14.7977	0	102.915	1.89025	14.6872	0
ENSG00000196793	8187	ZNF239	chr10	24.2232	8.21372	0.308369	117.158	0	0	28.1806	0	0
ENSG00000249695	574538	LOC574538	chr12	35.7348	8.21331	0.0573886	2.63406	0	114.556	17.1499	80.069	0
ENSG00000127325	144453	BEST3	chr12	26.2436	8.12959	0.0330387	54.0596	0	56.4575	16.8823	30.0621	0
ENSG00000214688	414152	C10orf105	chr10	23.1503	8.12249	0.202621	2.86653	0	107.157	0	28.8782	0
ENSG00000249494	NA	NA	NA	22.9742	8.11771	0.205451	2.31888	0	107.624	0	27.9025	0
ENSG00000172476	142684	RAB40A	chrX	26.2401	8.07513	0.116545	0.813567	0	105.661	46.6778	4.28819	0
ENSG00000285774	NA	NA	NA	26.0639	8.04497	0.174031	104.169	0	0	39.2041	13.0106	0
ENSG00000078018	4133	MAP2	chr2	26.2594	7.98486	0.319603	99.8996	0	0	0	57.657	0
ENSG00000237803	101929559	PIRAT1	NA	22.0704	7.94411	0.237574	95.3727	0	1.70947	0	35.34	0
ENSG00000151023	219670	ENKUR	chr10	28.3188	7.94218	0.203621	96.9565	0	0	1.92473	71.0313	0
ENSG00000290114	NA	NA	NA	49.5004	7.9153	0.063206	73.8689	1.02378	179.179	0	42.931	0
ENSG00000176083	257101	ZNF683	chr1	28.601	7.86847	0.182167	92.2046	0	0	69.5688	9.83284	0
ENSG00000166448	222865	TMEM130	chr7	22.1486	7.84092	0.205878	90.4697	0	0	23.2991	19.123	0
ENSG00000070182	6710	SPTB	chr14	44.3734	7.81088	0.117363	88.6049	0	0	113.299	64.3363	0
ENSG00000279094	105379487	LINC01670	NA	53.5542	7.75641	0.0198808	16.2119	0	282.213	8.939	12.3669	1.59491
ENSG00000171433	392465	GLOD5	chrX	33.4734	7.66097	0.069879	71.0655	0.92881	128.846	0	0	0
ENSG00000256061	161582	DNAAF4	chr15	67.677	7.57007	0.00103834	189.857	0	182.801	11.3233	20.1708	1.91029
ENSG00000188611	56624	ASAH2	chr10	96.0387	7.5559	0.000446701	281.268	2.73869	291.279	0.94674	0	0
ENSG00000138109	1559	CYP2C9	chr10	48.7242	7.53076	0.110049	2.03453	0	265.108	23.8314	0	1.37094
ENSG00000177679	222183	SRRM3	chr7	45.3367	7.45294	0.133678	69.1031	0	0	116.874	86.0434	0
ENSG00000287031	NA	NA	NA	23.0771	7.38698	0.147245	0.945544	0	65.1621	26.3713	45.9838	0
ENSG00000108830	8153	RND2	chr17	23.7678	7.36959	0.233457	65.2249	0	0	20.6406	56.7413	0
ENSG00000256977	96626	LIMS3	chr2	200.597	7.34401	1.62136e-07	709.435	4.31985	340.058	56.4899	91.5441	1.73659
ENSG00000242258	285972	LINC00996	chr7	24.5438	7.30813	0.231993	62.4819	0	0	61.047	23.7338	0
ENSG00000291039	NA	NA	NA	32.4531	7.29266	0.0295381	59.163	0.962049	99.5016	22.6757	12.4164	0
ENSG00000205436	91828	EXOC3L4	chr14	23.7554	7.21286	0.115445	52.2121	0	5.77552	62.5751	21.9698	0
ENSG00000108352	51195	RAPGEFL1	chr17	39.35	7.11146	0.0922542	11.672	0	97.6937	124.522	1.55878	0.653369
ENSG00000234311	NA	NA	NA	29.1938	7.0957	0.195119	151.434	0	0	19.9613	2.64394	1.12379
ENSG00000138100	57159	TRIM54	chr2	28.8586	7.08091	0.0818551	138.86	0	8.96774	18.9486	5.26732	1.10822
ENSG00000287759	NA	NA	NA	27.6058	7.0646	0.122936	0.755036	0	128.375	19.0632	16.5325	0.909467
ENSG00000280145	102724701	LOC102724701	NA	42.5263	7.04427	0.121584	216.801	1.94163	2.46522	0.542767	33.4069	0
ENSG00000070371	8218	CLTCL1	chr22	49.1993	7.03021	0.0620617	1.6721	0.600387	98.5472	112.882	81.4945	0
ENSG00000288972	NA	NA	NA	29.9321	7.00172	0.101322	2.71012	0	142.637	10.3198	22.7579	1.16809
ENSG00000287595	124909396	LOC124909396	NA	23.8217	6.99408	0.269558	0	0	50.3564	19.617	72.9566	0
ENSG00000197993	3792	KEL	chr7	29.1599	6.93594	0.15508	47.5216	0	0.769347	36.0727	90.5958	0
ENSG00000257279	100506551	LOC100506551	NA	46.0335	6.89495	0.116648	17.2232	2.09227	233.031	0	23.8543	0
ENSG00000180988	390077	OR52N2	chr11	67.9001	6.84855	0.0965136	0.94598	1.00214	378.591	0	24.5554	2.30671
ENSG00000203711	100130967	LINC02901	chr6	23.9576	6.75019	0.0928704	38.9574	0	64.7712	34.3447	4.76599	0.906327
ENSG00000203721	554279	LINC00862	chr1	24.8163	6.74992	0.163499	0.946952	0.996751	110.037	6.6152	30.3018	0
ENSG00000271755	NA	NA	NA	23.9736	6.66998	0.285145	0	1.03483	107.373	0.910174	34.5233	0
ENSG00000162892	11009	IL24	chr1	61.8367	6.64457	0.00570057	168.974	0	149.856	16.4303	32.5704	3.18948
ENSG00000139970	6252	RTN1	chr14	42.1565	6.47471	0.107147	2.21676	1.93273	141.504	50.2005	57.0851	0
ENSG00000160539	84814	PLPP7	chr9	39.3555	6.43883	0.112576	81.7778	0	2.20068	45.7365	105.495	0.923816
ENSG00000225793	100506804	TMEM30A-DT	chr6	66.473	6.4119	0.00900961	41.3128	0	168.091	88.2657	98.9759	2.19283
ENSG00000226445	NA	NA	NA	83.8608	6.38043	0.0326954	64.8244	5.04431	420.548	11.8489	0	0.899547
ENSG00000189221	4128	MAOA	chrX	27.7385	6.37108	0.303383	88.6199	1.06072	0	75.8484	0.901975	0
ENSG00000275004	140883	ZNF280B	chr22	419.709	6.36752	0.00421874	155.915	27.5554	2123.76	97.9576	113.068	0
ENSG00000100206	11144	DMC1	chr22	60.2199	6.3178	0.10573	189.682	0.273658	116.145	0	49.188	6.0301
ENSG00000260249	NA	NA	NA	62.9894	6.29905	0.00971963	81.3847	3.14187	167.852	54.2772	71.2805	0
ENSG00000188316	387712	ENO4	chr10	24.0781	6.28427	0.283454	101.227	1.37146	0	35.3106	6.55925	0
ENSG00000108576	6532	SLC6A4	chr17	22.8172	6.24016	0.493699	29.7604	0	0	0	107.143	0
ENSG00000288803	NA	NA	NA	44.6257	6.23854	0.12021	0.951426	3.08025	233.058	11.0198	19.6449	0
ENSG00000266708	NA	NA	NA	27.3511	6.23721	0.0745653	44.2453	1.91616	103.538	3.92852	10.4787	0
ENSG00000288622	116412618	PDCD6-AHRR	NA	25.7457	6.16328	0.311155	0	0	125.419	26.6597	0.682508	1.71327
ENSG00000206177	3042	HBM	chr16	978.182	6.12182	0.00493933	3472.28	0	2192.22	17.4538	105.669	81.4688
ENSG00000103740	23205	ACSBG1	chr15	101.774	6.11952	0.130337	522.162	0	0	53.698	27.5085	7.27361
ENSG00000239268	127138867	LINC03051	NA	43.1421	6.04227	0.157089	17.6135	3.72462	230.78	0	6.73462	0
ENSG00000260816	NA	NA	NA	24.3039	6.02539	0.170578	29.4305	0	113.315	0	0.876297	2.2018
ENSG00000224905	NA	NA	NA	25.4543	6.01777	0.110877	34.0239	1.23531	42.5748	39.665	35.2267	0
ENSG00000170180	2993	GYPA	chr4	212.34	5.98039	0.00526555	484.801	0	659.974	20.0168	91.1638	18.0875
ENSG00000229807	7503	XIST	chrX	746.299	5.95405	0.0301294	17.3	0	3.71486	3618.97	837.81	0
ENSG00000154529	728577	CNTNAP3B	chr9	30.5277	5.95088	0.239692	10.0689	2.78482	170.313	0	0	0
ENSG00000274767	NA	NA	NA	67.7346	5.8839	0.19421	23.1585	0	0	207.149	176.101	0
ENSG00000262075	26102	DKFZP434A062	chr9	37.1088	5.82081	0.15683	1.78535	0	115.399	25.3508	78.0529	2.06436
ENSG00000136099	5100	PCDH8	chr13	348.961	5.81259	0.000933121	68.3311	4.20532	200.96	1441.39	378.88	0
ENSG00000205683	8110	DPF3	chr14	24.5923	5.76891	0.368639	21.0433	0	0.589595	0.452292	125.468	0
ENSG00000123612	130399	ACVR1C	chr2	34.8485	5.75074	0.215114	71.278	0	118.68	15.3927	0	3.74068
ENSG00000064787	8537	BCAS1	chr20	105.939	5.73879	0.0775789	29.1409	11.7525	593.691	0	1.04968	0
ENSG00000196436	124907807	LOC124907807	NA	24.2822	5.73841	0.213237	16.3406	0	4.67236	50.0923	74.5879	0
ENSG00000169877	51327	AHSP	chr16	478.64	5.72327	2.16718e-07	1122.3	35.8125	1592.48	26.2339	79.8078	15.2024
ENSG00000244734	3043	HBB	chr11	86913.4	5.66666	2.71444e-05	138824	5918.66	360015	910.221	11911.7	3901.35
ENSG00000188868	147837	ZNF563	chr19	50.1413	5.6551	0.0622353	11.598	4.36958	214.045	20.2366	50.0957	0.50237
ENSG00000229056	101927482	HECW2-AS1	NA	39.7263	5.60903	0.204497	0.74777	1.86241	76.6213	78.9082	80.2182	0
ENSG00000228126	100874054	FALEC	chr1	24.8842	5.60053	0.33645	111.201	0	0	5.53461	30.2578	2.31107
ENSG00000079215	6507	SLC1A3	chr5	113.663	5.57789	0.0102638	178.336	8.29285	246.445	181.192	67.7158	0
ENSG00000138400	130752	MDH1B	chr2	24.8906	5.57077	0.334131	95.4898	0	0	8.94045	42.9167	1.99685
ENSG00000203930	286411	LINC00632	chrX	54.6405	5.56641	0.0270344	234.085	3.46238	86.589	0	0.410204	3.29607
ENSG00000282375	401442	LOC401442	NA	40.8036	5.561	0.274039	0	0	209.266	11.7612	19.3507	4.44381
ENSG00000288756	NA	NA	NA	22.7903	5.54519	0.207244	44.7139	0	6.68967	28.3035	55.9117	1.12309
ENSG00000166153	120863	DEPDC4	chr12	37.9454	5.5435	0.294867	149.473	3.13896	0	6.33023	68.7301	0
ENSG00000289472	NA	NA	NA	54.7199	5.49379	0.0887149	71.7423	6.84985	239.171	9.62164	0.934499	0
ENSG00000239920	NA	NA	NA	1441.96	5.4718	6.85837e-10	3048.79	117.444	5238.62	54.0223	123.603	69.2903
ENSG00000086506	3049	HBQ1	chr16	130.281	5.3916	0.0258549	151.624	0	555.399	24.1669	33.5471	16.9515
ENSG00000291127	645784	ANKRD36BP2	chr2	128.141	5.38024	0.00333025	122.441	2.04054	482.136	56.854	92.6248	12.7504
ENSG00000137473	83894	TTC29	chr4	51.8109	5.32664	0.374304	0.662134	0	118.527	0	187.858	3.81757
ENSG00000279277	NA	NA	NA	32.4036	5.29613	0.365121	15.4384	0	0	52.6176	126.366	0
ENSG00000047648	395	ARHGAP6	chrX	89.1153	5.28222	0.0308207	339.673	0.793199	40.6517	45.8773	98.3913	9.30465
ENSG00000290710	352962	HLA-V	NA	152.701	5.27748	0.000131591	240.09	6.65798	166.251	184.096	314.943	4.16619
ENSG00000173261	153770	PLAC8L1	chr5	42.2315	5.24333	0.212257	104.991	0	141.872	0	0	6.52636
ENSG00000223609	3045	HBD	chr11	1675.72	5.23954	0.00470711	371.421	187.762	9106.62	41.32	284.322	62.8628
ENSG00000167768	3848	KRT1	chr12	375.331	5.16133	0.478969	474.09	0	1595.6	0	124.468	57.8332
ENSG00000232645	100505683	LINC01431	NA	36.0144	5.15118	0.111985	103.779	0	81.3427	6.87752	18.9698	5.11771
ENSG00000174944	9934	P2RY14	chr3	81.18	5.1472	0.136654	19.0795	11.8854	402.15	49.0105	4.95486	0
ENSG00000154065	147463	ANKRD29	chr18	64.419	5.12285	0.150729	11.3599	0	338.472	13.9023	11.5815	11.1981
ENSG00000289384	NA	NA	NA	84.6943	5.11974	0.264871	472.555	13.6058	0	8.61291	13.3924	0
ENSG00000224418	NA	NA	NA	22.9629	5.07898	0.410674	0	0	113.557	17.3088	3.5411	3.37039
ENSG00000236200	NA	NA	NA	43.5475	5.07604	0.0444437	91.9645	3.88719	137.526	19.8459	5.34878	2.71307
ENSG00000289136	NA	NA	NA	40.81	5.06077	0.209014	29.7703	7.06716	207.062	0.960007	0	0
ENSG00000197275	25788	RAD54B	chr8	77.6008	5.00695	0.0260866	59.6222	2.45958	363.923	18.1041	11.5322	9.96324
ENSG00000136689	3557	IL1RN	chr2	179.342	4.97714	0.615694	1.72071	33.1278	1041.21	0	0	0
ENSG00000290034	NA	NA	NA	60.0358	4.93471	0.312719	305.835	0	0	17.1577	27.2058	10.0164
ENSG00000253582	NA	NA	NA	28.1839	4.92575	0.39872	3.90376	4.69483	139.745	0	20.7599	0
ENSG00000256966	NA	NA	NA	29.5968	4.89809	0.227395	112.617	4.13851	7.74149	27.94	25.144	0
ENSG00000144057	84620	ST6GAL2	chr2	66.7588	4.88128	0.179706	235.205	3.43313	93.7798	0	60.7711	7.36317
ENSG00000251442	NA	NA	NA	46.6123	4.87175	0.118294	124.963	9.04315	142.552	1.93933	1.17552	0
ENSG00000291085	84222	TMEM191A	chr22	35.9506	4.86842	0.150133	33.9278	0	101.508	47.9569	27.6267	4.68405
ENSG00000234690	101927043	EPCAM-DT	NA	105.404	4.86054	0.0979209	51.68	17.105	448.36	26.8931	88.3882	0
ENSG00000258744	NA	NA	NA	26.2694	4.84439	0.342982	39.6313	0	0.631089	31.1013	84.6973	1.55534
ENSG00000224043	NA	NA	NA	25.8706	4.80135	0.435931	98.7681	0	0	18.3711	33.3866	4.69792
ENSG00000160124	131076	MIX23	chr3	108.762	4.7894	0.0214523	364.053	6.29445	36.0257	163.26	74.7284	8.21207
ENSG00000104290	7976	FZD3	chr8	100.715	4.78507	0.12564	8.67376	9.06523	249.75	99.9894	236.811	0
ENSG00000227210	101928222	WDR35-DT	NA	44.3013	4.77437	0.273353	109.965	9.35477	146.488	0	0	0
ENSG00000286861	NA	NA	NA	62.3912	4.76903	0.026178	108.193	6.19691	152.056	20.8427	83.7312	3.32644
ENSG00000146469	7432	VIP	chr6	53.0348	4.75239	0.316371	48.7328	0	224.475	34.8467	0	10.1546
ENSG00000100448	1511	CTSG	chr14	163.474	4.7512	0.0922542	205.759	0	540.418	18.6394	188.261	27.7655
ENSG00000159648	374739	SPMIP8	chr16	28.7657	4.73968	0.231985	15.134	0	105.793	18.8097	28.1508	4.70727
ENSG00000258526	NA	NA	NA	49.4792	4.71488	0.112576	39.9451	9.45656	216.6	5.07113	25.0207	0.781284
ENSG00000289394	NA	NA	NA	38.6304	4.68587	0.185472	56.4206	6.61715	115.492	7.95658	45.2964	0
ENSG00000284931	NA	NA	NA	94000.9	4.6855	2.84968e-12	201347	9145.21	317509	10083.2	14901.5	11018.6
ENSG00000101470	7125	TNNC2	chr20	144.136	4.67656	0.0590695	390.944	0	380.678	29.1008	33.8045	30.2894
ENSG00000104432	3574	IL7	chr8	91.4891	4.66878	0.0291162	220.246	19.4763	292.5	7.16209	8.11694	1.43306
ENSG00000196218	6261	RYR1	chr19	70.2352	4.64509	0.361487	3.75511	0	378.324	0	24.1229	15.2092
ENSG00000006837	51265	CDKL3	chr5	74.0197	4.63159	0.0116247	114.857	10.6673	280.606	21.2109	11.5469	5.23058
ENSG00000206172	3039	HBA1	chr16	87974.2	4.63089	9.66022e-08	171301	13350.1	319422	5721.15	11596.1	6455.43
ENSG00000132837	29958	DMGDH	chr5	21.885	4.62884	0.264537	6.76391	2.2034	100.172	2.46879	17.5966	2.10483
ENSG00000236304	NA	NA	NA	346.455	4.61349	0.167437	1872.36	21.4569	0	30.6118	99.3245	54.9773
ENSG00000284959	NA	NA	NA	106.112	4.5925	0.0549641	185.663	2.2238	360.275	61.9322	5.95563	20.6232
ENSG00000289912	NA	NA	NA	76.2334	4.57243	0.366411	1.87373	0	427.375	10.0937	0	18.0573
ENSG00000285851	NA	NA	NA	27.1697	4.55751	0.444757	121.361	5.14334	0	9.99743	26.5165	0
ENSG00000178201	57191	VN1R1	chr19	69.3905	4.53428	0.181751	135.438	0	223.924	2.71575	38.7331	15.5319
ENSG00000151320	9472	AKAP6	chr14	53.2121	4.52554	0.283231	163.38	1.13936	0.181701	16.9289	131.881	5.7621
ENSG00000245685	728339	FRG1-DT	NA	110.782	4.5152	0.0710344	18.3081	5.88781	454.944	35.7936	134.951	14.8088
ENSG00000288743	105370203	LOC105370203	NA	83.1012	4.51275	0.11779	137.236	16.8648	249.878	74.2488	20.3795	0
ENSG00000114487	27136	MORC1	chr3	69.2634	4.4731	0.265952	75.6952	0	317.188	0	5.0183	17.6791
ENSG00000268163	NA	NA	NA	40.1135	4.45673	0.190557	56.0256	0	142.639	15.4748	17.3764	9.16521
ENSG00000109272	5197	PF4V1	chr4	95.3898	4.45	0.351107	423.337	0	0	35.6562	93.9525	19.3929
ENSG00000288551	NA	NA	NA	25.3852	4.44735	0.469995	121.817	0	0	9.05722	15.8387	5.59847
ENSG00000276337	NA	NA	NA	38.3765	4.4302	0.316229	139.327	2.07114	0	45.9214	38.5374	4.40248
ENSG00000213809	100528032	KLRC4-KLRK1	chr12	55.4269	4.4172	0.29089	6.76398	14.6571	305.553	0.817571	4.76971	0
ENSG00000071205	79658	ARHGAP10	chr4	132.467	4.40823	0.0324543	276.252	4.99292	422.518	7.24773	56.2158	27.5746
ENSG00000227165	283089	WDR11-DT	chr10	43.1128	4.38407	0.0763768	142.432	4.24638	38.3891	47.9144	21.2809	4.41455
ENSG00000156968	255027	MPV17L	chr16	202.32	4.34427	0.028244	223.498	50.2891	878.664	37.1389	20.4421	3.88748
ENSG00000250361	2994	GYPB	chr4	107.386	4.34159	0.0733553	98.3781	2.42598	466.403	8.9522	42.8404	25.3154
ENSG00000081138	1005	CDH7	chr18	108.413	4.31576	0.187396	8.82959	11.726	226.193	303.094	100.635	0
ENSG00000102384	2491	CENPI	chrX	58.1068	4.30286	0.0960487	64.1324	4.12335	186.886	31.1038	50.4626	11.9327
ENSG00000118946	27253	PCDH17	chr13	151.357	4.30208	0.168815	124.742	38.9015	657.398	84.4179	1.62046	1.06486
ENSG00000186952	642987	TMEM232	chr5	80.2344	4.2987	0.163261	189.169	11.4622	37.8465	50.8797	192.048	0
ENSG00000227252	105373951	COPS8-DT	NA	42.1075	4.29503	0.495548	189.537	9.65395	0	0.66165	52.7923	0
ENSG00000258064	NA	NA	NA	22.9019	4.29475	0.378843	91.3038	4.78368	3.26629	28.5203	9.5374	0
ENSG00000260252	NA	NA	NA	60.3283	4.2862	0.387844	10.6439	17.6169	333.709	0	0	0
ENSG00000255045	NA	NA	NA	48.1805	4.2794	0.0500556	132.028	3.44199	105.573	21.4206	17.6524	8.96726
ENSG00000136235	10457	GPNMB	chr7	128.867	4.27612	0.311636	86.6132	36.4864	621.794	0	28.3097	0
ENSG00000291047	NA	NA	NA	50.1447	4.26151	0.338582	0.949389	4.05005	77.2586	20.4764	198.134	0
ENSG00000238133	339751	MAP3K20-AS1	chr2	74.313	4.25836	0.186328	42.8764	17.4008	292.759	33.1513	59.69	0
ENSG00000053328	728464	METTL24	chr6	51.0294	4.2465	0.320526	14.7721	8.44813	146.558	3.29187	133.107	0
ENSG00000197140	203102	ADAM32	chr8	268.507	4.24251	0.110506	144.209	0.860996	1248.81	30.879	112.929	73.3535
ENSG00000272750	NA	NA	NA	70.6572	4.24026	0.157266	194.124	0	160.895	32.5331	17.5771	18.814
ENSG00000109805	64151	NCAPG	chr4	397.497	4.23871	0.103236	680.4	81.7309	1503.84	0	85.4453	33.566
ENSG00000127083	4958	OMD	chr9	50.5194	4.2376	0.540488	275.825	14.6144	0	12.677	0	0
ENSG00000227885	124901333	LOC124901333	NA	321.1	4.23745	0.000245529	528.399	54.3482	947.171	132.427	240.4	23.8537
ENSG00000272768	NA	NA	NA	113.055	4.23671	0.111304	100.382	0	259.746	169.239	129.815	19.1465
ENSG00000283415	NA	NA	NA	42.6474	4.23192	0.49559	205.216	0	1.15831	0	38.5167	10.993
ENSG00000274944	NA	NA	NA	63.6976	4.21826	0.435342	0	16.49	362.749	0	0	2.94605
ENSG00000286185	NA	NA	NA	80.9372	4.21297	0.152213	417.203	14.7481	38.6103	0	5.22992	9.83156
ENSG00000254911	100158262	SCARNA9L	chrX	616.385	4.20804	0.00182669	569.106	128.673	2832.77	36.6216	76.141	54.9983
ENSG00000138587	55329	MNS1	chr15	58.9119	4.20177	0.10446	183.416	6.29464	21.1272	30.6016	107.243	4.78871
ENSG00000288016	NA	NA	NA	38.4302	4.20013	0.392759	134.343	0	1.32828	5.57616	82.0423	7.29133
ENSG00000175591	5029	P2RY2	chr11	22.5517	4.18874	0.55778	7.13906	0	0	98.2812	29.89	0
ENSG00000149177	5795	PTPRJ	chr11	71.2501	4.18764	0.0547946	229.253	5.2113	43.3434	81.1869	58.487	10.0192
ENSG00000100453	3002	GZMB	chr14	207.268	4.1817	0.258427	99.7097	64.9138	1078.99	0	0	0
ENSG00000263280	101929566	LOC101929566	NA	33.6022	4.17908	0.45031	31.577	9.46108	137.584	0	22.9917	0
ENSG00000257551	100873924	HLX-AS1	NA	26.3609	4.16486	0.309023	52.6545	7.34622	80.2648	4.08955	13.8104	0
ENSG00000233968	101928834	LOC101928834	NA	304.086	4.16401	0.000115762	814.455	36.176	805.069	35.1108	79.4211	54.2818
ENSG00000185837	100130717	HDHD5-AS1	chr22	26.4163	4.15375	0.294867	49.7292	0	34.7737	26.3016	42.7111	4.98224
ENSG00000267458	NA	NA	NA	45.9204	4.13613	0.320908	12.7224	13.2008	248.138	0	0	1.46088
ENSG00000205038	93035	PKHD1L1	chr8	27.898	4.13111	0.54062	6.77774	0	0	140.009	20.602	0
ENSG00000149201	60494	CCDC81	chr11	37.1121	4.12699	0.302712	18.0658	0	171.906	12.6065	9.21681	10.8774
ENSG00000129990	6861	SYT5	chr19	78.7897	4.12692	0.206207	53.6662	0.240998	316.706	16.5122	63.4345	22.178
ENSG00000100362	5816	PVALB	chr22	38.7077	4.11041	0.424566	93.3496	0	107.541	0	19.6591	11.6966
ENSG00000268400	NA	NA	NA	26.0758	4.10002	0.474573	53.0802	8.20445	83.6604	11.5097	0	0
ENSG00000226581	NA	NA	NA	26.3479	4.08528	0.33264	32.6823	7.10962	97.7047	0.502145	19.4587	0.630107
ENSG00000204603	116437	LINC01257	chr12	45.7703	4.06696	0.236547	5.75276	1.98572	214.582	12.3093	28.7934	11.1992
ENSG00000285864	NA	NA	NA	61.7766	4.06177	0.244886	227.222	19.4155	97.9549	22.3008	3.76622	0
ENSG00000259132	NA	NA	NA	32.8503	4.04419	0.640368	0	11.2547	185.847	0	0	0
ENSG00000288573	101929609	LOC101929609	NA	56.0361	4.02282	0.0858569	39.8372	9.34301	217.719	37.8481	25.0454	6.42388
ENSG00000226007	NA	NA	NA	70.2833	4.02147	0.0745653	110.864	14.0852	228.06	9.36155	52.7221	6.60672
ENSG00000289304	NA	NA	NA	86.4099	4.00966	0.367646	153.435	28.6931	309.139	27.1922	0	0
ENSG00000230615	107984948	LOC107984948	NA	23.2525	4.00851	0.348659	8.45675	4.87145	112.333	0.724666	10.7091	2.42083
ENSG00000156345	23552	CDK20	chr9	118.299	4.00206	0.272283	230.789	11.8829	0	154.019	310.603	2.50194
ENSG00000174130	10333	TLR6	chr4	136.63	3.99412	0.181494	103.818	36.3266	560.619	1.39107	112.296	5.33033
ENSG00000237343	NA	NA	NA	24.075	3.9552	0.313662	9.93565	4.08665	95.2045	3.18214	29.3944	2.64671
ENSG00000176912	NA	NA	NA	84.1121	3.95367	0.393344	54.5064	29.16	398.628	0	22.3781	0
ENSG00000188536	3040	HBA2	chr16	141243	3.94856	8.14443e-06	264009	18935.1	461806	20961.9	53673	28074.8
ENSG00000157445	55799	CACNA2D3	chr3	40.2788	3.94658	0.525839	1.76349	13.3578	204.186	0	22.3656	0
ENSG00000107018	6013	RLN1	chr9	25.3753	3.9377	0.37049	26.9943	7.81874	93.4515	5.03394	18.9532	0
ENSG00000269145	NA	NA	NA	70.5121	3.93765	0.383434	89.9078	25.0649	295.044	13.0553	0	0
ENSG00000120658	55068	ENOX1	chr13	72.4773	3.93407	0.362925	22.8202	2.95196	215.159	0	181.303	12.6296
ENSG00000286721	NA	NA	NA	31.5422	3.92603	0.463708	67.9099	0	101.351	0	8.84319	11.1493
ENSG00000147036	347404	LANCL3	chrX	101.87	3.92231	0.304703	6.11211	28.7713	434.151	76.0292	66.156	0
ENSG00000100479	5427	POLE2	chr14	62.1377	3.90461	0.19846	42.1611	9.7045	106.214	109.416	105.331	0
ENSG00000250334	100506035	LINC00989	chr4	205.532	3.90076	0.403602	889.004	0	0	100.082	184.609	59.4941
ENSG00000291011	387628	FGF7P6	chr9	173.509	3.89668	0.0931247	205.897	58.58	769.742	0	0	6.8356
ENSG00000245017	643770	LINC02453	chr12	59.8564	3.89604	0.258427	99.9895	0	166.044	14.5918	60.3305	18.1827
ENSG00000228624	101927768	HDAC2-AS2	NA	49.1888	3.89443	0.406914	1.27092	0	238.763	14.0183	24.8724	16.2085
ENSG00000289094	NA	NA	NA	172.784	3.88155	0.11111	154.044	62.0774	811.856	0.914758	4.44716	3.36707
ENSG00000181171	439941	FER1L6-AS1	chr8	31.8951	3.87987	0.661422	179.19	0	0	0	0	12.1803
ENSG00000236842	NA	NA	NA	27.324	3.84395	0.187505	53.6631	3.22081	68.3175	10.7814	22.6036	5.35786
ENSG00000272892	NA	NA	NA	52.6248	3.84216	0.258427	137.356	16.9802	106.837	17.919	36.6568	0
ENSG00000243667	116143	DNAAF10	chr2	397.306	3.81332	0.0303467	134.25	64.3649	1732.92	113.604	270.286	68.4089
ENSG00000251417	NA	NA	NA	112.359	3.79921	0.187239	8.50283	8.13251	573.391	21.0539	29.3708	33.7007
ENSG00000289130	NA	NA	NA	154.755	3.78371	0.383673	802.965	0.850071	0	25.0531	42.0761	57.5843
ENSG00000269404	6689	SPIB	chr19	99.1114	3.77876	0.574795	0	0	524.21	32.3511	0	38.1079
ENSG00000271976	NA	NA	NA	23.3361	3.76526	0.674114	112.528	8.2698	0	19.2183	0	0
ENSG00000246877	NA	NA	NA	35.3187	3.76487	0.360869	1.6471	1.46775	121.4	14.3851	65.228	7.78435
ENSG00000224805	100874253	LINC00853	chr1	35.4772	3.76078	0.161409	106.506	7.32984	59.7553	8.80929	25.57	4.89298
ENSG00000196565	3048	HBG2	chr11	65479.8	3.75788	3.83361e-06	122771	10585.1	205590	12803	27442.3	13687.6
ENSG00000161973	146849	CCDC42	chr17	151.839	3.75203	0.00431154	301.997	23.5767	464.517	35.0154	52.5598	33.3671
ENSG00000281189	102723099	GHET1	NA	45.2441	3.74723	0.483166	28.176	18.8	224.489	0	0	0
ENSG00000186960	387978	LINC01551	chr14	86.0344	3.74024	0.262799	346.5	36.6771	131.935	0.664189	0.430775	0
ENSG00000163736	5473	PPBP	chr4	23167.1	3.73215	0.00417358	99453.2	2534.64	14357.3	6971.77	9656.18	6029.72
ENSG00000149548	80071	CCDC15	chr11	243.548	3.73038	0.259563	475.725	93.8466	770.183	115.259	6.2753	0
ENSG00000205018	NA	NA	NA	55.4359	3.72834	0.086168	71.7232	6.07662	142.926	33.9501	67.7978	10.1415
ENSG00000112530	135138	PACRG	chr6	103.745	3.72586	0.0260866	154.861	24.2803	312.639	61.0811	58.2296	11.3808
ENSG00000119946	26507	CNNM1	chr10	41.9962	3.70986	0.346259	47.7014	5.23351	20.962	162.292	15.7882	0
ENSG00000290104	NA	NA	NA	31.1803	3.68197	0.508564	45.7226	0	120.964	0	7.37748	13.0185
ENSG00000256029	NA	NA	NA	32.441	3.67528	0.444247	4.23186	10.8724	134.793	10.6061	34.1421	0
ENSG00000249159	NA	NA	NA	41.7625	3.67471	0.3107	73.3528	13.785	104.106	34.5139	24.8179	0
ENSG00000169282	7881	KCNAB1	chr3	59.3728	3.66777	0.179654	105.171	23.4146	221.097	3.24727	1.14017	2.16646
ENSG00000132465	3512	JCHAIN	chr4	51.3001	3.66418	0.320526	58.9295	0	206.396	13.575	8.00533	20.8947
ENSG00000277215	619455	SPANXA2-OT1	chrX	54.5962	3.65563	0.368618	38.8921	0.517776	261.434	2.84519	0	23.8881
ENSG00000197261	135398	C6orf141	chr6	40.8844	3.65191	0.521992	87.2076	0	0	38.0502	113.083	6.96501
ENSG00000224848	NA	NA	NA	43.6455	3.65113	0.302712	54.3095	0	83.021	54.6135	58.7198	11.2093
ENSG00000184574	57121	LPAR5	chr12	67.4521	3.64546	0.474703	147.49	0	171.762	0	59.9352	25.5257
ENSG00000259248	100130855	USP3-AS1	chr15	129.116	3.6346	0.0435436	234.439	40.3747	357.312	77.2923	58.2357	7.04461
ENSG00000112796	59084	ENPP5	chr6	129.494	3.62344	0.203107	32.0898	1.74543	518.162	88.9218	92.3793	43.6647
ENSG00000100558	26499	PLEK2	chr14	34.7682	3.62212	0.683123	192.929	0	0	0	0	15.6798
ENSG00000287261	101927278	HPS1-AS1	NA	23.8661	3.61423	0.600807	0	0	110.485	14.4944	9.1825	9.03453
ENSG00000007968	1870	E2F2	chr1	105.432	3.60921	0.110438	39.0477	16.7481	404.883	111.666	40.6293	19.6195
ENSG00000228274	NA	NA	NA	71.643	3.60884	0.0980319	91.5702	20.815	221.788	43.6124	47.6659	4.40691
ENSG00000240591	NA	NA	NA	100.762	3.60191	0.168478	54.5463	2.94133	416.08	33.5916	61.4833	35.9319
ENSG00000251301	NA	NA	NA	123.753	3.59723	0.249479	139.24	0	323.332	54.4321	187.466	38.0497
ENSG00000158560	1780	DYNC1I1	chr7	48.0711	3.58948	0.356236	71.2601	0	151.763	40.0453	6.9865	18.3713
ENSG00000080166	1638	DCT	chr13	35.7529	3.58572	0.576277	5.46746	14.5186	166.978	0	27.5537	0
ENSG00000271503	6352	CCL5	chr17	1780.76	3.58118	0.0120869	7259.87	194.682	1258.86	404.333	1049.71	517.087
ENSG00000291242	NA	NA	NA	43.6634	3.57827	0.417263	55.3294	16.212	138.055	50.2769	2.10698	0
ENSG00000281392	100846978	LINC00506	NA	64.3109	3.57286	0.135227	72.6319	21.426	245.144	15.0934	26.5616	5.00818
ENSG00000174567	127845	GOLT1A	chr1	69.0159	3.57236	0.306505	198.042	0	93.1433	20.5582	77.8438	24.5079
ENSG00000139055	121506	ERP27	chr12	249.494	3.56633	0.0449263	350.376	12.5641	974.362	24.8648	35.3912	99.404
ENSG00000286000	NA	NA	NA	83.7573	3.5598	0.174031	158.346	1.02941	167.749	45.4054	103.331	26.6836
ENSG00000231028	100131814	AHI1-DT	chr6	26.2525	3.55662	0.499663	2.76727	0	121.217	6.14254	17.0477	10.3407
ENSG00000273108	NA	NA	NA	25.1458	3.5552	0.559506	33.5798	11.2191	98.5188	7.55727	0	0
ENSG00000272910	NA	NA	NA	26.3007	3.5552	0.587327	1.94809	12.1712	141.535	2.14951	0	0
ENSG00000233718	10408	MYCNOS	chr2	35.3051	3.54512	0.395919	64.3475	0	86.1816	6.76967	41.5407	12.9908
ENSG00000188672	6006	RHCE	chr1	117.688	3.53341	0.170197	192.667	0	172.983	74.8093	235.983	29.6876
ENSG00000174599	133022	TRAM1L1	chr4	67.9338	3.5326	0.444247	98.0259	32.4041	277.173	0	0	0
ENSG00000244607	152206	CCDC13	chr3	24.9133	3.51971	0.695364	121.921	10.666	0	0	16.8927	0
ENSG00000284523	105375421	LOC105375421	NA	28.0984	3.51373	0.60107	4.18575	0	138.282	13.64	0	12.4823
ENSG00000226465	NA	NA	NA	143.489	3.50399	0.4332	222.831	66.5345	533.739	0	37.8288	0
ENSG00000259172	NA	NA	NA	30.817	3.50035	0.28207	133.614	10.2727	20.6476	8.18379	8.84304	3.34115
ENSG00000288780	NA	NA	NA	140.092	3.48233	0.264118	504.111	66.6105	240.749	16.5603	12.5238	0
ENSG00000162620	127255	LRRIQ3	chr1	97.4466	3.47513	0.311614	138.753	44.9113	388.599	9.9571	0	2.4595
ENSG00000166947	2038	EPB42	chr15	261.589	3.45808	0.255103	683.755	0	549.957	46.2526	177.291	112.281
ENSG00000270806	146853	C17orf50	chr17	158.826	3.45369	0.251122	438.232	0	213.963	99.9829	141.187	59.5889
ENSG00000230489	100873946	VAV3-AS1	chr1	37.0303	3.44462	0.420836	43.5577	0	125.03	5.73221	32.3257	15.5361
ENSG00000162595	9077	DIRAS3	chr1	45.2964	3.43693	0.509724	2.87059	1.01875	245.904	0	0	21.9856
ENSG00000229205	399706	LINC00200	chr10	73.0956	3.43093	0.340807	231.951	36.2426	169.455	0	0	0.925767
ENSG00000106012	23288	IQCE	chr7	157.045	3.42763	0.28207	6.24018	59.9651	686.638	85.5266	99.6903	4.21273
ENSG00000247311	NA	NA	NA	26.3769	3.42482	0.59508	14.488	0	121.247	0	9.8466	12.6798
ENSG00000130827	55558	PLXNA3	chrX	254.95	3.4237	0.138815	25.8196	35.4245	962.236	307.298	142.752	56.1719
ENSG00000196951	100129858	SCOC-AS1	chr4	183.927	3.41584	0.0350387	407.17	69.6339	508.087	33.6081	69.3671	15.6978
ENSG00000029534	286	ANK1	chr8	132.076	3.40663	0.267976	130.45	0	186.35	81.2441	364.133	30.2766
ENSG00000233096	NA	NA	NA	56.1168	3.40528	0.368193	51.4414	18.7014	239.549	0	18.3038	8.70473
ENSG00000273311	25786	DGCR11	chr22	55.591	3.3983	0.471304	1.88916	0	2.28057	58.3045	271.072	0
ENSG00000184378	84517	ACTRT3	chr3	33.1886	3.39803	0.611055	93.1883	0	0	90.9597	6.12845	8.85494
ENSG00000285454	NA	NA	NA	49.71	3.39268	0.353132	10.4128	21.4932	227.61	14.5831	23.0441	1.1171
ENSG00000241155	100874246	ARHGAP31-AS1	NA	23.5114	3.38911	0.451256	55.4656	9.31126	42.6849	13.1191	20.4877	0
ENSG00000168389	84879	MFSD2A	chr1	68.3877	3.38057	0.548193	285.07	0	0	48.3155	49.572	27.3683
ENSG00000259884	115409980	NR4A1AS	NA	249.463	3.38013	0.130509	232.768	117.792	1066.93	49.0299	23.9542	6.30708
ENSG00000258529	NA	NA	NA	50.6456	3.37619	0.525763	45.08	0	209.609	0	25.1436	24.0403
ENSG00000272755	NA	NA	NA	25.8661	3.37525	0.299714	43.9242	8.04676	79.1633	4.97261	15.3523	3.73747
ENSG00000225528	112268293	TMA7B	NA	69.026	3.37336	0.25105	226.758	1.00259	65.2683	49.8694	43.9853	27.2719
ENSG00000168589	83657	DYNLRB2	chr16	40.9566	3.36832	0.402626	56.5264	0	112.21	12.8418	47.684	16.4768
ENSG00000183250	84536	LINC01547	chr21	104.972	3.35996	0.308369	177.736	0	229.321	38.1634	145.116	39.4964
ENSG00000228778	NA	NA	NA	49.1641	3.35357	0.191212	198.029	18.6102	55.1596	7.75026	9.38988	6.04582
ENSG00000176092	55057	CRYBG2	chr1	48.8814	3.34645	0.526466	1.56651	25.5283	260.852	4.74076	0	0.600713
ENSG00000227373	102724601	RABGAP1L-DT	NA	31.1666	3.34632	0.449352	3.70694	2.69417	159.278	0.808072	7.79081	12.7216
ENSG00000183508	54855	TENT5C	chr1	1341.29	3.32266	0.00037702	1730.78	292.437	4306.53	850.331	556.732	310.954
ENSG00000248468	105374114	LOC105374114	NA	38.1556	3.32253	0.387381	30.3052	15.266	156.484	0.836088	22.8703	3.1724
ENSG00000162374	1996	ELAVL4	chr1	480.602	3.31634	0.00170879	1125.63	155.745	1182.57	117.453	226.345	75.872
ENSG00000261546	NA	NA	NA	56.7593	3.31539	0.372744	117.008	23.5923	118.165	16.5452	65.2445	0
ENSG00000284116	NA	NA	NA	81.5561	3.31112	0.140207	41.9847	13.6557	289.56	70.495	53.8723	19.7693
ENSG00000167644	64073	C19orf33	chr19	162.2	3.30212	0.0507716	592.377	37.7778	135.562	112.597	58.8756	36.0114
ENSG00000197472	57116	ZNF695	chr1	29.4195	3.30165	0.556789	1.60205	0	142.067	3.88849	14.1703	14.7887
ENSG00000163380	56203	LMOD3	chr3	36.8701	3.29985	0.254579	83.9393	4.13269	106.953	2.67914	8.2438	15.2725
ENSG00000271584	105369490	LINC02550	NA	57.5725	3.29399	0.262799	31.439	23.1472	247.467	9.16822	29.1064	5.10698
ENSG00000259424	NA	NA	NA	30.9775	3.28474	0.436883	74.86	0	46.631	22.2133	29.3572	12.8037
ENSG00000260455	NA	NA	NA	49.6415	3.27132	0.168961	112.113	5.18432	119.014	19.8872	22.861	18.7898
ENSG00000229956	NA	NA	NA	30.1975	3.27035	0.365318	101.807	14.1024	42.8399	17.5341	3.28598	1.61497
ENSG00000270006	101928659	C16orf95-DT	NA	105.02	3.2573	0.0794536	144.512	38.819	388.657	26.7895	14.4878	16.8549
ENSG00000136367	85446	ZFHX2	chr14	59.8081	3.23939	0.395074	253.693	25.9012	4.09699	25.325	48.4597	1.37263
ENSG00000263412	116435298	NFE2L1-DT	NA	65.0291	3.23741	0.39415	56.2984	16.6668	267.775	0	31.7635	17.6705
ENSG00000188710	347148	QRFP	chr9	69.2486	3.23445	0.372524	90.7571	36.8505	256.648	14.0831	17.153	0
ENSG00000227403	100996579	LINC01806	NA	172.713	3.22538	0.0307537	185.063	34.7028	571.952	112.829	85.4697	46.2642
ENSG00000130649	1571	CYP2E1	chr10	150.328	3.21887	0.482187	11.5293	0.507322	792.973	0	10.1427	86.8131
ENSG00000146809	142685	ASB15	chr7	22.8673	3.21756	0.73167	112.519	0	0	12.5808	0	12.1039
ENSG00000286223	NA	NA	NA	267.876	3.21519	0.0111779	486.817	95.0669	795.733	69.3421	117.44	42.8538
ENSG00000163827	79442	LRRC2	chr3	22.1219	3.21141	0.555143	108.666	10.0997	11.1721	0	0	2.79293
ENSG00000172318	8708	B3GALT1	chr2	73.9288	3.21065	0.224175	297.068	17.7631	19.7617	54.8735	37.6304	16.4756
ENSG00000187556	342977	NANOS3	chr19	60.1818	3.19785	0.110392	179.104	19.0217	120.661	13.795	14.948	13.5613
ENSG00000235169	388588	SMIM1	chr1	195.486	3.19644	0.0335192	450.828	86.2357	549.513	35.9014	27.9646	22.4726
ENSG00000273045	150590	C2orf15	chr2	99.523	3.1942	0.0783206	222.155	34.8202	269.9	38.4781	13.0413	18.7438
ENSG00000203288	109729141	TDRKH-AS1	NA	57.0797	3.19349	0.40286	61.1948	29.9849	214.237	22.0877	14.9737	0
ENSG00000272853	NA	NA	NA	85.4201	3.18733	0.063247	246.748	19.8619	153.009	39.9535	28.8948	24.0536
ENSG00000248925	NA	NA	NA	32.0465	3.17838	0.511703	49.6136	0	84.6393	2.77218	40.3967	14.8571
ENSG00000286753	101929200	LOC101929200	NA	49.7592	3.17763	0.692571	247.2	27.3156	0	0	24.0396	0
ENSG00000091831	2099	ESR1	chr6	215.626	3.17423	0.0841418	123.567	62.5351	876.887	131.968	50.9767	47.8238
ENSG00000290125	NA	NA	NA	25.8663	3.17152	0.380462	98.3597	8.05233	11.229	14.016	19.5213	4.01958
ENSG00000111664	2784	GNB3	chr12	33.9488	3.16792	0.448506	146.081	5.37994	1.24746	24.8819	15.033	11.0697
ENSG00000273703	8342	H2BC14	chr6	34.5952	3.16349	0.637278	0	7.94788	175.58	12.3802	0	11.663
ENSG00000288796	NA	NA	NA	2171.24	3.1616	0.000250385	7215.29	535.009	3106.63	852.582	699.217	618.718
ENSG00000265194	NA	NA	NA	47.0718	3.16116	0.607224	1.91484	28.113	249.733	0	2.66963	0
ENSG00000290464	283507	SUGT1P3	chr13	44.8939	3.1468	0.217779	57.3001	6.54745	133.351	23.8193	32.7106	15.6348
ENSG00000267469	NA	NA	NA	408.116	3.14648	0.233929	525.236	244.904	1668.17	5.96809	1.91941	2.49228
ENSG00000234694	105378687	CDC20-DT	NA	36.1568	3.14485	0.538535	0	10.0426	163.84	26.1512	8.43827	8.46861
ENSG00000262686	101926896	GLIS2-AS1	NA	29.1551	3.14189	0.303053	47.1345	4.13097	92.326	9.46414	10.0461	11.8287
ENSG00000172005	4118	MAL	chr2	213.554	3.13863	0.103949	160.241	42.8714	556.696	423.423	59.5925	38.5001
ENSG00000288788	NA	NA	NA	40.4453	3.12885	0.362283	96.991	22.6173	112.486	1.92217	7.45845	1.19673
ENSG00000231728	NA	NA	NA	41.3081	3.12488	0.495332	73.0136	0	94.2131	3.72526	57.7501	19.1465
ENSG00000214357	54492	NEURL1B	chr5	52.8738	3.12053	0.476569	13.5285	27.0101	221.358	25.0421	30.3043	0
ENSG00000204147	653308	ASAH2B	chr10	157.841	3.11791	0.370053	246.791	83.9437	530.972	80.851	0.547459	3.93867
ENSG00000047597	7504	XK	chrX	149.818	3.11583	0.351066	87.3082	0	426.006	115.839	210.526	59.2258
ENSG00000118849	5918	RARRES1	chr3	61.0379	3.11438	0.69672	0	32.0098	277.778	56.4396	0	0
ENSG00000206417	NA	NA	NA	37.9924	3.11429	0.388732	40.7921	0.426908	88.9742	50.4828	32.2325	15.0462
ENSG00000289028	NA	NA	NA	48.8462	3.11157	0.160956	102.268	13.9049	107.228	24.1562	35.213	10.3077
ENSG00000245888	400512	NSMCE1-DT	chr16	43.3128	3.10283	0.297513	100.941	10.9479	106.106	2.64303	26.0106	13.2281
ENSG00000236671	NA	NA	NA	21.7878	3.0973	0.569585	15.7816	3.24563	12.6734	4.28059	94.7458	0
ENSG00000156475	5521	PPP2R2B	chr5	58.4576	3.09187	0.421089	46.0304	0	184.588	55.8488	37.4216	26.8573
ENSG00000173614	64802	NMNAT1	chr1	266.41	3.09111	0.0989442	296.021	113.139	882.567	53.64	227.236	25.8567
ENSG00000173867	NA	NA	NA	80.0881	3.0885	0.225116	169.255	29.6512	107.096	123.774	47.9901	2.76241
ENSG00000112293	2822	GPLD1	chr6	279.666	3.08249	0.0466346	555.809	90.429	541.156	367.33	84.2395	39.0333
ENSG00000107736	64072	CDH23	chr10	35.7098	3.08183	0.648125	12.0447	0	126.329	0	59.638	16.2467
ENSG00000250999	NA	NA	NA	34.5595	3.07978	0.491123	95.9443	13.0413	70.0308	0	21.853	6.48783
ENSG00000146192	221472	FGD2	chr6	42.1244	3.07956	0.456455	43.7519	5.34806	140.504	0.372168	46.1496	16.6205
ENSG00000117477	57821	CCDC181	chr1	122.358	3.07528	0.0913731	314.41	54.0361	258.079	63.3236	30.4743	13.8251
ENSG00000225265	100506161	TAF1A-AS1	NA	59.4777	3.06927	0.444247	57.3432	35.5845	242.331	14.8976	6.70959	0
ENSG00000259001	NA	NA	NA	380.148	3.06607	0.0901035	158.719	123.029	1839.04	28.4821	16.1463	115.475
ENSG00000164483	154075	SAMD3	chr6	119.026	3.06538	0.118564	127.468	8.48863	299.44	113.093	122.87	42.7968
ENSG00000271155	NA	NA	NA	32.9301	3.06301	0.730605	0	18.3683	153.633	25.579	0	0
ENSG00000184661	157313	CDCA2	chr8	84.8167	3.06293	0.55324	116.401	51.4119	313.612	27.4748	0	0
ENSG00000233730	105378916	LINC01765	NA	162.45	3.06003	0.174031	147.529	83.2895	611.493	59.1857	65.7986	7.40608
ENSG00000260360	NA	NA	NA	35.833	3.05317	0.625639	47.7607	0	120.994	0	25.8972	20.3456
ENSG00000115252	5136	PDE1A	chr2	1140.42	3.05162	0.0656202	1360.72	147.671	3048.14	195.646	1705.89	384.481
ENSG00000171208	81831	NETO2	chr16	44.0804	3.05083	0.576428	0.359828	14.8883	123.663	53.286	72.286	0
ENSG00000163092	129446	XIRP2	chr2	417.324	3.04929	0.0446707	274.533	84.47	1584.98	244.971	175.056	139.936
ENSG00000237489	387723	C10orf143	chr10	277.324	3.04918	0.0192672	454.398	115.474	922.008	52.4209	69.3258	50.3177
ENSG00000228302	NA	NA	NA	46.4312	3.04796	0.555139	1.48663	0	173.179	32.031	50.8134	21.0769
ENSG00000185437	6450	SH3BGR	chr21	128.407	3.04631	0.0345498	235.239	23.8644	186.243	179.798	118.152	27.1459
ENSG00000132016	79173	BRME1	chr19	34.698	3.03724	0.482123	97.6241	17.1067	44.1041	28.5438	20.8091	0
ENSG00000287445	NA	NA	NA	33.8345	3.03489	0.372672	130.141	16.165	39.6256	1.83799	10.721	4.51642
ENSG00000197959	26052	DNM3	chr1	298.729	3.02965	0.154819	995.633	120.499	123.85	298.721	238.861	14.8119
ENSG00000151883	79668	PARP8	chr5	652.731	3.02296	0.0646202	787.297	27.869	1479.74	537.533	831.419	252.525
ENSG00000196482	2104	ESRRG	chr1	137.508	3.02143	0.230636	365.114	2.50483	236.591	69.4463	78.187	73.2047
ENSG00000164500	100130988	SPMIP7	chr7	110.541	3.02045	0.145848	72.5307	20.127	393.899	49.7503	89.5585	37.3822
ENSG00000228340	284757	MIR646HG	chr20	109.898	3.01938	0.228566	220.817	3.47423	207.759	135.12	41.7305	50.4907
ENSG00000286180	NA	NA	NA	25.537	3.01767	0.752257	0	0	93.0721	0	48.6484	11.5012
ENSG00000226530	NA	NA	NA	50.9426	3.01741	0.429982	77.9999	0	83.0089	39.1091	85.3333	20.2043
ENSG00000103995	22995	CEP152	chr15	592.085	3.01309	0.136733	203.334	108.01	2412.79	94.4706	518.635	215.269
ENSG00000177352	64925	CCDC71	chr3	28.581	3.00858	0.493314	123.332	7.12392	25.0799	4.61455	0	11.3352
ENSG00000224992	NA	NA	NA	58.9596	3.00808	0.381042	29.8117	33.9806	263.254	19.798	4.57871	2.33503
ENSG00000185245	2811	GP1BA	chr17	651.853	3.00783	0.0873408	1790.5	28.7357	734.724	332.102	739.718	285.338
ENSG00000283839	105373780	LOC105373780	NA	34.1145	3.00639	0.426887	58.9586	1.71573	100.305	23.5913	2.36649	17.75
ENSG00000260400	NA	NA	NA	46.7817	2.99929	0.604933	159.04	28.9949	72.9128	0	19.743	0
ENSG00000134864	87769	GGACT	chr13	77.847	2.99797	0.297096	23.9661	0.930323	103.87	187.025	136.18	15.1114
ENSG00000258301	100506603	VASH1-AS1	NA	205.737	2.99635	0.359248	370.947	132.419	684.407	18.3046	28.3455	0
ENSG00000172322	160364	CLEC12A	chr12	230.141	2.99182	0.405283	290.141	151.337	914.632	2.65217	22.0809	0
ENSG00000249502	NA	NA	NA	31.0614	2.98765	0.551848	3.51254	13.2604	158.584	3.87544	0	7.13605
ENSG00000166436	9866	TRIM66	chr11	110.311	2.96404	0.354355	226.707	0.461678	251.782	35.9091	85.345	61.6613
ENSG00000100079	3957	LGALS2	chr22	107.268	2.95601	0.511974	196.152	73.4421	374.016	0	0	0
ENSG00000261573	NA	NA	NA	93.1894	2.95449	0.219571	106.415	49.3591	368.322	18.4992	4.93699	11.6037
ENSG00000187554	7100	TLR5	chr1	60.2401	2.94845	0.20157	119.953	5.76215	90.7056	57.7089	65.5504	21.7603
ENSG00000150681	64407	RGS18	chr1	1186.3	2.94492	0.034231	4216.1	195.629	848.095	534.725	861.105	462.168
ENSG00000123411	64375	IKZF4	chr12	217.467	2.9434	0.0416067	658.726	39.5922	285.753	89.029	148.406	83.2952
ENSG00000137727	57569	ARHGAP20	chr11	240.224	2.94254	0.228904	444.785	15.4853	23.8867	735.291	176.362	45.5334
ENSG00000287190	NA	NA	NA	324.201	2.9362	0.162554	732.285	191.372	793.896	106.453	113.309	7.88927
ENSG00000241316	101927111	SUCLG2-DT	NA	23.454	2.93121	0.630283	61.1722	0	0.632866	35.3163	35.418	8.18463
ENSG00000266805	NA	NA	NA	30.3732	2.9279	0.674964	116.652	0	0	20.6102	29.6342	15.3428
ENSG00000269867	NA	NA	NA	26.7585	2.9188	0.370053	57.8873	11.9614	61.0008	16.5944	9.44925	3.65781
ENSG00000254887	NA	NA	NA	162.345	2.91852	0.114969	486.633	80.0911	262.062	36.0717	90.7493	18.464
ENSG00000289417	NA	NA	NA	69.5608	2.91733	0.287104	122.896	19.8573	208.814	39.0301	2.70927	24.0582
ENSG00000188906	120892	LRRK2	chr12	72.7183	2.91732	0.476569	44.7338	42.9278	281.157	15.8394	51.652	0
ENSG00000172728	84750	FUT10	chr8	301.025	2.9127	0.0875359	673.787	105.135	675.321	32.342	245.968	73.5946
ENSG00000167601	558	AXL	chr19	1083.6	2.91155	0.0446132	950.24	245.054	4620.25	136.576	54.1917	495.298
ENSG00000162669	164045	HFM1	chr1	270.745	2.90531	0.105279	237.502	101.325	1057.74	126.772	29.6301	71.5072
ENSG00000166091	116173	CMTM5	chr14	764.159	2.90175	0.135353	3310.56	281.601	151.804	273.381	385.976	181.628
ENSG00000254685	8790	FPGT	chr1	273.493	2.8999	0.29011	184.273	160.811	1034.86	159.538	98.7746	2.70021
ENSG00000288882	NA	NA	NA	242.665	2.89705	0.394101	883.493	0	169.531	108.904	152.658	141.405
ENSG00000285932	NA	NA	NA	23.0116	2.89521	0.633528	3.79832	3.06565	102.923	0	16.994	11.2886
ENSG00000113645	23286	WWC1	chr5	37.3368	2.88701	0.738999	182.445	0	0	0	16.9067	24.6688
ENSG00000204424	259215	LY6G6F	chr6	347.175	2.8851	0.117127	1066.84	21.3681	296.259	274.27	260.919	163.394
ENSG00000245970	NA	NA	NA	429.803	2.87804	0.0782119	1269.97	235.98	853.65	34.7719	131.676	52.7726
ENSG00000198483	148741	ANKRD35	chr1	41.2277	2.86483	0.51518	93.2881	18.6431	99.3519	0	28.2958	7.78734
ENSG00000203326	170958	ZNF525	chr19	189.279	2.86257	0.0573886	508.135	73.3485	306.934	60.6502	147.783	38.8239
ENSG00000141469	6563	SLC14A1	chr18	84.7293	2.86064	0.355715	31.3271	33.9176	413.702	0	2.21383	27.2153
ENSG00000006042	26022	TMEM98	chr17	299.319	2.86009	0.244845	63.536	116.948	1130.59	380.431	57.1382	47.2733
ENSG00000289176	NA	NA	NA	152.731	2.85571	0.425033	431.28	0	118.095	55.7089	235.35	75.9538
ENSG00000153898	255231	MCOLN2	chr1	67.0338	2.85469	0.589274	0	1.04942	297.152	39.8482	23.9484	40.2052
ENSG00000261390	102467146	MAFTRR	NA	88.5698	2.8546	0.0928704	234.66	29.8645	176.897	24.8266	38.0936	27.0764
ENSG00000158517	653361	NCF1	chr7	141.649	2.85289	0.177285	85.2192	62.8549	511.748	64.7317	105.551	19.7871
ENSG00000260693	NA	NA	NA	28.9339	2.852	0.413872	99.3341	2.77385	33.7835	7.78242	14.1399	15.7897
ENSG00000085465	5016	OVGP1	chr1	73.0014	2.84795	0.724415	0	0	299.4	97.0154	0	41.5935
ENSG00000085840	4998	ORC1	chr1	63.5395	2.84555	0.616512	112.544	15.6533	0	127.333	125.707	0
ENSG00000285920	NA	NA	NA	91.007	2.84264	0.191601	62.3707	21.0738	335.924	52.571	39.5925	34.5104
ENSG00000105982	140545	RNF32	chr7	47.9024	2.84139	0.459394	29.9216	24.9209	181.008	1.81563	45.239	4.50911
ENSG00000248100	NA	NA	NA	49.1367	2.83871	0.489579	129.504	25.8178	55.3449	56.6212	27.5324	0
ENSG00000291083	1556	CYP2B7P	chr19	22.2603	2.83775	0.693856	2.33837	0	114.657	0	0.386689	16.1799
ENSG00000150667	161835	FSIP1	chr15	41.7809	2.83341	0.677898	193.216	16.1895	0	0	30.3609	10.9193
ENSG00000227733	101927468	LOC101927468	NA	27.2864	2.8303	0.370035	49.8565	4.22817	41.6785	32.1148	26.9687	8.8715
ENSG00000122970	28981	IFT81	chr12	478.421	2.829	0.0435862	661.534	233.083	1459.25	170.565	280.962	65.1302
ENSG00000004939	6521	SLC4A1	chr17	211.806	2.8271	0.165038	58.2013	61.6311	584.748	305.258	231.976	29.022
ENSG00000279168	NA	NA	NA	58.878	2.82506	0.480506	115.511	31.2143	104.281	22.2924	79.9695	0
ENSG00000290115	NA	NA	NA	28.3472	2.82031	0.518154	3.6619	14.3548	124.727	17.8644	5.7474	3.72722
ENSG00000204010	439996	IFIT1B	chr10	170.939	2.81838	0.406176	648.566	81.7523	190.982	0	67.0804	37.2517
ENSG00000224397	100506115	PELATON	NA	274.407	2.81701	0.328532	196.766	197.238	1220	23.5285	4.3447	4.55971
ENSG00000163923	116832	RPL39L	chr3	141.646	2.81617	0.191508	365.609	77.1997	231.182	77.5267	91.1009	7.25735
ENSG00000291087	1416	CRYBB2P1	chr22	1044.62	2.81341	0.0260866	822.033	358.808	3552.86	504.798	765.932	263.312
ENSG00000162614	91624	NEXN	chr1	232.395	2.80856	0.0557142	362.92	110.564	819.829	14.3359	29.1817	57.5382
ENSG00000234465	390940	PINLYP	chr19	260.655	2.79804	0.0913731	425.724	151.8	850.618	40.2084	64.5828	30.995
ENSG00000291185	NA	NA	NA	55.9718	2.7911	0.368618	16.847	6.38575	171.077	31.4865	89.528	20.5069
ENSG00000205213	55366	LGR4	chr11	70.0055	2.79091	0.571691	182.585	1.21961	0	91.8124	119.266	25.1503
ENSG00000272009	NA	NA	NA	236.045	2.79024	0.181416	352.941	154.821	829.805	17.5516	45.3178	15.8318
ENSG00000275055	NA	NA	NA	90.3376	2.78575	0.442976	196.352	60.4218	220.65	33.6835	30.9183	0
ENSG00000128266	2781	GNAZ	chr22	112.396	2.78498	0.545361	219.163	0	1.14681	232.64	189.434	31.9938
ENSG00000180712	728175	LINC02363	chr4	24.9227	2.78201	0.733748	0	15.0191	109.653	23.9576	0	0.90711
ENSG00000161040	222235	FBXL13	chr7	71.4502	2.77527	0.525839	26.9404	0	250.645	92.1441	18.4339	40.5372
ENSG00000163806	245711	SPDYA	chr2	63.2554	2.77051	0.335105	56.907	36.7468	234.188	12.1239	33.7784	5.78863
ENSG00000198851	916	CD3E	chr11	104.512	2.76919	0.443093	295.697	0	127.083	56.7816	85.4466	62.0616
ENSG00000197180	158960	ATP6AP1-DT	NA	220.955	2.76912	0.231831	320.996	154.718	785.973	28.3473	28.3609	7.33486
ENSG00000248161	NA	NA	NA	101.989	2.7681	0.183714	217.687	60.589	271.875	21.4823	29.3012	11.0005
ENSG00000272654	NA	NA	NA	34.8659	2.76563	0.697923	128.29	0	0	54.1305	7.89176	18.8834
ENSG00000158006	5051	PAFAH2	chr1	172.9	2.76545	0.171064	128.709	57.1816	653.794	27.5661	112.419	57.7325
ENSG00000259357	NA	NA	NA	36.0387	2.7649	0.55814	43.2355	27.0416	141.016	2.01579	2.92363	0
ENSG00000259704	105370969	LOC105370969	NA	428.426	2.75763	0.00304607	943.854	109.89	714.571	328.133	338.477	135.633
ENSG00000272842	NA	NA	NA	38.0646	2.75633	0.348669	62.2102	12.4989	123.241	2.98577	12.4841	14.9679
ENSG00000153093	55289	ACOXL	chr2	29.4664	2.75407	0.622175	7.22182	0	121.115	24.6792	4.77879	19.0031
ENSG00000090382	4069	LYZ	chr12	7082.57	2.75018	0.0750464	7504.63	4401.53	28732.6	651.763	220.706	984.247
ENSG00000204422	NA	NA	NA	29.8035	2.74901	0.697923	96.0802	0	0	43.1067	25.3256	14.3086
ENSG00000131019	79465	ULBP3	chr6	212.704	2.74815	0.360729	125.5	154.335	925.387	38.6538	30.3379	2.00881
ENSG00000081923	5205	ATP8B1	chr18	31.1494	2.74485	0.630531	32.0369	20.8748	109.895	0.594288	23.4958	0
ENSG00000250938	NA	NA	NA	60.7324	2.7448	0.292099	124.507	30.5077	113.444	31.5944	59.6814	4.65997
ENSG00000165923	79841	AGBL2	chr11	35.0391	2.74367	0.763087	0	24.1279	161.933	0	24.1735	0
ENSG00000288933	NA	NA	NA	48.0148	2.74058	0.388119	210.969	14.5888	17.2854	6.9487	18.7673	19.5301
ENSG00000125531	79025	FNDC11	chr20	29.2641	2.74056	0.694509	75.5127	0	0	47.9201	40.9244	11.2276
ENSG00000108242	1562	CYP2C18	chr10	24.096	2.73365	0.707397	55.3118	0	45.6184	0	28.481	15.165
ENSG00000269984	NA	NA	NA	134.343	2.73286	0.0760317	305.611	68.1761	361.752	17.2163	21.1512	32.1518
ENSG00000168939	10251	SPRY3	chrX	72.1281	2.73127	0.66783	3.52795	55.0498	360.41	13.7808	0	0
ENSG00000235298	NA	NA	NA	50.602	2.72838	0.432314	141.85	33.6955	108.682	14.5039	0.99314	3.88778
ENSG00000283886	NA	NA	NA	37.6079	2.72552	0.539932	95.072	22.4773	53.761	18.4536	35.8833	0
ENSG00000241990	NA	NA	NA	52.3964	2.72492	0.385061	28.8685	31.9856	218.841	14.5074	14.9699	5.20621
ENSG00000254427	101928812	LINC02696	NA	24.7533	2.72402	0.686444	76.0119	18.6469	47.6437	6.21728	0	0
ENSG00000182504	79598	CEP97	chr3	542.05	2.71783	0.0269328	866.154	283.337	1639.5	192.794	172.11	98.4005
ENSG00000278175	389741	GLIDR	chr9	456.326	2.71742	0.0150812	955.061	219.585	1116.83	142.238	208.504	95.7313
ENSG00000283674	729732	LOC729732	chr8	149.096	2.71699	0.060507	313.851	59.3081	284.491	119.295	85.9703	31.6623
ENSG00000289196	NA	NA	NA	34.6143	2.71581	0.574795	117.548	0	24.9351	12.9421	30.5336	21.727
ENSG00000138336	80312	TET1	chr10	391.818	2.71534	0.0218244	663.597	172.219	927.746	288.749	228.584	70.0128
ENSG00000289521	NA	NA	NA	27.9332	2.71518	0.599179	28.2847	21.3547	112.254	1.9394	3.7666	0
ENSG00000171611	171558	PTCRA	chr6	159.757	2.71462	0.587017	590.81	0.936652	0	65.7139	211.912	89.1706
ENSG00000234141	NA	NA	NA	36.1614	2.71284	0.500842	36.4555	13.481	151.796	0	0	15.2355
ENSG00000132763	25974	MMACHC	chr1	88.3337	2.71058	0.510476	237.498	66.7458	201.273	2.52353	21.9621	0
ENSG00000285859	NA	NA	NA	31.0603	2.70988	0.407959	104.927	19.3518	51.273	3.65708	2.66692	4.48633
ENSG00000134222	84722	PSRC1	chr1	41.5678	2.70643	0.666587	67.5708	0	130.909	0	20.3218	30.6053
ENSG00000289613	NA	NA	NA	88.5091	2.7042	0.128524	142.279	34.4982	263.119	31.7436	31.7512	27.6638
ENSG00000138030	3795	KHK	chr2	138.395	2.70283	0.435342	69.568	0	256.366	139.069	315.505	49.8648
ENSG00000141198	10040	TOM1L1	chr17	72.8904	2.70205	0.647475	92.5442	0	226.27	0	69.5484	48.9799
ENSG00000286835	NA	NA	NA	146.66	2.69703	0.134546	256.994	24.697	417.769	70.5501	30.3307	79.6176
ENSG00000270996	NA	NA	NA	28.4534	2.69683	0.770003	0	21.897	142.097	0	6.72605	0
ENSG00000286650	NA	NA	NA	38.3934	2.69489	0.567471	39.5222	22.4746	144.773	0	17.6592	5.93155
ENSG00000290732	100507334	LOC100507334	chr2	44.4569	2.69389	0.498178	15.033	19.6839	195.837	0.940888	22.3784	12.8676
ENSG00000183785	51807	TUBA8	chr22	357.294	2.68797	0.439572	1066.31	3.06826	11.6545	205.315	693.107	164.31
ENSG00000152582	79925	SPEF2	chr5	918.243	2.6874	0.0600354	1375.26	553.708	3023.42	138.759	288.85	129.468
ENSG00000284690	100130520	CD300H	NA	30.1398	2.68595	0.791844	0	24.3284	156.51	0	0	0
ENSG00000230368	284593	FAM41C	chr1	58.1621	2.68401	0.279918	180.993	9.10141	96.2108	11.304	16.799	34.5646
ENSG00000149489	6094	ROM1	chr11	78.3816	2.68261	0.170589	127.492	25.9892	181.623	36.5522	76.4601	22.1724
ENSG00000182224	124637	CYB5D1	chr17	104.771	2.68028	0.645449	0	43.5723	280.161	77.8848	227.011	0
ENSG00000090104	5996	RGS1	chr1	2909.7	2.67901	0.0368398	5002.17	1093.64	6611.46	653.072	3378.14	719.697
ENSG00000113790	1962	EHHADH	chr3	135.653	2.67229	0.0922542	438.046	61.6323	218.102	28.7887	27.4717	39.8805
ENSG00000171840	4815	NINJ2	chr12	442.792	2.67216	0.00787575	1138.19	118.26	853.15	160.182	192.555	194.416
ENSG00000265817	100861412	FSBP	chr8	84.3461	2.66879	0.283004	52.8855	25.6298	358.621	21.2552	8.74808	38.9369
ENSG00000134376	23418	CRB1	chr1	33.3196	2.66768	0.657378	18.5184	3.93245	6.99291	0.672167	169.802	0
ENSG00000070031	6343	SCT	chr11	88.8564	2.66703	0.228399	264.981	45.9536	147.675	44.0989	11.5941	18.836
ENSG00000181631	53829	P2RY13	chr3	285.791	2.6646	0.135842	884.631	137.931	222.886	283.343	149.263	36.6922
ENSG00000144357	130507	UBR3	chr2	562.007	2.66101	0.0253693	1223.11	82.93	864.785	520.157	434.088	246.969
ENSG00000286646	NA	NA	NA	468.937	2.65954	0.0368834	1172.53	261.637	969.386	140.828	192.123	77.1198
ENSG00000122176	2331	FMOD	chr1	112.979	2.65563	0.486646	335.169	3.27612	2.21665	112.729	174.217	50.2694
ENSG00000224429	100652865	LINC00539	NA	101.358	2.65481	0.313257	292.509	4.45022	155.799	28.8101	59.8935	66.6874
ENSG00000289091	NA	NA	NA	40.0704	2.65188	0.604268	148.125	8.91373	0	33.936	34.7668	14.6806
ENSG00000287037	NA	NA	NA	29.5112	2.65042	0.646302	139.674	11.068	0	2.7336	12.4024	11.1895
ENSG00000215045	392862	GRID2IP	chr7	45.1725	2.64828	0.387381	31.5829	7.76499	174.422	10.5398	21.7474	24.9777
ENSG00000160318	125875	CLDND2	chr19	29.2927	2.64733	0.384667	57.8318	11.693	49.847	20.9146	29.8028	5.66686
ENSG00000170439	196410	TMT1B	chr12	69.9967	2.64658	0.64641	193.936	52.8531	137.162	0	36.029	0
ENSG00000269609	100505761	C10orf95-AS1	chr10	1972.97	2.64574	0.04418	4710.09	1144.13	4216.18	411.418	1074.26	281.744
ENSG00000267257	NA	NA	NA	149.418	2.64147	0.447023	196.843	0	335.107	179.925	99.3578	85.2764
ENSG00000229153	285965	EPHA1-AS1	chr7	649.317	2.64088	0.0253693	2243.65	206.503	723.842	246.318	206.09	269.5
ENSG00000103494	23322	RPGRIP1L	chr16	157.437	2.63756	0.31393	395.867	77.315	356.744	1.97465	68.6754	44.0487
ENSG00000272398	100133941	CD24	chrY	69.4433	2.63701	0.507892	124.547	52.5494	203.134	20.6907	15.7384	0
ENSG00000289100	NA	NA	NA	1181.18	2.63676	0.121584	2998.41	858.569	2863.79	80.1442	202.38	83.8145
ENSG00000248544	NA	NA	NA	32.7274	2.63673	0.638546	5.08246	0	118.284	9.85544	43.12	20.0226
ENSG00000289548	105376995	LOC105376995	NA	27.4017	2.63607	0.775983	137.818	0	0	0	4.39962	22.1925
ENSG00000006757	8228	PNPLA4	chrX	396.261	2.63489	0.0221736	724.698	156.801	968.029	129.237	283.038	115.766
ENSG00000271894	NA	NA	NA	56.995	2.63408	0.763271	0	47.4351	294.535	0	0	0
ENSG00000270673	101410533	YTHDF3-DT	chr8	296.168	2.63315	0.0332706	618.321	127.739	505.713	226.398	245.715	53.122
ENSG00000285728	NA	NA	NA	46.0736	2.63084	0.630959	6.58997	37.3486	224.487	1.06251	6.9536	0
ENSG00000196503	132946	ARL9	chr4	55.3079	2.6306	0.407061	156.814	3.00048	51.6677	20.3569	69.2508	30.7568
ENSG00000289315	NA	NA	NA	51.0859	2.6266	0.313935	117.888	24.1655	68.3548	40.8482	49.3154	5.94303
ENSG00000124731	54210	TREM1	chr6	90.8882	2.62212	0.606714	352.843	76.2307	116.255	0	0	0
ENSG00000180953	400410	ST20	chr15	123.9	2.62098	0.296236	55.4467	72.7216	486.328	46.4206	67.1532	15.3311
ENSG00000289621	NA	NA	NA	110.127	2.62086	0.673315	443.295	0	0	14.5972	130.776	72.0937
ENSG00000236320	342618	SLFN14	chr17	43.541	2.61745	0.527335	106.977	1.70946	2.97165	57.1934	75.8131	16.5808
ENSG00000271858	101928965	LOC101928965	NA	194.355	2.61202	0.155283	234.573	118.622	653.831	59.1447	73.2381	26.7194
ENSG00000213949	3672	ITGA1	chr5	43.3069	2.61182	0.645516	28.7029	36.319	193.478	0	1.34177	0
ENSG00000236194	NA	NA	NA	29.536	2.61143	0.65	0	7.99171	104.287	45.128	10.7423	9.06671
ENSG00000290920	150244	ZDHHC8BP	chr22	81.9004	2.61087	0.216308	195.146	13.185	186.295	26.7905	20.3963	49.59
ENSG00000270231	728841	NBPF8	chr1	750.965	2.6105	0.155283	472.282	29.2105	1523.87	1213.25	969.239	297.937
ENSG00000263986	NA	NA	NA	377.965	2.60979	0.776515	1287.36	314.799	634.495	31.14	0	0
ENSG00000272288	101929243	ILRUN-AS1	NA	135.961	2.6078	0.183661	177.591	69.9902	369.872	51.1518	127.042	20.1171
ENSG00000213965	390916	NUDT19	chr19	2070.82	2.60736	0.0122229	4963.35	1225.73	5088.56	287.3	436.332	423.63
ENSG00000289744	NA	NA	NA	287.405	2.60683	0.111125	478.323	23.5888	466.269	246.678	377.975	131.594
ENSG00000140749	10261	IGSF6	chr16	483.266	2.60615	0.459661	29.5122	399.996	2422.1	21.3914	23.3483	3.25188
ENSG00000237667	339822	LINC01115	chr2	75.1499	2.60578	0.638209	79.865	61.6419	295.979	0	13.4141	0
ENSG00000203546	NA	NA	NA	177.339	2.60548	0.157762	393.06	79.5574	194.718	156.547	224.039	16.1124
ENSG00000155970	286097	MICU3	chr8	213.942	2.60469	0.0703584	318.371	26.2504	279.637	344.719	242.212	72.4624
ENSG00000130363	83861	RSPH3	chr6	222.341	2.59996	0.0490374	272.802	81.6914	530.297	202.655	196.179	50.4219
ENSG00000255310	NA	NA	NA	94.5202	2.59974	0.483849	74.0465	58.2008	395.427	20.246	0	19.201
ENSG00000198948	101928198	LOC101928198	NA	210.093	2.59974	0.136765	538.637	23.6241	291.392	116.32	177.962	112.62
ENSG00000260537	NA	NA	NA	77.9695	2.5958	0.551545	137.644	26.5411	139.658	144.666	0	19.3089
ENSG00000257526	105369850	LOC105369850	NA	28.5061	2.59568	0.615938	19.2848	13.6152	115.527	13.9556	0	8.65466
ENSG00000135842	116496	NIBAN1	chr1	301.77	2.59416	0.0378965	570.976	137.979	613.726	176.507	253.024	58.409
ENSG00000240859	100507642	LINC03014	NA	22.3321	2.59283	0.749901	2.26067	0	0	100.282	31.4499	0
ENSG00000288531	107984850	LOC107984850	NA	1688.97	2.59071	0.010848	3666.44	818.576	4127.83	741.285	304.557	475.152
ENSG00000284954	100507547	LOC100507547	chr6	39.8148	2.58767	0.344195	45.3253	15.2562	122.485	22.8872	20.3173	12.6176
ENSG00000275056	NA	NA	NA	189.659	2.58621	0.0522838	383.735	50.837	485.317	65.6989	58.355	94.0129
ENSG00000245008	101929538	LOC101929538	NA	166.553	2.58554	0.128547	153.382	37.6519	511.939	113	109.739	73.6053
ENSG00000204946	100289678	ZNF783	chr7	780.9	2.58489	0.0931247	1143.64	94.9243	2117.51	232.285	648.128	448.915
ENSG00000285467	728635	DHRS4L1	chr14	39.3719	2.58234	0.453362	55.4171	1.99364	99.696	38.9308	16.2157	23.9782
ENSG00000179913	10331	B3GNT3	chr19	37.245	2.5806	0.617769	114.196	10.2398	0	47.9444	42.2283	8.86173
ENSG00000289212	NA	NA	NA	80.3924	2.56892	0.194475	100.225	30.6698	194.333	56.0823	82.1628	18.8824
ENSG00000147454	51312	SLC25A37	chr8	2963.03	2.56618	0.0267947	4811.52	1826.83	9183	785.373	635.747	535.735
ENSG00000228065	NA	NA	NA	511.257	2.56261	0.0114914	1278.62	137.97	769.771	365.808	306.217	209.152
ENSG00000187944	401027	C2orf66	chr2	25.3966	2.55751	0.73167	78.5064	0	0	29.8008	30.7168	13.3558
ENSG00000163909	26508	HEYL	chr1	21.9418	2.55589	0.733748	42.7847	7.27362	0	28.8941	52.6986	0
ENSG00000272844	NA	NA	NA	43.8653	2.55306	0.50879	85.5623	35.1829	128.929	1.94399	10.3597	1.21351
ENSG00000169213	5865	RAB3B	chr1	57.2297	2.55279	0.641489	226.287	38.9627	2.3395	60.9605	14.8281	0
ENSG00000238113	103352539	LINC01410	NA	320.515	2.55218	0.0721118	325.09	105.646	993.28	250.858	129.239	118.979
ENSG00000185010	2157	F8	chrX	99.4965	2.55006	0.520973	305.486	60.8783	51.3757	107.242	71.9963	0
ENSG00000272138	101927067	LINC01607	NA	23.8758	2.54564	0.483812	40.6518	13.1125	79.7289	1.46002	0.970837	7.33067
ENSG00000232046	100507073	LINC01798	NA	23.853	2.54039	0.519943	26.2649	4.66057	67.1783	27.5	5.97692	11.5371
ENSG00000165985	389941	C1QL3	chr10	43.3613	2.53665	0.360579	111.304	17.4387	76.0837	8.90069	31.6543	14.7867
ENSG00000260583	282566	LINC00515	chr21	25.5608	2.53577	0.510758	34.7529	1.784	61.5799	24.8957	15.373	14.9796
ENSG00000280734	NA	NA	NA	121.36	2.53461	0.498178	162.69	88.2265	347.193	46.8752	83.1727	0
ENSG00000275896	5645	PRSS2	NA	4642.61	2.53403	0.0060025	9089.04	1136.99	10478	3191.76	1718.18	2241.73
ENSG00000291096	200810	ALG1L1P	chr3	34.1139	2.53304	0.400361	40.0593	11.5408	119.538	9.46925	7.99402	16.0817
ENSG00000245651	283387	LOC283387	NA	22.2012	2.53302	0.749788	97.8854	0	0	11.1286	7.31616	16.8769
ENSG00000261799	NA	NA	NA	290.607	2.53272	0.602173	451.856	252.183	1007.61	0	31.9953	0
ENSG00000111837	4117	MAK	chr6	36.5524	2.53093	0.653147	67.8982	22.9665	73.9392	0	53.0305	1.47969
ENSG00000290838	654816	NCF1B	chr7	36.43	2.529	0.388001	77.3617	14.9324	46.1816	26.8532	46.7827	6.46841
ENSG00000239911	NA	NA	NA	119.19	2.52443	0.370832	132.491	94.2877	433.156	25.1795	26.2728	3.75314
ENSG00000156206	161502	CFAP161	chr15	65.1868	2.51945	0.264118	126.821	35.1574	147.446	39.3864	30.3491	11.9603
ENSG00000136014	84101	USP44	chr12	33.1303	2.51673	0.718142	99.4462	24.7667	41.8739	32.6951	0	0
ENSG00000256671	100288695	LIMS4	NA	243.785	2.5165	0.168815	734.411	164.868	365.098	68.9837	102.109	27.2384
ENSG00000249731	NA	NA	NA	22.2741	2.51501	0.662031	36.6723	16.5173	58.0574	19.4361	2.96113	0
ENSG00000169314	150248	C22orf15	chr22	66.8542	2.51464	0.513024	263.896	15.6965	1.68748	43.2189	45.7219	30.9046
ENSG00000108984	5608	MAP2K6	chr17	161.987	2.51424	0.232829	463.531	61.2092	59.091	197.252	159.964	30.8744
ENSG00000290976	162632	USP32P1	chr17	53.1409	2.5127	0.716439	9.98051	0	127.016	157.874	0	23.9745
ENSG00000122512	5395	PMS2	chr7	678.823	2.51248	0.10861	521.897	262.713	2232.77	185.318	650.196	220.045
ENSG00000287546	NA	NA	NA	30.1011	2.51246	0.668166	12.3713	25.7081	134.477	0.916974	7.1334	0
ENSG00000234705	NA	NA	NA	219.716	2.5043	0.0583625	559.796	72.8965	379.63	73.8618	139.266	92.845
ENSG00000159339	23569	PADI4	chr1	591.922	2.50389	0.0718771	904.542	111.097	1072.31	260.093	965.991	237.498
ENSG00000186205	64757	MTARC1	chr1	47.9757	2.50366	0.667912	208.154	0.896657	11.196	0	29.1402	38.4673
ENSG00000135119	84900	RNFT2	chr12	359.691	2.50082	0.118475	965.075	184.466	592.053	267.639	58.3052	90.6072
ENSG00000075043	3785	KCNQ2	chr20	72.9903	2.49402	0.20209	186.147	33.4042	133.493	31.1282	30.3754	23.3945
ENSG00000236939	NA	NA	NA	99.8471	2.49372	0.344413	254.907	65.8569	174.449	14.0183	80.1036	9.7484
ENSG00000223855	441307	PDGFA-DT	chr7	93.9518	2.49207	0.686444	372.877	0	0	58.3435	66.1179	66.3726
ENSG00000176222	342908	ZNF404	chr19	227.916	2.49	0.602252	293.567	200.276	836.335	0	37.3201	0
ENSG00000255418	NA	NA	NA	28.7168	2.48788	0.519373	33.9783	1.81581	87.9715	16.0641	12.4228	20.0484
ENSG00000286677	NA	NA	NA	96.8461	2.48693	0.42024	30.1079	73.1801	425.328	18.4716	26.0341	7.95512
ENSG00000247746	158880	USP51	chrX	406.142	2.48596	0.264662	694.377	332.494	1281.07	83.7759	24.8467	20.2841
ENSG00000290905	107126360	AOX3P	NA	216.081	2.48222	0.165253	320.815	42.2451	586.226	176.077	50.742	120.381
ENSG00000170906	4696	NDUFA3	chr19	1343.24	2.48199	0.0131881	2163.63	681.917	3601.72	496.474	766.077	349.6
ENSG00000229267	101928103	SNHG31	NA	155.235	2.48151	0.365637	183.998	5.04635	340.635	262.503	49.3336	89.893
ENSG00000139579	79035	NABP2	chr12	444.689	2.48105	0.0855067	1071.39	318.028	1096.48	47.5327	64.7251	69.9855
ENSG00000234142	NA	NA	NA	44.5402	2.47744	0.593366	5.74976	32.8551	186.626	6.02429	34.5593	1.42674
ENSG00000290908	NA	NA	NA	33.709	2.47582	0.760224	0	18.1525	108.044	74.8421	0	1.21485
ENSG00000143819	2052	EPHX1	chr1	147.456	2.47488	0.182167	358.918	97.9775	300.834	54.1774	52.2172	20.6122
ENSG00000204947	155054	ZNF425	chr7	54.2026	2.46927	0.426731	91.3071	38.6403	184.247	0	0.808351	10.2133
ENSG00000116191	55103	RALGPS2	chr1	304.281	2.46921	0.0525846	292.756	88.852	699.944	326.533	327.237	90.3665
ENSG00000254852	642799	NPIPA2	NA	22.0701	2.46693	0.505113	31.3416	8.09303	56.3693	7.80805	21.0452	7.76336
ENSG00000176049	9832	JAKMIP2	chr5	906.049	2.46678	0.0892116	1446.64	553.635	2227.37	367.899	729.195	111.554
ENSG00000234171	100506054	RNASEH1-DT	chr2	417.14	2.46457	0.0758875	626.82	250.866	1204.53	137.697	202.351	80.574
ENSG00000227617	100861402	CERS6-AS1	chr2	46.6102	2.46156	0.701278	216.635	42.0103	14.7297	6.28596	0	0
ENSG00000247134	105379362	LOC105379362	NA	946.068	2.46077	0.0218045	1293.58	476.535	2686.73	437.142	535.916	246.507
ENSG00000166450	283659	PRTG	chr15	276.375	2.45759	0.358821	675.265	143.671	137.233	253.702	443.779	4.60075
ENSG00000272525	NA	NA	NA	58.0872	2.45759	0.288477	112.887	26.5617	124.917	21.0532	46.4414	16.663
ENSG00000112309	135152	B3GAT2	chr6	106.949	2.45723	0.126416	286.747	48.4589	212.778	25.2918	25.8952	42.5223
ENSG00000048052	9734	HDAC9	chr7	798.288	2.45682	0.0216882	2158.06	205.365	1071.99	444.006	527.404	382.911
ENSG00000221990	NA	NA	NA	63.7138	2.45562	0.417102	193.211	40.3311	65.5609	12.8825	63.5114	6.78597
ENSG00000111962	10090	UST	chr6	256.826	2.45411	0.570899	7.66252	0	622.92	333.893	461.346	115.132
ENSG00000286409	NA	NA	NA	29.0574	2.44968	0.69729	1.65549	23.4602	126.705	16.7732	5.75058	0
ENSG00000265458	105371941	NARF-AS2	NA	47.061	2.44655	0.529656	138.685	10.7625	2.56058	38.0494	77.0694	15.2388
ENSG00000288710	NA	NA	NA	31.2424	2.44642	0.574605	1.87916	7.98323	72.8745	31.4935	67.5198	5.70391
ENSG00000275481	NA	NA	NA	100.176	2.44343	0.386668	48.4179	35.1561	383.941	9.96103	79.2685	44.3111
ENSG00000066279	259266	ASPM	chr1	156.207	2.44336	0.434696	137.787	128.02	568.883	54.7286	46.274	1.54793
ENSG00000272523	NA	NA	NA	84.5802	2.44239	0.306347	145.946	13.3587	83.7582	42.729	192.741	28.9491
ENSG00000176868	NA	NA	NA	275.296	2.44062	0.820554	434.884	256.937	959.957	0	0	0
ENSG00000163645	131831	ERICH6	chr3	22.9992	2.43658	0.630765	6.26166	14.9313	104.87	0.432845	6.09654	5.40228
ENSG00000124491	2162	F13A1	chr6	5953.91	2.43517	0.273353	20611.4	230.066	2178.82	4190.47	4529.21	3983.5
ENSG00000269982	NA	NA	NA	26.3777	2.43347	0.761403	124.388	2.07356	0	10.8337	0	20.9708
ENSG00000198711	619518	SSBP3-AS1	NA	60.5147	2.43191	0.494233	110.884	2.05538	134.253	63.635	8.84079	43.4203
ENSG00000281691	100775107	RBM5-AS1	chr3	90.0882	2.43084	0.296756	247.983	64.8063	175.896	11.1217	27.0227	13.6995
ENSG00000083807	10998	SLC27A5	chr19	271.985	2.43061	0.207085	617.868	201.976	586.377	89.8621	114.825	21.0006
ENSG00000102230	9468	PCYT1B	chrX	293.22	2.42938	0.0287684	365.985	91.0825	501.637	340.273	390.344	69.9966
ENSG00000291094	NA	NA	NA	487.21	2.42798	0.304788	965.153	426.859	1423.09	18.2868	72.4798	17.3901
ENSG00000250116	100506142	RHOQ-AS1	NA	88.3851	2.42645	0.33264	186.322	7.021	131.704	48.0099	105	52.2534
ENSG00000276900	NA	NA	NA	241.786	2.42529	0.118294	226.916	101.925	868.718	67.6248	83.5261	102.003
ENSG00000278903	124905312	LOC124905312	NA	87.8456	2.42481	0.320526	87.6736	57.6489	311.35	17.0859	37.0775	16.2378
ENSG00000230623	NA	NA	NA	69.4596	2.4173	0.342758	37.9236	24.7401	222.348	40.9647	66.6973	24.084
ENSG00000228395	NA	NA	NA	44.8355	2.41729	0.612825	19.5507	14.9561	193.1	0	16.6295	24.7768
ENSG00000279968	100507462	CCDC28A-AS1	chr6	30.5964	2.41708	0.59149	84.0656	17.0667	11.2107	39.1428	31.497	0.595649
ENSG00000133627	57180	ACTR3B	chr7	180.543	2.41447	0.526247	76.0166	0	463.974	139.411	302.632	101.224
ENSG00000150636	79839	CCDC102B	chr18	199.275	2.41044	0.30564	661.856	125.813	133.019	51.9267	199.13	23.9055
ENSG00000289019	124900711	LOC124900711	NA	43.034	2.40971	0.653162	0	24.372	192.815	15.2603	13.8825	11.8748
ENSG00000135953	84804	MFSD9	chr2	183.727	2.40959	0.326261	238.514	139.216	543.449	108.533	64.3721	8.27781
ENSG00000288806	NA	NA	NA	33.3421	2.40708	0.683547	120.744	6.86557	0	6.43265	50.0787	15.9323
ENSG00000237476	101928891	LINC01637	NA	45.9121	2.40435	0.647698	49.8297	38.6572	155.136	29.918	1.93124	0
ENSG00000116138	23341	DNAJC16	chr1	663.915	2.40365	0.103551	1521.63	479.299	1458.93	194.79	245.041	83.7961
ENSG00000153246	22925	PLA2R1	chr2	140.739	2.4022	0.430921	55.1594	4.12341	421.027	73.4796	204.294	86.3478
ENSG00000249209	NA	NA	NA	60.2201	2.40178	0.414445	184.797	49.8011	103.585	8.45336	10.0371	4.64721
ENSG00000177954	6232	RPS27	chr1	49082.8	2.39958	0.000160135	103228	21238.1	114612	19030.4	16342.1	20046.8
ENSG00000235989	150291	MORC2-AS1	chr22	353.412	2.39847	0.178184	670.248	249.078	972.062	134.551	32.2433	62.293
ENSG00000144283	8502	PKP4	chr2	576.926	2.39818	0.0356261	1666.83	305.909	952.264	226.752	119.436	190.367
ENSG00000246889	NA	NA	NA	29.6243	2.39798	0.717758	94.8524	3.28759	1.83547	0	62.2681	15.5025
ENSG00000277632	6348	CCL3	chr17	108.875	2.39795	0.649048	61.6126	103.372	483.122	5.14289	0	0
ENSG00000064199	53340	SPA17	chr11	43.8592	2.3956	0.567858	105.029	26.4078	71.3861	0.815108	52.5304	6.98692
ENSG00000163554	6708	SPTA1	chr1	299.183	2.39198	0.034686	546.862	81.6397	610.341	204.958	212.957	138.341
ENSG00000291029	360132	FKBP9P1	chr7	46.8429	2.39193	0.538397	9.47123	35.889	208.472	14.5658	7.08235	5.5769
ENSG00000175164	28	ABO	chr9	1196.87	2.3895	0.0110047	3190.05	439.869	1697.38	546.508	814.634	492.762
ENSG00000162065	57465	TBC1D24	chr16	404.555	2.38764	0.122652	437.606	256.591	1301.06	185.239	171.547	75.2854
ENSG00000138646	51191	HERC5	chr4	645.444	2.38679	0.0232212	911.213	305.732	1767.26	296.879	385.273	206.306
ENSG00000290124	NA	NA	NA	33.2902	2.38311	0.488287	55.3422	26.152	108.209	2.01063	3.00487	5.02217
ENSG00000182324	3770	KCNJ14	chr19	102.841	2.38183	0.346562	44.8801	19.0059	358.814	65.2633	70.646	58.434
ENSG00000184786	6991	DYNLT2	chr6	165.627	2.38069	0.450844	54.8349	4.07621	573.355	179.137	65.7626	116.594
ENSG00000169413	6039	RNASE6	chr14	163.092	2.38067	0.435692	34.2442	138.627	762.969	20.084	8.35514	14.272
ENSG00000287463	NA	NA	NA	26.0479	2.37775	0.495868	70.2787	15.5299	45.0113	12.6674	6.16048	6.63971
ENSG00000236869	112840933	ZKSCAN7-AS1	NA	29.7893	2.37679	0.463321	83.5469	18.9272	58.7802	3.98394	5.19054	8.30696
ENSG00000135838	80896	NPL	chr1	411.661	2.37568	0.232829	309.923	248.492	1573.97	34.874	188.245	114.466
ENSG00000068489	55771	PRR11	chr17	434.233	2.36913	0.310544	562.214	328.081	1439.46	16.0741	200.583	58.9871
ENSG00000181938	64785	GINS3	chr16	23.8927	2.36866	0.764733	96.9123	21.0674	10.8501	14.5268	0	0
ENSG00000225975	101927621	ZNF567-DT	NA	238.606	2.36449	0.0597207	356.386	107.446	599.522	137.267	153.093	77.9234
ENSG00000259291	109729181	ZNF710-AS1	NA	339.244	2.3627	0.0758913	412.234	111.118	1066.06	152.072	117.963	176.021
ENSG00000184898	375287	RBM43	chr2	135.098	2.35945	0.368618	70.2899	57.8322	476.053	140.658	17.3085	48.4476
ENSG00000187164	57698	SHTN1	chr10	400.599	2.35481	0.18828	755.679	41.4647	1061.46	82.07	149.373	313.548
ENSG00000172403	171024	SYNPO2	chr4	66.0818	2.35136	0.372524	165.368	45.414	147.084	3.92669	19.0976	15.6002
ENSG00000186472	27445	PCLO	chr7	510.148	2.35046	0.0745653	895.524	253.126	1310.84	100.298	322.085	179.015
ENSG00000124743	401265	KLHL31	chr6	79.9915	2.35031	0.307731	109.554	54.0186	254.784	21.9504	23.4758	16.1666
ENSG00000204086	29935	RPA4	chrX	58.4415	2.34865	0.388119	61.1957	22.1015	207.388	23.058	6.27579	30.6295
ENSG00000147003	57393	CLTRN	chrX	52.5433	2.3486	0.598437	130.596	0	59.4178	32.2191	55.6617	37.3655
ENSG00000164989	203238	CCDC171	chr9	1822.59	2.34684	0.00620085	4229.43	924.379	3174.94	1114.12	961.332	531.335
ENSG00000289444	NA	NA	NA	102.398	2.34574	0.549131	100.349	0	240.736	113.396	92.7919	67.1129
ENSG00000261460	NA	NA	NA	24.8117	2.34378	0.729042	83.2112	2.05833	0	2.70818	46.5339	14.3587
ENSG00000257176	100506606	LOC100506606	NA	193.775	2.34249	0.56818	31.8865	111.975	533.111	204.714	280.965	0
ENSG00000142675	10256	CNKSR1	chr1	384.87	2.34185	0.166807	1147.24	63.4461	300.504	247.339	328.141	222.552
ENSG00000259040	100526836	BLOC1S5-TXNDC5	chr6	635.837	2.34089	0.820573	1343.25	612.284	1759.83	0	99.6551	0
ENSG00000271335	NA	NA	NA	77.4367	2.3393	0.510521	172.698	1.26758	25.4153	154.399	72.5507	38.2905
ENSG00000289317	NA	NA	NA	31.4468	2.33852	0.572056	43.0486	28.0106	105.719	4.9393	5.72663	1.23647
ENSG00000226252	NA	NA	NA	70.9269	2.33457	0.351506	49.4305	21.8136	249.936	36.1171	30.7403	37.5242
ENSG00000150867	5305	PIP4K2A	chr10	16081.9	2.3314	0.105279	24202	12669.6	50382.8	2711.57	4376.12	2149.4
ENSG00000161911	340205	TREML1	chr6	1365.85	2.32884	0.227128	4364.7	118.923	694.816	897.96	1230.25	888.447
ENSG00000286037	NA	NA	NA	100.66	2.32597	0.251422	280.567	44.4819	189.366	8.86295	31.412	49.2732
ENSG00000074966	7294	TXK	chr4	87.6135	2.32116	0.2648	92.038	34.9727	235.269	87.0804	45.8385	30.4824
ENSG00000169752	145957	NRG4	chr15	142.194	2.31713	0.33552	230.929	119.69	418.292	27.6131	46.2171	10.4251
ENSG00000225231	100506159	LINC02470	NA	144.697	2.31614	0.27713	305	15.7513	299.409	91.4663	50.5252	106.031
ENSG00000164037	150159	SLC9B1	chr4	85.4042	2.31591	0.466191	127.87	55.1922	236.773	3.04045	71.7924	17.7573
ENSG00000288759	NA	NA	NA	64.1067	2.31379	0.308369	139.748	43.6305	166.992	8.24832	8.01946	18.0016
ENSG00000260278	NA	NA	NA	76.662	2.31202	0.299254	106.966	42.9837	195.575	62.8921	33.6812	17.8745
ENSG00000237149	100131213	ZNF503-AS2	chr10	27.0481	2.31152	0.672463	0.727573	17.8885	99.1589	11.6828	30.6495	2.18112
ENSG00000165821	6297	SALL2	chr14	121.118	2.31132	0.311669	245.734	82.7886	265.254	91.7941	20.5696	20.5683
ENSG00000288536	NA	NA	NA	55.4301	2.30882	0.519588	178.173	46.2461	67.7001	31.8175	5.30447	3.34002
ENSG00000255733	100885789	IFNG-AS1	NA	44.1842	2.30631	0.711413	54.9669	43.6365	159.913	0	6.58936	0
ENSG00000232671	100507670	ZNF687-AS1	NA	65.9731	2.30267	0.353416	80.5104	41.5767	186.89	34.8958	39.9239	12.0415
ENSG00000024526	55635	DEPDC1	chr1	170.159	2.30236	0.686444	221.692	151.255	524.288	0	123.718	0
ENSG00000268204	NA	NA	NA	50.8847	2.30147	0.611251	55.2443	0	82.2443	29.9494	109.934	27.9362
ENSG00000261218	NA	NA	NA	146.892	2.2988	0.193075	183.754	78.3673	390.585	124.67	66.1753	37.7993
ENSG00000274020	388685	LINC01138	chr1	278.148	2.29752	0.119387	281.817	82.9637	734.328	151.226	294.795	123.759
ENSG00000167525	147011	PROCA1	chr17	188.534	2.29503	0.173449	386.358	52.242	273.652	77.5826	258.961	82.4077
ENSG00000196172	148213	ZNF681	chr19	228.553	2.29027	0.604933	0	163.587	1015.06	49.9735	98.9144	43.7879
ENSG00000143369	1893	ECM1	chr1	23.9713	2.28894	0.708698	92.1241	7.53597	9.46794	21.5012	0	13.1987
ENSG00000070087	5217	PFN2	chr3	406.971	2.28881	0.172534	651.792	313.387	1138.47	127.83	158.036	52.3114
ENSG00000147874	54801	HAUS6	chr9	618.242	2.28596	0.0490939	958.457	140.613	1450.57	395.978	410.088	353.745
ENSG00000122224	4063	LY9	chr1	50.1227	2.28556	0.730734	19.0635	48.4819	217.83	15.3604	0	0
ENSG00000221817	101929145	PPP3CB-AS1	NA	443.992	2.28512	0.0866379	515.58	212.019	1337.43	141.628	289.367	167.925
ENSG00000129317	83448	PUS7L	chr12	701.678	2.28408	0.0357462	1120.05	332.289	1824.3	215.056	446.265	272.107
ENSG00000255321	NA	NA	NA	33.6091	2.28361	0.647309	152.586	19.3653	1.05357	13.645	2.83145	12.1728
ENSG00000232063	NA	NA	NA	557.877	2.28229	0.402312	659.881	495.949	1796	78.5078	308.102	8.82244
ENSG00000128487	92521	SPECC1	chr17	1268.39	2.27926	0.0370167	1892.84	653.626	2521.37	906.9	1380.33	255.302
ENSG00000285253	54816	ZNF280D	chr15	61.5597	2.27853	0.385031	72.3217	25.0257	134.628	22.5185	97.2615	17.6034
ENSG00000198796	115701	ALPK2	chr18	42.0515	2.27826	0.646302	85.6648	0	75.6569	48.0181	9.69236	33.2771
ENSG00000268182	147670	SMIM17	chr19	45.8915	2.27742	0.656914	1.43573	16.3321	189.171	1.37845	44.2373	22.7947
ENSG00000183066	164684	WBP2NL	chr22	131.455	2.27655	0.347342	209.305	101.37	324.966	83.1284	61.1666	8.79364
ENSG00000160145	8997	KALRN	chr3	115.448	2.27312	0.576428	110.103	77.8511	266.084	48.0094	190.64	0
ENSG00000231412	NA	NA	NA	84.5226	2.27306	0.673955	169.005	85.7146	245.514	0	6.90232	0
ENSG00000164241	401207	C5orf63	chr5	806.011	2.27213	0.136765	1367.21	625.911	2195.23	209.226	326.478	112.008
ENSG00000111785	55188	RIC8B	chr12	437.764	2.27206	0.266361	404.471	368.615	1575.76	131.045	105.156	41.5322
ENSG00000163751	1359	CPA3	chr3	655.525	2.2707	0.0976387	1107.48	446.008	1601.05	262.659	400.888	115.07
ENSG00000131697	261734	NPHP4	chr1	111.714	2.27008	0.51518	52.9608	1.04473	285.212	82.5629	179.501	69.0037
ENSG00000204934	401431	ATP6V0E2-AS1	chr7	24.7186	2.26071	0.740626	2.45485	0.667076	0	59.0473	86.1422	0
ENSG00000235381	NA	NA	NA	68.5276	2.25966	0.505247	12.3368	15.4875	290.22	17.2213	28.2095	47.6911
ENSG00000133138	54885	TBC1D8B	chrX	170.549	2.25867	0.374304	483.768	145.839	256	36.8561	91.542	9.29028
ENSG00000163563	4332	MNDA	chr1	423.808	2.25711	0.560889	137.3	436.84	1965.61	0	0	3.10128
ENSG00000126353	1236	CCR7	chr17	105.51	2.25511	0.61613	2.86952	72.2619	520.572	0	0	37.3544
ENSG00000096872	80173	IFT74	chr9	1277.39	2.25466	0.0562475	2858.89	891.736	2702.32	377.464	560.065	273.851
ENSG00000274015	105370532	LOC105370532	NA	36.5618	2.25296	0.427627	51.4789	11.4355	62.0422	33.7354	48.2753	12.4039
ENSG00000237638	400958	LINC02245	chr2	318.43	2.25237	0.209362	430.107	224.373	888.53	85.439	229.744	52.3881
ENSG00000142794	84224	NBPF3	chr1	84.0471	2.25103	0.556597	158.998	23.3885	2.61097	50.2252	258.785	10.2757
ENSG00000271857	NA	NA	NA	39.4593	2.24799	0.447433	59.4337	24.9769	104.418	24.6772	13.8272	9.42333
ENSG00000261202	114841040	TNRC6B-DT	NA	60.8601	2.2466	0.611055	77.8324	50.554	162.298	39.1449	35.3311	0
ENSG00000138669	5593	PRKG2	chr4	496.632	2.243	0.204193	140.515	84.6614	988.913	1001.06	611.048	153.593
ENSG00000288596	56260	C8orf44	chr8	446.912	2.24149	0.0964377	613.807	219.85	1123.73	154.867	422.153	147.065
ENSG00000264808	NA	NA	NA	29.1199	2.24138	0.770117	0	0	107.007	20.3485	24.7253	22.6391
ENSG00000236526	NA	NA	NA	79.4335	2.23733	0.398544	211.426	58.7705	150.927	32.1046	5.35078	18.0218
ENSG00000141748	390790	ARL5C	chr17	36.4033	2.23667	0.764886	1.79298	0	0	33.6231	183.004	0
ENSG00000073711	5523	PPP2R3A	chr3	340.774	2.23171	0.157149	344.788	58.0766	860.342	290.765	292.637	198.035
ENSG00000148950	196294	IMMP1L	chr11	430.386	2.23145	0.210252	331.566	326.152	1662.95	71.1418	92.4257	98.0838
ENSG00000203618	2812	GP1BB	NA	3791.38	2.23123	0.121256	12261.9	1104.24	2183.2	1970.41	3256.11	1972.42
ENSG00000198915	221002	RASGEF1A	chr10	183.125	2.23118	0.276494	96.4231	70.0098	685.147	66.6646	84.3047	96.2014
ENSG00000254873	NA	NA	NA	336.178	2.22964	0.165427	746.297	283.549	901.475	12.1681	9.39347	64.1875
ENSG00000261879	100130950	ZNF594-DT	chr17	81.4684	2.22828	0.593189	188.952	69.8536	138.725	52.0649	39.215	0
ENSG00000248668	100874002	OXCT1-AS1	NA	62.124	2.22604	0.326344	166.544	33.8271	91.8657	27.7602	30.924	21.8237
ENSG00000142959	266675	BEST4	chr1	25.0531	2.22407	0.612031	23.6837	21.5512	92.8416	1.81977	7.07875	3.34388
ENSG00000121895	80008	TMEM156	chr4	375.309	2.2229	0.270988	468.615	140.75	856.665	52.0335	590.595	143.194
ENSG00000289697	NA	NA	NA	1188.46	2.21925	0.17487	1883.01	869.66	3382.36	124.852	609.662	261.239
ENSG00000164935	81501	DCSTAMP	chr8	46.0106	2.21896	0.758856	4.77784	0	211.345	0	13.5524	46.388
ENSG00000273295	NA	NA	NA	67.5061	2.21775	0.737561	8.64442	71.65	324.742	0	0	0
ENSG00000106692	2218	FKTN	chr9	237.996	2.21751	0.222562	171.605	126.241	692.253	128.771	250.714	58.3942
ENSG00000150540	3176	HNMT	chr2	202.953	2.21498	0.58592	48.6546	0.380987	806.87	84.0074	93.0687	184.737
ENSG00000183023	6546	SLC8A1	chr2	147.089	2.21462	0.628532	29.0156	97.6085	425.729	40.8936	289.289	0
ENSG00000198752	9578	CDC42BPB	chr14	185.473	2.2146	0.458969	14.3339	116.101	738.654	76.3862	121.898	45.4641
ENSG00000145949	340156	MYLK4	chr6	85.9745	2.21447	0.57253	7.50903	4.94275	146.287	310.078	18.9081	28.1221
ENSG00000179477	242	ALOX12B	chr17	158.242	2.21337	0.356089	157.926	63.0526	591.875	33.7766	4.17531	98.6446
ENSG00000128596	64753	CCDC136	chr7	286.293	2.21185	0.377758	700.768	8.66595	271.728	186.346	348.29	201.959
ENSG00000196296	487	ATP2A1	chr16	82.0955	2.21122	0.34416	232.407	58.9367	117.406	24.9358	42.3341	16.5529
ENSG00000288684	NA	NA	NA	279.38	2.21035	0.0949212	428.583	169.755	754.02	121.957	116.302	85.6655
ENSG00000291101	NA	NA	NA	27.3694	2.21035	0.729123	99.464	18.9517	0	13.5396	30.1159	2.14513
ENSG00000156265	56911	MAP3K7CL	chr21	863.744	2.21009	0.259433	3075.07	215.663	330.848	270.398	769.931	520.553
ENSG00000224616	NA	NA	NA	609.406	2.2092	0.0822671	1397.68	441.365	1246.47	215.5	223.677	131.744
ENSG00000288598	105370174	LOC105370174	NA	114.664	2.20915	0.52602	137.721	117.92	415.632	11.6416	3.09149	1.97989
ENSG00000234327	101928000	ZNF232-AS1	NA	423.776	2.20911	0.118318	802.373	311.174	1069.07	99.7167	167.259	93.0597
ENSG00000137760	91801	ALKBH8	chr11	161.894	2.20908	0.239748	275.786	100.576	290.231	131.858	151.893	21.0219
ENSG00000089682	55285	RBM41	chrX	834.288	2.20869	0.0794536	680.162	381.509	2321.66	670.67	684.492	267.238
ENSG00000231616	124900638	LOC124900638	NA	54.999	2.20835	0.637924	0.800313	40.6269	219.949	33.6435	27.9387	7.03517
ENSG00000231770	NA	NA	NA	742.22	2.20522	0.094346	982.903	529.822	2320.75	205.486	228.322	186.044
ENSG00000242288	113939925	BMS1P4-AGAP5	NA	43.7844	2.20481	0.744402	85.7277	0	0	87.7855	70.5761	18.6173
ENSG00000269226	122394733	TMSB15C	NA	129.499	2.20374	0.398621	111.081	93.8965	470.555	8.4759	60.6734	32.3137
ENSG00000249884	100526767	RNF103-CHMP3	chr2	139.026	2.20368	0.246777	314.075	85.3708	228.997	48.6884	124.628	32.3963
ENSG00000262265	NA	NA	NA	110.577	2.20344	0.270241	234.558	59.2355	212.846	27.2175	91.7355	37.87
ENSG00000124613	346157	ZNF391	chr6	156.931	2.20312	0.401132	56.7779	9.85065	391.63	174.093	223.05	86.1877
ENSG00000173218	81839	VANGL1	chr1	361.7	2.20258	0.155283	479.827	228.414	1123.5	57.498	161.221	119.742
ENSG00000255139	NA	NA	NA	23.6643	2.19951	0.722105	8.72519	0	92.1273	5.28742	13.7988	22.0469
ENSG00000288823	NA	NA	NA	22.5786	2.19871	0.787611	71.3574	0	0	10.8307	37.7193	15.5643
ENSG00000155754	151254	C2CD6	chr2	31.4754	2.19854	0.726142	101.794	1.27421	0	46.2835	18.226	21.2751
ENSG00000197013	353088	ZNF429	chr19	556.999	2.19758	0.0806018	1214.35	189.766	907.581	198.726	558.58	272.994
ENSG00000197360	148198	ZNF98	chr19	33.1697	2.19549	0.673893	67.444	0	63.434	27.3311	11.606	29.203
ENSG00000291006	730101	LOC730101	chr6	207.368	2.19516	0.440629	115.903	175.858	725.287	77.7766	141.643	7.74137
ENSG00000183336	552900	BOLA2	chr16	514.429	2.19484	0.183014	874.284	421.857	1376.31	147.97	197.157	68.9993
ENSG00000169020	521	ATP5ME	chr4	1933.33	2.19378	0.00590326	3241.34	796.273	4669.28	1076.23	883.781	933.055
ENSG00000267060	100885848	PTGES3L	chr17	83.5982	2.19338	0.487581	10.1628	30.6561	280.007	81.3303	66.705	32.7273
ENSG00000137269	55227	LRRC1	chr6	126.446	2.19218	0.452089	52.9576	94.6261	423.892	66.1032	112.326	8.77055
ENSG00000164161	64399	HHIP	chr4	94.5841	2.19199	0.402785	192.674	47.8707	173.593	10.096	111.054	32.2172
ENSG00000205791	503693	LOH12CR2	chr12	62.4967	2.19097	0.453545	41.4167	46.182	232.065	15.686	26.0102	13.6205
ENSG00000197782	284323	ZNF780A	chr19	34.6498	2.19052	0.53897	72.4895	22.5001	84.5867	1.84726	14.7969	11.6785
ENSG00000289364	NA	NA	NA	656.272	2.18969	0.346499	597.558	500.735	1850.2	174.048	779.485	35.6101
ENSG00000104228	23087	TRIM35	chr8	89.4746	2.18948	0.498025	274.102	78.6014	108.337	59.8065	10.788	5.21316
ENSG00000291173	643733	CASP4LP	chr11	214.241	2.18449	0.579915	51.6796	191.172	967.519	42.0435	0.29766	32.733
ENSG00000249460	NA	NA	NA	68.9102	2.1844	0.482727	135.367	45.4354	91.7946	26.1825	109.99	4.69125
ENSG00000237484	105372751	LINC01684	NA	22.0617	2.18351	0.687658	88.9006	5.3869	0.929326	8.8184	13.9143	14.4207
ENSG00000056736	55540	IL17RB	chr3	23.1473	2.1809	0.584835	72.7711	12.213	18.2196	9.14708	18.6771	7.85595
ENSG00000113100	1007	CDH9	chr5	70.7532	2.17942	0.625554	198.948	41.3348	100.606	0	58.8289	24.8014
ENSG00000120594	84898	PLXDC2	chr10	1995.64	2.17815	0.0378032	4279.43	1300.66	3879.56	829.772	1182.53	501.856
ENSG00000289564	NA	NA	NA	35.8835	2.1777	0.458969	65.5042	13.7863	69.8908	33.6311	16.3387	16.15
ENSG00000231131	101928687	LNCAROD	NA	632.095	2.17583	0.0834587	636.278	222.369	1645.97	350.026	655.034	282.897
ENSG00000242808	347689	SOX2-OT	chr3	35.296	2.17486	0.648313	121.221	30.0529	17.5982	7.84502	34.3018	0.756548
ENSG00000180209	29895	MYL11	chr16	54.1476	2.1741	0.417102	72.2737	15.7104	177.415	7.4468	12.1882	39.8512
ENSG00000151838	729665	CCDC175	chr14	120.447	2.17409	0.316502	72.0029	51.1328	376.682	109.978	64.7311	48.1539
ENSG00000230487	114796	PSMG3-AS1	chr7	202.553	2.17343	0.385629	700.458	103.04	38.3504	115.583	197.301	60.5821
ENSG00000130413	65975	STK33	chr11	993.318	2.17238	0.0808308	936.634	378.879	2995.9	449.193	705.942	493.365
ENSG00000206344	253018	HCG27	chr6	28.8168	2.17014	0.801124	119.526	26.5227	0	0.643646	26.209	0
ENSG00000233554	NA	NA	NA	26.8127	2.16965	0.795238	131.482	6.5091	0	0	0	22.8854
ENSG00000246174	100289388	KCTD21-AS1	chr11	44.9169	2.16935	0.422811	66.4575	26.7525	125.724	14.0972	20.6225	15.8473
ENSG00000246090	100507053	LOC100507053	chr4	104.719	2.16912	0.388732	59.344	43.5005	338.853	29.1398	112.435	45.041
ENSG00000255760	105369723	LINC02422	NA	63.4469	2.16724	0.512646	128.537	49.6938	106.614	41.0002	52.9257	1.91032
ENSG00000165995	783	CACNB2	chr10	320.749	2.167	0.228399	231.962	203.62	950.264	244.985	234.025	59.6362
ENSG00000224950	NA	NA	NA	56.5518	2.16605	0.797613	0	61.1579	274.561	0	3.5926	0
ENSG00000115523	10578	GNLY	chr2	36.1601	2.16481	0.72536	40.0745	39.3708	136.37	1.14551	0	0
ENSG00000134030	9811	CTIF	chr18	127.854	2.16412	0.365609	47.0185	60.7837	458.122	70.5455	79.0924	51.5645
ENSG00000188825	100130581	LINC00910	chr17	191.937	2.16234	0.135428	292.179	67.1952	507.221	96.4273	77.0322	111.567
ENSG00000278765	NA	NA	NA	36.9752	2.16025	0.626927	21.5065	31.2559	158.279	0	1.95232	8.85807
ENSG00000289380	NA	NA	NA	138.204	2.16021	0.276818	242.663	104.182	360.264	63.3606	28.3176	30.4362
ENSG00000166260	1353	COX11	chr17	1950.04	2.16009	0.0203049	3717.58	1164.73	4063.11	940.273	1238.36	576.186
ENSG00000140104	122616	CLBA1	chr14	50.8461	2.15924	0.706809	148.255	1.61414	0	58.4579	65.1867	31.5629
ENSG00000127249	84239	ATP13A4	chr3	102.007	2.15617	0.381119	92.3394	31.0129	324.054	82.9328	20.4414	61.2635
ENSG00000272831	NA	NA	NA	443.058	2.15554	0.172509	397.452	306.141	1526.52	135.26	167.57	125.407
ENSG00000259719	NA	NA	NA	61.132	2.15468	0.685809	213.15	32.2221	0	13.7622	92.0334	15.624
ENSG00000163536	5274	SERPINI1	chr3	1882.24	2.15287	0.153413	2670.85	1436.33	5083.4	536.445	1259.2	307.207
ENSG00000186446	115560	ZNF501	chr3	66.707	2.15264	0.755633	0	61.1936	273.425	48.0142	17.6087	0
ENSG00000073146	54456	MOV10L1	chr22	22.9998	2.15209	0.767576	34.3588	1.58734	1.37786	94.2672	0	6.40749
ENSG00000114013	942	CD86	chr3	85.699	2.15189	0.569118	255.64	89.9357	164.108	0	0	4.51112
ENSG00000267348	105372419	GEMIN7-AS1	NA	35.1991	2.15135	0.534223	47.075	27.6439	98.4049	13.8988	19.3106	4.86108
ENSG00000291050	100132288	TEKT4P2	chr21	112.231	2.15135	0.434419	56.0574	50.8598	462.829	5.78155	31.4778	66.3809
ENSG00000155099	55529	PIP4P2	chr8	633.304	2.15082	0.0958566	1098.45	124.174	1328.35	453.052	373.423	422.375
ENSG00000286931	NA	NA	NA	48.4979	2.15012	0.536771	103.388	40.1976	85.1073	34.4805	25.5922	2.22134
ENSG00000289952	NA	NA	NA	42.4546	2.15004	0.769529	9.59075	40.9456	172.257	31.935	0	0
ENSG00000229851	100506356	ARSD-AS1	NA	24.6322	2.14947	0.834438	111.794	25.187	0	10.8127	0	0
ENSG00000258708	100129794	SLC25A21-AS1	chr14	98.5393	2.14857	0.653162	43.738	104.289	418.877	4.61019	19.7224	0
ENSG00000165288	254065	BRWD3	chrX	341.872	2.14765	0.26856	564.201	240.31	818.961	52.749	303.545	71.4655
ENSG00000102287	2564	GABRE	chrX	38.1082	2.14718	0.745414	51.7705	40.8228	128.794	0	7.26122	0
ENSG00000196440	100131755	ARMCX4	chrX	198.986	2.14545	0.122107	284.799	93.3571	496.902	96.6828	139.327	82.8477
ENSG00000189157	100129583	FAM47E	chr4	161.572	2.14386	0.171303	150.852	58.3417	303.815	221.59	190.852	43.9833
ENSG00000272316	NA	NA	NA	124.355	2.14357	0.176581	233.197	55.3123	258.983	57.6161	84.9498	56.072
ENSG00000082074	2533	FYB1	chr5	2403.76	2.14272	0.0546209	5527.78	1751.38	4655.08	1024.53	909.283	554.516
ENSG00000183570	54039	PCBP3	chr21	90.2563	2.14215	0.356037	91.301	17.9516	213.035	52.8564	116.22	50.1736
ENSG00000143546	6279	S100A8	chr1	908.232	2.13562	0.508933	366.483	1001.55	4064.76	4.1459	5.96624	6.49199
ENSG00000226696	104355426	LENG8-AS1	NA	143.18	2.13541	0.333895	69.2846	44.9701	456.492	86.552	127.37	74.4094
ENSG00000154479	129881	CFAP210	chr2	280.037	2.13499	0.14411	585.347	213.232	666.161	59.6884	83.742	72.0522
ENSG00000235453	100129250	SMIM27	chr9	902.455	2.13481	0.0303467	1313.65	458.527	2234.69	432.293	626.286	349.283
ENSG00000264235	104968399	MYL12-AS1	NA	48.7808	2.13406	0.580293	5.39733	22.6304	202.819	15.1258	21.8591	24.8532
ENSG00000291143	NA	NA	NA	847.758	2.13333	0.135068	1126.6	659.23	2574.57	219.053	322.946	184.148
ENSG00000158869	2207	FCER1G	chr1	1665.15	2.13235	0.0260866	3163.59	1062.15	3668.26	748.091	853.273	495.509
ENSG00000288995	NA	NA	NA	283.387	2.13126	0.0606778	702.441	130.247	526.188	93.7758	97.4209	150.251
ENSG00000288924	NA	NA	NA	930.576	2.1294	0.102399	2305.44	798.879	2074.49	96.4379	106.256	201.956
ENSG00000259488	NA	NA	NA	80.5743	2.12781	0.530981	38.5849	70.8934	309.681	44.0524	13.1234	7.11135
ENSG00000222011	222234	FAM185A	chr7	281.138	2.1254	0.111069	553.35	119.856	446.411	139.461	318.529	109.219
ENSG00000234684	100507495	SDCBP2-AS1	chr20	343.264	2.12421	0.155322	885.113	197.199	338.159	241.08	314.575	83.4562
ENSG00000099308	23031	MAST3	chr19	963.451	2.12269	0.0602151	938.79	386.469	2563.78	809.155	664.759	417.757
ENSG00000130741	1968	EIF2S3	chrX	22270.3	2.12187	0.043108	37286.8	16624.9	61865.8	5983.31	5706.26	6155.01
ENSG00000197279	7718	ZNF165	chr6	1305.62	2.11921	0.192121	2578.96	121.806	2116.71	858.832	1198.32	959.072
ENSG00000273156	NA	NA	NA	344.522	2.11826	0.0606778	726.201	204.022	804.524	110.868	73.0496	148.468
ENSG00000008394	4257	MGST1	chr12	384.214	2.1179	0.0866826	527.685	197.542	868.898	216.145	371.074	123.942
ENSG00000011426	54443	ANLN	chr7	27.7489	2.1159	0.783435	72.8224	16.7387	0	44.7444	32.188	0
ENSG00000289156	107985892	LOC107985892	NA	72.6921	2.11581	0.483166	129.211	68.0869	184.828	21.7828	27.4378	4.80629
ENSG00000132514	10462	CLEC10A	chr17	53.2588	2.1152	0.78666	0.942373	59.9223	258.688	0	0	0
ENSG00000164291	153642	ARSK	chr5	388.142	2.11399	0.119259	451.844	242.718	1178.33	164.12	158.197	133.643
ENSG00000170522	79071	ELOVL6	chr4	450.305	2.11296	0.0841418	777.228	131.765	916.442	218.29	395.497	262.608
ENSG00000163617	57577	CCDC191	chr3	186.892	2.11142	0.296457	184.517	149.437	637.468	66.0319	42.8462	41.0514
ENSG00000215067	100506713	ALOX12-AS1	chr17	586.928	2.11062	0.104031	1488.26	352.321	815.57	213.293	470.965	181.16
ENSG00000035115	26751	SH3YL1	chr2	468.244	2.10595	0.0524204	801.07	256.317	1131.99	261.831	165.607	192.653
ENSG00000289056	NA	NA	NA	30.4657	2.1038	0.705358	90.4019	0.936948	1.06647	24.1138	45.8324	20.4424
ENSG00000180881	84698	CAPS2	chr12	137.811	2.10097	0.378843	138.505	117.682	455.013	31.3993	63.7931	20.4722
ENSG00000086288	51314	NME8	chr7	52.7628	2.10024	0.540488	176.286	5.86513	32.5239	20.4248	38.0013	43.4752
ENSG00000286219	100996717	NOTCH2NLC	NA	1184.82	2.09856	0.0814405	2603.28	327.295	855.313	1607.36	1234.43	481.273
ENSG00000165168	1536	CYBB	chrX	150.978	2.09463	0.516857	51.9314	136.085	681.964	0	0	35.8883
ENSG00000172260	257194	NEGR1	chr1	121.627	2.09105	0.588878	97.2774	0.53352	391.049	71.6668	55.256	113.979
ENSG00000197728	6231	RPS26	chr12	8005.5	2.09102	0.107556	5236.97	4186.32	23654.9	6625.33	5734.71	2594.76
ENSG00000198590	339883	APRG1	chr3	97.1167	2.09085	0.634714	52.9633	0	276.281	72.148	103.976	77.3317
ENSG00000161031	114770	PGLYRP2	chr19	79.6358	2.08882	0.364925	227.021	54.0888	103.306	24.2283	45.6459	23.5253
ENSG00000259673	100506686	IQCH-AS1	chr15	135.701	2.0885	0.189466	172.861	49.1062	208.925	208.734	133.804	40.7756
ENSG00000245937	644873	SLC12A2-DT	chr5	740.464	2.08625	0.216515	971.871	601.336	2000.51	286.562	484.089	98.4123
ENSG00000278662	102724117	LOC102724117	NA	68.3389	2.08356	0.388119	177.294	16.4175	78.5225	49.1583	44.7827	43.8584
ENSG00000185875	79896	THNSL1	chr10	305.192	2.08325	0.409762	156.031	256.125	1152.07	31.7564	182.687	52.4765
ENSG00000206530	55779	CFAP44	chr3	60.7352	2.08299	0.684192	13.3378	0	199.56	46.1387	54.9867	50.388
ENSG00000136319	91875	TTC5	chr14	1083.31	2.07907	0.126402	1556.53	638.86	2853.86	227.657	818.366	404.616
ENSG00000212978	339803	C2orf74-DT	chr2	283.042	2.07875	0.341344	431.337	210.723	760.838	23.063	201.648	70.6398
ENSG00000171490	26156	RSL1D1	chr16	35593.3	2.07763	0.079274	65467.3	30237	96100.5	6969.7	6746.52	8039.09
ENSG00000254122	56099	PCDHGB7	chr5	108.58	2.07736	0.668999	352.921	12.1958	0	129.536	85.2807	71.5445
ENSG00000155085	221264	AK9	chr6	391.253	2.07546	0.179706	316.182	163.106	1177.48	173.295	326.299	191.159
ENSG00000158715	85414	SLC45A3	chr1	52.4725	2.07507	0.687658	20.6452	44.9141	168.27	20.6198	60.3861	0
ENSG00000257725	105369891	LINC02399	NA	34.8103	2.07266	0.51518	33.6444	13.5326	99.2246	18.596	25.7665	18.0979
ENSG00000214432	101926911	VPS33B-DT	NA	39.3897	2.07239	0.739167	2.40275	28.327	154.929	0	41.5931	9.08619
ENSG00000144893	116931	MED12L	chr3	574.877	2.06962	0.0965136	959.608	141.886	1256.39	406.375	297.485	387.515
ENSG00000153832	130888	FBXO36	chr2	227.375	2.06829	0.285356	298.313	191.282	706.354	36.9113	83.2589	48.1322
ENSG00000267892	NA	NA	NA	30.6203	2.06812	0.621578	87.5765	5.02683	47.3667	14.75	1.79225	27.2092
ENSG00000165698	11092	SPACA9	chr9	138.689	2.06775	0.443487	204.848	13.4521	26.9397	110.474	434.47	41.9489
ENSG00000267279	NA	NA	NA	53.5831	2.06697	0.705046	204.728	39.9161	0	24.398	43.5606	8.89608
ENSG00000174776	151790	WDR49	chr3	680.748	2.0667	0.147959	986.429	411.27	1664.64	181.776	618.581	221.787
ENSG00000269983	NA	NA	NA	23.6887	2.06626	0.761368	0.936124	16.0428	107.646	0	7.65074	9.85595
ENSG00000162813	10380	BPNT1	chr1	390.448	2.06604	0.28185	759.356	383.923	1037.71	44.8471	71.1027	45.7491
ENSG00000005810	23077	MYCBP2	chr13	4125.18	2.06505	0.0169672	6736.46	2559.34	10694.6	1496.94	1657.29	1606.4
ENSG00000206562	131965	METTL6	chr3	476.014	2.06483	0.286042	426.976	380.67	1449.67	168.396	362.443	67.9321
ENSG00000206535	348801	LNP1	chr3	35.3604	2.0596	0.786858	138.043	0	0	26.9892	13.9947	33.1359
ENSG00000273061	101929351	CDC37L1-DT	NA	45.7323	2.05891	0.549576	22.0986	29.6317	132.265	46.7081	36.6625	7.02775
ENSG00000138738	11107	PRDM5	chr4	52.5913	2.05778	0.509056	76.355	34.5276	157.772	3.10137	22.3336	21.4587
ENSG00000189241	7259	TSPYL1	chr6	13098.5	2.05733	0.112576	20969.7	10205.7	30612.7	6870.97	7744.81	2187.22
ENSG00000248049	550112	UBA6-DT	chr4	476.819	2.05606	0.190974	909.159	357.951	868.236	304.925	351.28	69.364
ENSG00000122574	644150	WIPF3	chr7	175.471	2.05599	0.611055	201.565	56.1383	551.134	119.117	0	124.873
ENSG00000289443	NA	NA	NA	190.394	2.05501	0.238016	240.791	141.055	570.329	59.5665	76.6245	53.9992
ENSG00000290576	NA	NA	NA	25.8235	2.05494	0.766527	80.3381	0	1.13953	45.3786	8.3335	19.7512
ENSG00000185905	283897	C16orf54	chr16	492.522	2.05244	0.400361	574.212	505.284	1623.94	60.0244	167.16	24.507
ENSG00000239998	11027	LILRA2	chr19	284.318	2.05197	0.117708	379.082	58.3764	376.414	332.122	435.814	124.1
ENSG00000111358	2967	GTF2H3	chr12	826.395	2.05132	0.0888597	1122.42	497.944	2307.73	227.604	473.22	329.455
ENSG00000163611	152185	SPICE1	chr3	314.101	2.05122	0.148901	372.186	149.232	644.491	191.643	431.394	95.6626
ENSG00000154380	55740	ENAH	chr1	60.4522	2.05068	0.691489	209.55	63.6449	54.682	30.8371	3.99927	0
ENSG00000288670	NA	NA	NA	23.7094	2.05015	0.722391	0.943689	7.08843	107.75	6.42355	0.892152	19.1584
ENSG00000143228	83540	NUF2	chr1	160.227	2.05012	0.435942	316.768	156.903	395.093	13.0935	64.7059	14.796
ENSG00000286626	101929918	LOC101929918	NA	23.4986	2.04971	0.66783	77.918	6.96545	12.3048	2.78392	26.1537	14.8656
ENSG00000164221	153733	CCDC112	chr5	228.073	2.047	0.320908	374.242	180.214	505.518	68.2155	207.841	32.4088
ENSG00000233825	NA	NA	NA	123.911	2.04597	0.694509	254.33	143.608	339.077	6.45482	0	0
ENSG00000267421	101928982	ZFP28-DT	NA	22.2778	2.04592	0.728661	37.9563	18.4421	59.0083	0	13.2996	4.96018
ENSG00000186026	342909	ZNF284	chr19	223.799	2.04359	0.539071	72.2714	240.269	982.251	3.60867	28.96	15.4344
ENSG00000232677	100506930	LINC00665	chr19	1169.21	2.04337	0.0383532	2487.43	774.361	2305.78	454.968	604.612	388.085
ENSG00000204634	11138	TBC1D8	chr2	142.936	2.04293	0.207085	260.635	94.9225	346.771	42.7061	59.1606	53.422
ENSG00000172197	154141	MBOAT1	chr6	1369.92	2.04286	0.233929	1627.99	1262.66	4334.26	338.322	472.149	184.117
ENSG00000205930	NA	NA	NA	300.023	2.04267	0.249011	527.112	264.485	769.485	77.6199	111.022	50.4121
ENSG00000148908	6001	RGS10	chr10	1663.21	2.04139	0.0443936	4218.24	732.99	1938.31	939.361	1387.68	762.689
ENSG00000255495	NA	NA	NA	92.6829	2.04123	0.361324	132.394	22.9022	248.468	52.8712	29.7485	69.7138
ENSG00000253475	NA	NA	NA	31.5761	2.04058	0.562527	91.6029	22.6246	40.5037	18.2293	7.16282	9.33325
ENSG00000176809	374819	LRRC37A3	chr17	88.2558	2.04001	0.46491	291.466	20.2049	99.4808	7.52044	35.8941	74.9686
ENSG00000291250	NA	NA	NA	35.0048	2.03943	0.725343	61.2994	29.5822	60.4551	55.7205	2.97153	0
ENSG00000118276	9331	B4GALT6	chr18	415.305	2.0385	0.0758776	658.041	182.281	698.903	275.994	528.724	147.887
ENSG00000277801	NA	NA	NA	166.79	2.03718	0.197467	321.918	83.3983	270.076	180.02	84.5717	60.7534
ENSG00000275457	NA	NA	NA	108.864	2.03681	0.330469	115.342	67.626	307.006	44.4528	83.5878	35.1719
ENSG00000163644	152926	PPM1K	chr4	927.264	2.03509	0.202033	691.56	650.558	2784.92	541.006	698.013	197.525
ENSG00000229388	105378616	TAF12-DT	NA	22.201	2.03289	0.706219	14.1878	17.7998	74.6231	0.874869	21.91	3.81068
ENSG00000260233	NA	NA	NA	165.86	2.03282	0.3007	168.669	49.5761	472.829	139.799	56.9057	107.378
ENSG00000239407	NA	NA	NA	26.1701	2.03147	0.714831	54.3214	0	29.418	27.6716	25.0924	20.517
ENSG00000259577	NA	NA	NA	63.017	2.02922	0.618604	49.5251	2.14009	217.952	6.17021	38.9049	63.4099
ENSG00000167220	84064	HDHD2	chr18	2230.28	2.02889	0.169551	4196.35	1765.58	4832.25	523.162	1617.93	446.394
ENSG00000226688	728558	ENTPD1-AS1	chr10	634.37	2.02673	0.102427	604.069	300.66	1224.75	618.582	910.771	147.391
ENSG00000276728	NA	NA	NA	57.5317	2.02458	0.469995	58.4785	32.3474	183.488	33.0724	10.7174	27.0865
ENSG00000197016	388566	ZNF470	chr19	158.442	2.02406	0.54101	307.884	53.908	369.711	1.14889	104.566	113.434
ENSG00000262873	NA	NA	NA	48.1174	2.02241	0.534242	80.3179	12.4041	109.464	45.0426	7.20116	34.2746
ENSG00000287091	NA	NA	NA	43.5414	2.02233	0.718271	103.995	22.0104	0	72.9328	58.767	3.54333
ENSG00000178295	348654	GEN1	chr2	46.6541	2.02065	0.693359	20.6854	37.4087	132.74	46.1142	42.9769	0
ENSG00000176155	284001	CCDC57	chr17	530.129	2.01974	0.0590695	1176.14	305.905	808.972	332.509	372.144	185.109
ENSG00000290782	142913	CFL1P1	chr10	61.008	2.01758	0.382531	128.399	30.9797	82.2024	47.6713	55.8648	20.9309
ENSG00000132541	10247	RIDA	chr8	581.324	2.01663	0.26751	909.863	524.902	1483.19	201.864	301.903	66.2208
ENSG00000258424	NA	NA	NA	30.6946	2.01568	0.604933	14.4182	14.6413	98.5838	11.7232	31.5187	13.2821
ENSG00000237401	100505964	LINC01304	chr2	59.7497	2.01415	0.711413	155.338	70.9417	131.31	0	0.907411	0
ENSG00000289126	NA	NA	NA	30.0135	2.01273	0.594422	28.5476	8.36435	87.9605	26.1796	8.45683	20.572
ENSG00000253854	NA	NA	NA	36.7534	2.01176	0.752257	4.70191	40.9004	165.338	0	8.38978	1.19074
ENSG00000275764	NA	NA	NA	29.7342	2.00971	0.647475	120.843	8.1126	6.81291	10.085	8.91369	23.6384
ENSG00000287967	NA	NA	NA	78.3214	2.0083	0.455108	194.734	62.9037	160.224	23.1199	3.7371	25.21
ENSG00000123219	64105	CENPK	chr5	494.882	2.00633	0.199405	1340.55	401.361	688.907	167.98	267.438	103.057
ENSG00000104219	51201	ZDHHC2	chr8	1119.22	2.0056	0.0211517	2041.03	637.348	2309.68	710.316	570.983	445.955
ENSG00000228063	643723	LYPLAL1-DT	chr1	68.348	2.00463	0.624039	68.2744	61.897	181.929	68.2296	29.1012	0.656639
ENSG00000163328	151556	GPR155	chr2	266.714	2.00459	0.525398	303.217	257.733	778.962	15.5772	232.83	11.9654
ENSG00000288935	NA	NA	NA	25.0186	2.00225	0.768383	80.907	1.65109	0	8.92064	39.9745	18.6583
ENSG00000247092	283596	SNHG10	chr14	828.854	2.00194	0.155329	1572.71	630.847	1782.99	218.527	561.834	206.219
ENSG00000143226	2212	FCGR2A	chr1	478.514	2.0002	0.216735	967.116	354.249	718.363	416.224	348.747	66.3848
ENSG00000171695	198437	LKAAEAR1	chr20	195.042	1.99967	0.254367	538.548	132.04	239.869	64.7829	132.55	62.4633
ENSG00000289121	NA	NA	NA	171.159	1.99959	0.338671	343.147	132.614	345.262	133.136	33.4667	39.3288
ENSG00000177565	79718	TBL1XR1	chr3	9389.42	1.99911	0.121584	15393.8	8376.47	26163.6	1900.74	2482.78	2019.12
ENSG00000271793	NA	NA	NA	133.831	1.99888	0.622175	147.187	0	344.844	88.1679	99.8677	122.917
ENSG00000291236	NA	NA	NA	358.144	1.99729	0.673955	1144.03	107.087	0	34.3676	683.889	179.487
ENSG00000254485	NA	NA	NA	28.2323	1.99716	0.716671	4.43997	20.1043	110.456	0.656837	25.1641	8.5729
ENSG00000187672	26059	ERC2	chr3	104.905	1.99569	0.728422	8.35375	4.60558	384.662	0	137.896	93.9111
ENSG00000290090	NA	NA	NA	47.6307	1.99355	0.498025	143.695	33.1237	45.3499	24.7138	24.7087	14.1931
ENSG00000259120	100130933	SMIM6	chr17	381.324	1.99333	0.200244	740.869	64.2518	369.243	528.65	370.056	214.871
ENSG00000228791	NA	NA	NA	326.411	1.99325	0.263526	635.75	202.733	667.479	278.17	50.0863	124.25
ENSG00000163221	6283	S100A12	chr1	52.8341	1.99282	0.766022	36.38	63.629	216.995	0	0	0
ENSG00000240875	730091	LINC00886	chr3	25.6266	1.99224	0.630016	52.2219	10.0386	26.8756	7.17698	47.6798	9.76678
ENSG00000263335	NA	NA	NA	191.474	1.99192	0.711666	173.356	227.9	733.396	0	14.1905	0
ENSG00000113721	5159	PDGFRB	chr5	81.2132	1.99134	0.769529	314.785	0	0	67.6138	25.871	79.0098
ENSG00000280543	100507117	ASAP1-IT2	chr8	57.4675	1.98979	0.501035	50.0938	40.7229	223.246	0.914524	1.77842	28.0496
ENSG00000224746	NA	NA	NA	33.9131	1.98884	0.744306	137.516	29.0259	0	9.13191	22.1935	5.61187
ENSG00000174891	51319	RSRC1	chr3	1018.53	1.98812	0.0745653	1896.19	710.509	2066.68	483.792	666.08	287.916
ENSG00000167779	3489	IGFBP6	chr12	247.001	1.98723	0.130457	623.942	125.6	333.485	135.733	147.293	115.954
ENSG00000196678	112479	ERI2	chr16	429.309	1.98551	0.596338	495.756	502.477	1495.22	27.0262	54.8443	0.526432
ENSG00000090013	645	BLVRB	chr19	987.336	1.98376	0.0782119	1800.98	692.066	2072.87	431.242	639.929	286.932
ENSG00000176834	54621	VSIG10	chr12	996.587	1.98279	0.0852294	2318.43	743.029	1746.31	386.396	500.259	285.097
ENSG00000204584	NA	NA	NA	22.6011	1.98263	0.856588	95.9948	0	0	15.3103	0	24.3017
ENSG00000229728	NA	NA	NA	32.8635	1.9824	0.571408	83.0087	8.71171	26.166	22.2321	38.027	19.0351
ENSG00000204311	494513	PJVK	chr2	82.7737	1.98036	0.462027	78.2939	13.1126	247.078	49.8704	38.7797	69.5081
ENSG00000151470	132321	C4orf33	chr4	511.373	1.9771	0.0975477	941.586	354.736	1033.88	274.448	316.023	147.567
ENSG00000151461	26019	UPF2	chr10	2591.85	1.97674	0.0242859	3732.31	1249.66	6318.62	1241.26	1705.55	1303.71
ENSG00000148143	58499	ZNF462	chr9	115.803	1.97609	0.615689	40.773	96.5485	390.084	3.91452	150.393	13.1066
ENSG00000280798	283267	LINC00294	chr11	209.608	1.97532	0.526466	93.0451	201.682	726.522	93.2562	136.496	6.64527
ENSG00000254429	NA	NA	NA	29.803	1.97477	0.6891	28.9824	30.5909	112.09	0	1.98696	5.16721
ENSG00000189045	728780	ANKDD1B	chr5	97.8624	1.97286	0.73143	3.89475	116.634	454.016	1.80329	10.8264	0
ENSG00000290044	NA	NA	NA	63.6654	1.97203	0.47682	92.4228	56.9378	194.015	15.7983	7.03746	15.7808
ENSG00000140025	90141	EFCAB11	chr14	244.04	1.97202	0.195248	477.738	185.299	541.006	68.2449	118.105	73.8496
ENSG00000006704	9569	GTF2IRD1	chr7	115.347	1.97116	0.631686	387.083	14.02	2.01743	123.311	81.1288	84.5215
ENSG00000089177	55614	KIF16B	chr20	978.135	1.9699	0.10446	1268.02	672.263	2755.1	513.993	304.613	354.821
ENSG00000173085	27235	COQ2	chr4	484.916	1.96959	0.198456	613.101	339.885	1212.84	184.022	433.651	125.99
ENSG00000145362	287	ANK2	chr4	28.1427	1.96911	0.717642	124.773	29.9987	3.53285	0.971314	6.61413	2.96633
ENSG00000291046	650794	MIPEPP3	chr13	196.097	1.96723	0.336484	283.685	167.42	510.009	54.2626	125.901	35.3048
ENSG00000257261	NA	NA	NA	630.117	1.96603	0.0451875	1294.05	348.884	1189.14	260.467	401.712	286.449
ENSG00000065802	51665	ASB1	chr2	491.862	1.96591	0.349331	1005.98	423.057	890.153	92.3699	477.285	62.3221
ENSG00000286388	NA	NA	NA	26.947	1.96584	0.815598	80.524	0	5.75322	53.302	0	22.1026
ENSG00000136514	64108	RTP4	chr3	149.952	1.96578	0.262799	193.807	66.1491	428.633	74.8199	43.0964	93.2047
ENSG00000147862	4781	NFIB	chr9	1100.77	1.96518	0.157312	1380.23	851.32	2934.31	706.539	480.467	251.743
ENSG00000285219	100506207	LOC100506207	chr6	62.1004	1.96389	0.694432	240.037	53.8897	30.5344	0	32.7193	15.4219
ENSG00000267858	100131691	MZF1-AS1	chr19	77.4855	1.96183	0.478832	90.0737	69.3569	228.217	25.9868	39.4204	11.8583
ENSG00000136895	84253	GARNL3	chr9	83.8834	1.96169	0.474803	221.985	42.3628	31.2089	71.4379	113.694	22.6119
ENSG00000109475	6164	RPL34	chr4	52421.4	1.96143	0.0291162	101697	39461	125656	15249.2	13549.5	18916.2
ENSG00000289210	NA	NA	NA	49.1781	1.96107	0.7343	2.85142	50.3551	223.944	10.0667	0	7.85154
ENSG00000105371	3386	ICAM4	chr19	512.69	1.95952	0.0527353	807.871	156.88	581.54	633.735	695.661	200.45
ENSG00000249464	285419	LINC01091	chr4	39.1844	1.95821	0.69064	99.0756	0.27146	53.6452	11.9115	30.2553	39.9473
ENSG00000287286	NA	NA	NA	838.164	1.95804	0.878196	664.628	1029.62	3334.74	0	0	0
ENSG00000261338	NA	NA	NA	41.7388	1.95524	0.494146	79.4021	19.3502	47.8517	53.0304	37.3387	13.4599
ENSG00000232860	284649	SMG7-AS1	chr1	22.1253	1.95397	0.787611	43.1541	0.694183	0	5.50177	72.9255	10.4761
ENSG00000236107	101929680	SCN1A-AS1	NA	24.5732	1.95272	0.795321	107.561	27.5204	1.34804	10.2822	0	0.727416
ENSG00000259623	NA	NA	NA	127.734	1.95158	0.727146	82.0705	157.417	526.917	0	0	0
ENSG00000254396	NA	NA	NA	31.6851	1.94998	0.684254	6.40532	1.78762	91.4772	42.7713	23.9926	23.6767
ENSG00000228809	NA	NA	NA	23.8177	1.9496	0.739686	29.3078	0	62.5882	16.5073	10.6913	23.8116
ENSG00000267390	NA	NA	NA	161.216	1.94953	0.49559	106.322	157.008	542.547	61.3556	89.3214	10.7399
ENSG00000144115	55258	THNSL2	chr2	253.168	1.94922	0.188362	647.837	80.6326	349.544	133.689	129.37	177.933
ENSG00000198707	80184	CEP290	chr12	1044.47	1.94911	0.134491	1612.88	828.365	2714.13	293.045	526.639	291.734
ENSG00000144645	114884	OSBPL10	chr3	145.06	1.9456	0.388119	268.144	86.3255	255.899	183.547	27.6458	48.8002
ENSG00000289627	NA	NA	NA	411.115	1.94218	0.314771	854.787	425.531	983.745	52.8492	97.1655	52.6099
ENSG00000285053	NA	NA	NA	566.231	1.94204	0.0656202	813.657	247.827	1170.93	345.973	550.374	268.625
ENSG00000218537	NA	NA	NA	70.2588	1.94067	0.485979	146.72	72.0863	169.736	11.0919	11.6796	10.2388
ENSG00000088854	25943	DNAAF9	chr20	612.713	1.9406	0.272283	216.926	217.042	1620.84	597.434	762.375	261.664
ENSG00000291259	NA	NA	NA	339.401	1.93738	0.0806593	579.299	152.422	694.64	239.051	191.024	179.968
ENSG00000189152	400581	GRAPL	chr17	41.7105	1.93682	0.726799	15.9914	43.6193	150.953	13.2153	26.4843	0
ENSG00000145088	55840	EAF2	chr3	4852.09	1.93635	0.0666476	7838.49	3488.95	11163.9	2045.26	3100.53	1475.41
ENSG00000247679	NA	NA	NA	94.9392	1.93539	0.404872	92.873	59.2956	230.497	47.9671	113.902	25.0997
ENSG00000247774	100233209	PCED1B-AS1	chr12	57.4946	1.9347	0.721624	2.57125	55.818	270.943	0	0	15.6354
ENSG00000255882	NA	NA	NA	219.106	1.93309	0.336242	297.356	163.365	484.908	79.5737	248.247	41.184
ENSG00000253716	100507316	MINCR	NA	185.428	1.93194	0.388119	232.938	145.802	408.772	85.8999	216.716	22.4373
ENSG00000120337	8995	TNFSF18	chr1	61.4632	1.93186	0.785055	7.7302	76.5648	284.484	0	0	0
ENSG00000152520	255967	PAN3	chr13	6877.59	1.93186	0.0582645	10642.8	5232.69	18508.3	2042.82	2431.48	2407.45
ENSG00000057294	5318	PKP2	chr12	515.469	1.93178	0.0814405	974.242	224.612	1012.36	205.247	380.241	296.117
ENSG00000038002	175	AGA	chr4	841.332	1.92988	0.0726268	1496.04	276.751	1230.11	560.926	1045.18	438.974
ENSG00000224698	NA	NA	NA	25.9707	1.92951	0.724415	1.89447	18.4648	81.3532	43.6859	7.08056	3.34501
ENSG00000238122	NA	NA	NA	25.9707	1.92951	0.724415	1.89447	18.4648	81.3532	43.6859	7.08056	3.34501
ENSG00000282572	NA	NA	NA	32.4385	1.92792	0.724933	77.1085	0	25.772	41.2551	23.2933	27.2023
ENSG00000170627	121355	GTSF1	chr12	326.91	1.92742	0.0913731	705.779	148.339	592.351	183.031	138.88	193.081
ENSG00000157992	200634	KRTCAP3	chr2	151.042	1.92719	0.241886	273.647	93.9115	266.488	133.653	90.8713	47.6841
ENSG00000250309	NA	NA	NA	23.9591	1.92577	0.68332	31.8455	23.0614	61.3868	14.357	11.8167	1.28696
ENSG00000088726	55287	TMEM40	chr3	400.623	1.92413	0.687658	1075.49	1.67308	0.93864	389.974	653.587	282.079
ENSG00000287710	NA	NA	NA	57.9661	1.92299	0.506176	121.587	52.3877	120.672	12.9886	28.8963	11.2659
ENSG00000181322	347736	NME9	chr3	32.411	1.92257	0.708111	117.446	21.2059	0.822874	20.4392	24.5563	9.99546
ENSG00000289702	NA	NA	NA	52.125	1.92246	0.504673	110.757	24.5659	33.1717	52.8606	77.991	13.4041
ENSG00000070190	27071	DAPP1	chr4	1885.41	1.92198	0.165038	4372.46	1714.62	3732.36	364.034	705.086	423.93
ENSG00000104863	64130	LIN7B	chr19	97.2631	1.92084	0.631864	2.29937	68.7531	378.109	40.1814	62.6441	31.5922
ENSG00000247828	100505894	TMEM161B-DT	chr5	1042.16	1.91693	0.235046	1272.57	966.014	3101.07	314.466	406.891	191.929
ENSG00000280441	NA	NA	NA	1071.76	1.91525	0.399568	1990.93	1247.31	2979.84	112.532	29.3833	70.5934
ENSG00000288988	NA	NA	NA	120.18	1.91396	0.394591	226.089	81.6875	216.917	29.2096	131.363	35.8159
ENSG00000269891	100533184	ARHGAP19-SLIT1	chr10	407.099	1.91375	0.852577	713.105	505.637	1192.21	31.6358	0	0
ENSG00000169621	200558	APLF	chr2	266.335	1.91306	0.221072	386.497	146.937	394.224	417.952	192.025	60.3781
ENSG00000286519	NA	NA	NA	53.2622	1.91146	0.518451	134.994	22.7817	75.7891	9.30705	43.4122	33.2896
ENSG00000132965	241	ALOX5AP	chr13	90.6341	1.91128	0.505113	191.501	67.3054	234.411	0	4.71551	45.872
ENSG00000147251	139818	DOCK11	chrX	696.072	1.91111	0.110189	1351.44	327.877	975.48	350.914	880.101	290.619
ENSG00000254556	NA	NA	NA	34.7361	1.91103	0.842114	0	43.1892	162.497	0	2.73029	0
ENSG00000151575	374618	TEX9	chr15	405.527	1.90903	0.0719004	865.731	229.476	768.923	210.095	153.173	205.763
ENSG00000183793	100288332	NPIPA5	chr16	111.542	1.90899	0.694432	192.794	0	98.9095	285.878	13.9594	77.7105
ENSG00000231955	NA	NA	NA	50.5444	1.90796	0.680433	48.8021	57.9428	190.715	0	0	5.80684
ENSG00000284084	NA	NA	NA	66.0991	1.90641	0.699504	82.4783	0	110.707	134.516	17.311	51.5814
ENSG00000137462	7097	TLR2	chr4	102.772	1.9049	0.673606	407.293	86.9532	0.952709	78.6162	20.763	22.0537
ENSG00000289849	NA	NA	NA	25.7789	1.90415	0.615689	63.2353	12.3214	43.3687	4.87858	14.6706	16.1986
ENSG00000104427	51101	ZC2HC1A	chr8	720.746	1.90315	0.237402	1687.9	697.437	1398.73	155.95	256.004	128.456
ENSG00000246859	100505678	STARD4-AS1	chr5	293.307	1.90273	0.46394	265.372	286.925	889.839	66.7624	229.271	21.6731
ENSG00000175691	58492	ZNF77	chr19	157.264	1.90231	0.225669	348.607	117.178	354.595	21.563	31.0301	70.6124
ENSG00000255857	100506649	PXN-AS1	chr12	411.109	1.90211	0.158585	1034.74	343.436	728.152	119.023	113.461	127.847
ENSG00000183091	4703	NEB	chr2	48.7593	1.90162	0.68756	207.505	39.6227	1.73116	21.4538	5.98084	16.262
ENSG00000165682	51266	CLEC1B	chr12	788.844	1.90105	0.357834	2633.44	505.595	238.917	320.151	771.575	263.386
ENSG00000253953	8641	PCDHGB4	chr5	102.187	1.90032	0.824333	0	120.737	450.801	41.5828	0	0
ENSG00000291120	NA	NA	NA	331.989	1.89946	0.117059	464.811	125.861	707.843	228.084	276.525	188.807
ENSG00000149084	51144	HSD17B12	chr11	2462.5	1.89943	0.0539587	3453.47	1670.25	6505.65	1079.03	1067.77	998.813
ENSG00000153363	84791	LINC00467	chr1	150.872	1.89929	0.423685	432.505	50.1355	84.2459	55.5743	193.979	88.7925
ENSG00000119335	6418	SET	chr9	40471.6	1.89876	0.129785	69975.2	36480.6	105868	12851	6979.41	10675.4
ENSG00000272638	NA	NA	NA	48.0579	1.89794	0.784658	115.186	52.2143	79.6817	0	41.2652	0
ENSG00000150779	26521	TIMM8B	chr11	1377.14	1.89779	0.40476	1641.67	1592.22	4559.92	152.713	244.785	71.5265
ENSG00000281501	NA	NA	NA	164.349	1.89711	0.438624	525.473	143.232	158.226	21.2503	98.2905	39.6205
ENSG00000175548	144245	ALG10B	chr12	159.479	1.89632	0.602293	7.34743	93.6631	592.93	28.7757	167.839	66.3203
ENSG00000230438	NA	NA	NA	124.013	1.8963	0.588821	147.403	111.142	270.64	99.7119	113.82	1.36234
ENSG00000257698	100506844	GIHCG	chr12	3235.16	1.89545	0.218201	4973.58	3307.49	9406.93	515.321	650.426	557.191
ENSG00000130038	84766	CRACR2A	chr12	283.236	1.89529	0.29011	221.304	24.895	280.928	375.139	685.681	111.472
ENSG00000139278	11010	GLIPR1	chr12	7664.6	1.89445	0.0595147	11234.9	5208.47	17319.7	5725.53	4027.3	2471.69
ENSG00000163214	90957	DHX57	chr2	347.045	1.89372	0.179068	416.395	240.171	1018.64	115.421	144.846	146.802
ENSG00000285879	NA	NA	NA	168.981	1.89289	0.314771	438.923	127.866	209.829	121.261	69.2754	46.7311
ENSG00000048991	23518	R3HDM1	chr2	1413.29	1.89022	0.082857	1793.19	618.211	3777.51	546.347	860.363	884.12
ENSG00000140836	463	ZFHX3	chr16	786.126	1.88977	0.0571761	1154.04	444.898	1954.16	426.34	343.516	393.804
ENSG00000289336	NA	NA	NA	26.3683	1.88975	0.823065	117.018	31.5588	0	6.80618	2.82658	0
ENSG00000288829	NA	NA	NA	47.1644	1.88854	0.615033	168.771	53.0309	47.2085	3.03635	5.85561	5.08346
ENSG00000167272	51367	POP5	chr12	1411.18	1.88742	0.11447	1922.34	1014.51	3458.08	613.446	1019.42	439.253
ENSG00000169607	150468	CKAP2L	chr2	270.367	1.88532	0.66783	170.706	217.231	881.645	0	284.985	67.6357
ENSG00000254109	100128750	RBPMS-AS1	chr8	54.5148	1.88529	0.766527	0	57.296	242.505	18.2026	0.869546	8.21567
ENSG00000014919	1355	COX15	chr10	1695.18	1.88408	0.0485042	3053.18	1209.85	3855.82	606.786	783.65	661.776
ENSG00000259865	NA	NA	NA	549.916	1.88397	0.145245	914.569	468.851	1525.25	87.5638	111.34	191.925
ENSG00000117280	8934	RAB29	chr1	1670.76	1.88246	0.184613	2017.87	1498.03	5229.23	321.101	491.173	467.189
ENSG00000213742	102724826	ZNF337-AS1	NA	199.141	1.8811	0.368968	382.275	26.2178	229.85	133.829	282.089	140.585
ENSG00000154146	4900	NRGN	chr11	546.473	1.88104	0.438881	1714.67	59.868	160.601	365.548	528.664	449.488
ENSG00000170954	55786	ZNF415	chr19	369.11	1.87978	0.356089	122.225	141.272	1158.85	257.834	326.838	207.637
ENSG00000178105	1662	DDX10	chr11	1181.08	1.87974	0.11111	1214.42	434.249	2585.35	751.342	1502.79	598.326
ENSG00000197405	728	C5AR1	chr19	122.897	1.87952	0.635493	57.8196	146.138	523.17	0	0	10.2563
ENSG00000156413	2528	FUT6	chr19	44.2978	1.8792	0.739686	3.57973	0	97.4879	67.0336	70.3209	27.3648
ENSG00000123600	79828	METTL8	chr2	758.88	1.87912	0.101087	1227.31	513.922	1645.34	330.781	568.953	266.969
ENSG00000235652	100507557	EPM2A-DT	chr6	344.001	1.87829	0.369341	1090.66	330.339	305.663	147.494	139.928	49.9267
ENSG00000289268	NA	NA	NA	144.014	1.87769	0.285538	198.975	66.6705	303.383	156.244	68.7994	70.0134
ENSG00000122432	100505741	SPATA1	NA	72.6568	1.8772	0.582135	33.199	75.1792	281.382	21.3374	14.3712	10.4721
ENSG00000135205	57639	CCDC146	chr7	134.358	1.87575	0.473323	189.675	142.286	388.434	46.548	24.6592	14.5478
ENSG00000185862	2124	EVI2B	chr17	5451.86	1.87545	0.0574304	10330.4	1806.57	8951.02	2947.29	5227.14	3448.7
ENSG00000146233	51302	CYP39A1	chr6	56.086	1.8751	0.739173	10.0939	66.7008	233.634	17.9371	8.14962	0
ENSG00000234753	101060264	FOXP4-AS1	NA	31.9641	1.87489	0.724677	1.52611	31.6666	129.513	16.8706	8.296	3.91236
ENSG00000288012	NA	NA	NA	282.269	1.87355	0.265916	837.712	114.905	266.333	98.1663	189.903	186.595
ENSG00000188677	29780	PARVB	chr22	2325.01	1.87188	0.168567	7502.71	1339.87	1654.06	1222.11	1069.69	1161.59
ENSG00000289523	NA	NA	NA	63.0135	1.87103	0.576732	141.006	69.1572	131.015	9.91581	22.0198	4.96664
ENSG00000166845	162681	C18orf54	chr18	216.695	1.86909	0.536373	98.3746	250.024	868.989	41.5169	27.7228	13.543
ENSG00000235530	107984969	TMEM11-DT	NA	30.0572	1.86883	0.683816	37.9658	12.1332	87.8608	0.822844	19.3155	22.2452
ENSG00000250220	NA	NA	NA	51.3467	1.86744	0.635784	138.78	1.8427	49.4844	31.207	36.8244	49.942
ENSG00000085644	7760	ZNF213	chr16	79.9018	1.86567	0.386802	97.6412	41.511	126.183	94.9354	99.3324	19.8078
ENSG00000276334	NA	NA	NA	92.0061	1.86505	0.358519	165.809	67.4587	199.849	36.8405	49.2422	32.8376
ENSG00000113924	3081	HGD	chr3	96.2927	1.86131	0.415071	319.053	65.5591	110.525	21.1521	8.56776	52.8991
ENSG00000169756	3987	LIMS1	chr2	18419.4	1.86102	0.0203049	38085.9	12106	34710.6	7622.36	10058.8	7932.52
ENSG00000101868	5422	POLA1	chrX	800.855	1.85989	0.0606778	1333.33	478.361	1919.89	259.897	395.879	417.782
ENSG00000099256	56952	PRTFDC1	chr10	157.965	1.85941	0.691839	597.328	65.8807	0	56.9495	128.874	98.7607
ENSG00000123106	55297	CCDC91	chr12	902.977	1.859	0.0275414	1798.37	470.228	1628.73	540.762	505.249	474.529
ENSG00000136824	10592	SMC2	chr9	1319.25	1.85829	0.323866	1116.3	1302.57	4282.01	503.276	525.178	186.137
ENSG00000133302	84250	SLF1	chr5	346.46	1.85829	0.194942	764.637	283.342	614.99	144.441	173.086	98.2651
ENSG00000120280	80231	TASL	chrX	521.196	1.85769	0.302712	330.251	416.02	1746.12	216.622	261.467	156.701
ENSG00000274333	102724219	LINC03104	NA	37.3657	1.85754	0.605633	62.5762	5.33247	27.4729	30.0196	78.6889	20.1039
ENSG00000286242	NA	NA	NA	42.1381	1.85754	0.520478	94.3204	21.7687	66.6451	31.6224	15.8108	22.6611
ENSG00000263731	NA	NA	NA	208.063	1.85713	0.322831	664.485	133.691	182.543	114.494	53.0226	100.145
ENSG00000189144	126231	ZNF573	chr19	219.219	1.85689	0.155316	321.216	103.365	399.34	180.582	215.468	95.3413
ENSG00000272906	NA	NA	NA	110.788	1.85647	0.425033	193.578	61.9343	238.498	17.0058	96.347	57.3657
ENSG00000133678	80195	TMEM254	chr10	1449.66	1.85497	0.238047	1978.12	1202.21	3160.59	816.217	1322.69	218.122
ENSG00000224358	NA	NA	NA	85.5631	1.85497	0.68497	20.8078	106.128	367.438	4.5658	13.3189	1.11982
ENSG00000136929	55363	HEMGN	chr9	4885.27	1.85397	0.0913731	6837.82	3405.56	11433.5	2110.99	3875.12	1648.6
ENSG00000187446	11261	CHP1	chr15	6861.83	1.85296	0.183661	10476.8	6865.73	19838.8	1329.05	1135.75	1524.89
ENSG00000184226	5101	PCDH9	chr13	2150.82	1.85266	0.138815	3380.79	966.9	4619.28	2085.82	603.95	1248.19
ENSG00000215193	55670	PEX26	chr22	259.826	1.85199	0.309514	399.997	104.166	116.513	431.564	468.156	38.557
ENSG00000146350	221322	TBC1D32	chr6	263.287	1.85194	0.373042	123.37	163.734	658.396	350.645	230.301	53.2748
ENSG00000175893	340481	ZDHHC21	chr9	499.608	1.85171	0.14411	758.654	158.068	874.058	301.432	611.02	294.414
ENSG00000289421	NA	NA	NA	51.658	1.85123	0.495427	75.4855	16.9865	73.94	35.0112	84.0096	24.5153
ENSG00000267053	NA	NA	NA	72.9168	1.85083	0.553444	116.342	12.9264	172.335	58.8128	9.79119	67.2928
ENSG00000236423	100133612	LINC01134	chr1	36.0533	1.85082	0.761382	140.296	32.4116	0	18.7834	18.355	6.47404
ENSG00000170634	98	ACYP2	chr2	963.216	1.85051	0.161713	1530.34	811.481	2263.63	426.263	507.542	240.04
ENSG00000066933	4649	MYO9A	chr15	962.772	1.84912	0.130908	1801.06	472.042	884.695	816.678	1528.56	273.601
ENSG00000272430	NA	NA	NA	22.878	1.84808	0.653675	37.4866	17.808	58.4086	10.9674	3.84742	8.74981
ENSG00000175287	254295	PHYHD1	chr9	178.587	1.84692	0.388352	551.134	164.785	200.21	33.4171	77.6574	44.3192
ENSG00000249242	441027	TMEM150C	chr4	319.678	1.84633	0.335597	386.068	227.155	551.691	316.749	402.823	33.5841
ENSG00000176974	6470	SHMT1	chr17	392.863	1.84611	0.181543	579.988	234.398	650.302	261.586	523.274	107.63
ENSG00000291283	NA	NA	NA	54.7642	1.84575	0.513311	38.8628	29.4076	127.07	47.8481	68.7333	16.663
ENSG00000188732	340277	FAM221A	chr7	301.246	1.84451	0.171467	776.969	127.147	406.671	136.987	157.212	202.491
ENSG00000120696	84078	KBTBD7	chr13	406.495	1.84315	0.566042	175.046	362.509	1690.81	52.276	0.876769	157.459
ENSG00000231393	NA	NA	NA	31.0553	1.84268	0.7483	18.7643	0	74.662	49.3613	17.459	26.0851
ENSG00000160117	126549	ANKLE1	chr19	96.1858	1.84234	0.492717	51.6588	23.2805	183.83	224.934	51.1493	42.2617
ENSG00000170006	201799	TMEM154	chr4	751.472	1.84209	0.104766	1225.3	556.682	1660.13	412.815	406.418	247.486
ENSG00000250486	152756	FAM218A	chr4	160.235	1.84202	0.515618	204.322	163.349	409.807	108.634	67.4635	7.83577
ENSG00000178537	788	SLC25A20	chr3	696.937	1.84085	0.229771	781.876	587.846	1919.01	335.074	392.301	165.513
ENSG00000146453	154197	PNLDC1	chr6	25.2274	1.84069	0.752899	12.3728	8.02051	18.5904	1.50362	109.954	0.923258
ENSG00000198157	79366	HMGN5	chrX	507.643	1.8402	0.150133	951.676	409.253	1065.2	241.212	225.075	153.447
ENSG00000142856	23421	ITGB3BP	chr1	647.223	1.84015	0.218685	1133.95	562.675	1492.61	158.903	364.605	170.592
ENSG00000230155	NA	NA	NA	154.036	1.84002	0.228904	304.547	86.5158	255.844	87.6507	119.733	69.9223
ENSG00000178573	4094	MAF	chr16	212.347	1.84002	0.360628	270.791	193.094	610.014	44.2128	103.971	52.0016
ENSG00000228043	NA	NA	NA	93.4269	1.83883	0.392806	200.111	42.346	91.627	60.278	126.979	39.2212
ENSG00000255837	259295	TAS2R20	chr12	27.1761	1.83876	0.661422	16.0939	20.476	97.244	12.7577	5.31686	11.1681
ENSG00000128694	64172	OSGEPL1	chr2	250.623	1.83518	0.200244	539.988	205.98	521.489	64.9006	79.9767	91.4032
ENSG00000170421	3856	KRT8	chr12	258.049	1.8348	0.269103	255.018	91.8604	681.949	128.665	220.13	170.675
ENSG00000116205	127428	TCEANC2	chr1	764.167	1.83441	0.318287	892.221	573.763	1390.5	778.881	882.476	67.158
ENSG00000261997	NA	NA	NA	76.0325	1.83361	0.658068	7.60247	67.4472	256.667	35.2377	82.6129	6.6276
ENSG00000245534	101928784	RORA-AS1	NA	78.583	1.83289	0.6001	165.73	69.1438	96.2626	23.3898	112.703	4.2686
ENSG00000246273	283104	SBF2-AS1	chr11	205.098	1.83278	0.216309	374.644	144.5	419.407	128.676	84.6631	78.6992
ENSG00000181458	55076	TMEM45A	chr3	485.647	1.83244	0.516857	858.209	566.51	1218.56	40.1094	213.989	16.5037
ENSG00000153253	6328	SCN3A	chr2	103.046	1.83209	0.73167	151.954	43.3703	2.76028	56.0976	364.093	0
ENSG00000289339	NA	NA	NA	120.663	1.83061	0.346259	304.858	84.3602	168.056	40.6835	77.5774	48.4453
ENSG00000277991	NA	NA	NA	62.8359	1.82949	0.633275	15.5436	6.15513	190.434	73.7144	39.1793	51.9893
ENSG00000158427	286527	TMSB15B	chrX	223.485	1.8287	0.405973	154.167	177.386	669.095	78.9993	207.3	53.9627
ENSG00000171956	27023	FOXB1	chr15	89.0955	1.82842	0.638113	266.607	24.8847	3.33224	118.634	69.912	51.2027
ENSG00000261560	NA	NA	NA	41.8535	1.82766	0.616081	152.4	28.0562	15.7472	20.3247	15.2657	19.327
ENSG00000196693	7582	ZNF33B	chr10	1522.7	1.82682	0.285927	1490.71	1444.63	4609.73	526.949	787.822	276.339
ENSG00000105750	7639	ZNF85	chr19	278.364	1.82564	0.401659	142.563	210.19	855.47	120.06	270.762	71.1406
ENSG00000213889	147699	PPM1N	chr19	75.953	1.8247	0.606174	8.91658	35.5876	276.507	40.7566	49.0861	44.8645
ENSG00000205476	317762	CCDC85C	chr14	51.3335	1.82357	0.660709	79.4593	12.7519	35.2356	4.41882	156.74	19.3954
ENSG00000115896	5334	PLCL1	chr2	129.059	1.82332	0.72536	498.049	0.445725	2.47922	77.675	54.3936	141.314
ENSG00000253194	NA	NA	NA	113.504	1.82302	0.457043	80.2168	89.1238	323.285	77.0759	86.5315	24.7904
ENSG00000284738	101928059	LOC101928059	NA	33.5887	1.82258	0.683078	38.8686	35.8378	106.259	13.7892	1.48885	5.28844
ENSG00000236682	NA	NA	NA	178.877	1.82246	0.2672	238.424	95.8049	470.967	57.2053	105.989	104.869
ENSG00000250616	101928595	YPEL3-DT	NA	28.1488	1.82051	0.864185	121.316	0	0	13.2092	0	34.3678
ENSG00000226777	9834	FAM30A	chr14	9480.74	1.8186	0.073836	15839.1	6855.05	17998.9	6295.76	7158.83	2736.8
ENSG00000121289	84902	CEP89	chr19	640.396	1.81838	0.302743	857.267	564.329	1507.72	252.667	554.305	106.084
ENSG00000153132	1047	CLGN	chr4	766.445	1.81737	0.117635	1340.19	539.839	1637.32	261.635	514.917	304.773
ENSG00000224490	NA	NA	NA	24.989	1.81684	0.865556	112.492	31.9294	0	5.51266	0	0
ENSG00000188243	170622	COMMD6	chr13	6146.22	1.8167	0.0866826	10827.7	5269.64	14916.4	2027.3	1798.66	2037.7
ENSG00000159228	873	CBR1	chr21	732.601	1.81558	0.289959	1339.48	764.11	1747.6	203.494	228.063	112.859
ENSG00000282199	NA	NA	NA	42.7532	1.81457	0.78653	71.0482	55.3265	123.732	0	6.41231	0
ENSG00000267496	23591	FAM215A	chr17	32.527	1.81453	0.609595	89.1216	23.412	43.6577	18.1767	6.49525	14.2985
ENSG00000278768	NA	NA	NA	400.899	1.81315	0.500121	229.402	488.738	1615.11	11.6548	24.6072	35.8848
ENSG00000198835	57165	GJC2	chr1	34.0142	1.81137	0.742346	7.51299	0	50.9942	71.6115	57.2931	16.6734
ENSG00000174206	144577	KICS2	chr12	814.759	1.81112	0.089751	1816.73	516.664	1083.8	607.159	555.043	309.151
ENSG00000134809	26519	TIMM10	chr11	1390.13	1.81049	0.215923	2148.32	1413.27	3987.71	264.643	191.231	335.587
ENSG00000226310	NA	NA	NA	32.862	1.80917	0.637017	56.9691	4.69237	62.0539	14.4579	29.2815	29.7171
ENSG00000151917	221336	BEND6	chr6	60.9865	1.80902	0.678028	5.14136	55.863	211.14	48.6475	39.2114	5.916
ENSG00000262823	NA	NA	NA	49.819	1.80816	0.732145	119.294	32.5442	57.5585	0	71.584	17.9331
ENSG00000204682	399726	MIR1915HG	chr10	300.122	1.80759	0.264537	362.531	233.25	806.88	107.102	190.165	100.803
ENSG00000262526	NA	NA	NA	37.8977	1.80701	0.810174	121.821	0	35.7871	0	24.6682	45.1101
ENSG00000280721	NA	NA	NA	59.1972	1.80646	0.65227	223.798	70.119	42.4156	1.89839	11.0622	5.89032
ENSG00000204677	653316	FAM153CP	chr5	23.2764	1.80616	0.730333	24.6368	27.1745	72.0474	8.01378	7.09239	0.693335
ENSG00000133687	83857	TMTC1	chr12	46.4757	1.80516	0.72536	21.45	56.4459	195.032	0	0	5.92592
ENSG00000196476	140680	C20orf96	chr20	355.57	1.80503	0.185074	708.096	300.804	760.866	132.377	111.857	119.423
ENSG00000113749	3274	HRH2	chr5	302.125	1.80483	0.287135	345.744	253.512	839.039	166.94	121.831	85.6854
ENSG00000178425	221294	NT5DC1	chr6	1077.52	1.80379	0.0931116	1487.52	330.873	1697.68	845.528	1520.6	582.908
ENSG00000255337	101928424	TMEM123-DT	NA	63.5127	1.80331	0.50879	184.785	56.2882	80.1102	25.3298	15.0959	19.4665
ENSG00000123552	85015	USP45	chr6	142.769	1.80323	0.509056	375.828	70.5631	25.6177	146.681	193.501	44.4244
ENSG00000251161	NA	NA	NA	44.2572	1.80323	0.784525	0.932187	0	175.289	24.6363	14.1915	50.4944
ENSG00000063176	56848	SPHK2	chr19	121.771	1.80124	0.516857	76.794	7.9267	203.022	115.083	255.286	72.5111
ENSG00000147604	6129	RPL7	chr8	223201	1.80002	0.0384428	410848	173823	519308	71665.9	70271.3	93289.6
ENSG00000189195	284697	BTBD8	chr1	199.246	1.79995	0.321889	420.315	173.211	339.734	116.341	101.21	44.6628
ENSG00000125375	27109	DMAC2L	chr14	568.249	1.79783	0.28568	802.021	530.3	1526.46	122.541	289.449	138.725
ENSG00000103021	29070	CCDC113	chr16	40.8474	1.7971	0.756452	125.011	38.0597	8.19859	31.674	42.1406	0
ENSG00000197980	389170	LEKR1	chr3	91.9789	1.79566	0.435931	87.9746	34.0239	270.166	43.4942	46.7104	69.5042
ENSG00000261824	148189	LINC00662	chr19	669.356	1.7956	0.234701	1090.82	553.031	1484.62	193.238	506.651	187.785
ENSG00000236548	7955	RNF217-AS1	chr6	68.1587	1.79514	0.764267	223.17	62.7557	0	47.8458	73.6481	1.53247
ENSG00000164342	7098	TLR3	chr4	98.3955	1.79498	0.747752	408.77	106.597	0	7.51226	56.2107	11.283
ENSG00000198498	55319	TMA16	chr4	517.961	1.79478	0.334	573.259	441.456	1540.39	75.9506	309.792	166.921
ENSG00000250565	90423	ATP6V1E2	chr2	187.248	1.79372	0.368618	114.927	85.5067	566.582	109.482	135.985	111.008
ENSG00000291258	NA	NA	NA	271.229	1.79354	0.289857	475.914	233.982	689.155	93.2337	33.4837	101.608
ENSG00000267337	101927921	LINC01478	NA	51.4943	1.79307	0.849069	227.583	0	0	15.7309	0	65.6514
ENSG00000198586	9874	TLK1	chr2	5735.9	1.7928	0.0255845	9086.93	3380.17	13816.5	2626.66	2275.17	3229.91
ENSG00000104883	92960	PEX11G	chr19	150.576	1.79272	0.541693	210.082	182.749	456.439	14.7301	30.303	9.1547
ENSG00000119888	4072	EPCAM	chr2	447.591	1.79241	0.373042	477.828	386.416	1177.11	439.764	113.272	91.1539
ENSG00000260269	NA	NA	NA	24.3972	1.7922	0.638278	27.9835	12.1231	52.1904	23.4923	19.565	11.0289
ENSG00000131437	11127	KIF3A	chr5	228.974	1.79195	0.320526	621.849	89.3466	215.864	201.732	92.4492	152.604
ENSG00000204514	730051	ZNF814	chr19	1405.99	1.79093	0.205547	2428.02	1415.47	3603.35	315.241	345.847	327.993
ENSG00000115464	9736	USP34	chr2	2078.31	1.78831	0.0749219	2681.09	1137.25	4474.39	1170.53	2072.21	934.406
ENSG00000226822	NA	NA	NA	105.374	1.78802	0.511737	312.645	83.6694	52.3353	72.0494	89.5752	21.9682
ENSG00000135314	80759	KHDC1	chr6	256.236	1.78586	0.205345	456.899	165.654	451.805	131.577	233.699	97.7837
ENSG00000250988	100505616	SNHG21	NA	858.526	1.7856	0.100901	1451.81	550.224	1594.18	434.721	787.277	332.937
ENSG00000270800	100529239	RPS10-NUDT3	chr6	4903.87	1.78555	0.0637451	9720.21	3864.32	9825.36	1877.68	2330.47	1805.16
ENSG00000254806	767557	SYS1-DBNDD2	chr20	27.9631	1.78547	0.813534	56.0482	0	68.0782	7.56878	0	36.0835
ENSG00000182362	54059	YBEY	chr21	490.21	1.78538	0.279918	1551.68	402.938	414.449	184.065	220.788	167.342
ENSG00000139974	145389	SLC38A6	chr14	219.388	1.78409	0.307731	223.499	164.172	592.152	118.17	145.498	72.8345
ENSG00000130347	84816	RTN4IP1	chr6	307.907	1.78395	0.381995	316.327	282.947	814.095	171.612	217.041	45.4193
ENSG00000198840	4537	ND3	NA	1894.17	1.78181	0.102816	3526.21	1574.76	4314.55	476.257	768.562	704.662
ENSG00000291202	101926918	GTF2IP12	NA	159.372	1.78137	0.370053	153.985	124.227	455.589	98.5534	71.2629	52.6134
ENSG00000177853	9849	ZNF518A	chr10	763.381	1.78135	0.12541	1359	518.341	1163.06	611.658	712.4	215.829
ENSG00000231439	100132169	WASIR2	NA	74.0309	1.78059	0.446468	47.5655	16.563	101.198	124.163	127.923	26.7726
ENSG00000289043	NA	NA	NA	51.67	1.78007	0.748368	0	34.6341	168.128	43.9131	49.0804	14.2644
ENSG00000175857	202309	GAPT	chr5	3080.67	1.77993	0.0893989	4037.38	2173.09	7927.33	1237.97	1797.59	1310.63
ENSG00000111906	51020	HDDC2	chr6	1470.45	1.7796	0.137995	2543.83	1239.57	3151.51	659.234	809.093	419.493
ENSG00000155846	133522	PPARGC1B	chr5	164.32	1.77893	0.25763	195.205	83.641	282.193	165.681	203.593	55.6045
ENSG00000152683	55676	SLC30A6	chr2	392.691	1.77888	0.483166	103.056	335.371	1287.95	187.258	372.757	69.7501
ENSG00000132004	84261	FBXW9	chr19	650.061	1.77838	0.348998	1249.38	655.36	1254.53	259.543	407.187	74.3686
ENSG00000132423	51805	COQ3	chr6	145.877	1.77795	0.511703	77.5314	151.742	539.762	38.6153	39.6083	28.0025
ENSG00000258082	NA	NA	NA	47.7792	1.77733	0.814937	0	50.7626	174.122	21.2923	40.4981	0
ENSG00000137880	2644	GCHFR	chr15	1703.05	1.77666	0.0337283	3276.41	848.244	2855.75	962.705	1333.62	941.587
ENSG00000276842	NA	NA	NA	25.5971	1.77599	0.717642	61.752	0.933353	31.8982	19.3377	13.1232	26.5382
ENSG00000245614	100506660	DDX11-AS1	chr12	71.1907	1.77591	0.535339	123.634	55.4568	154.897	9.82681	57.6354	25.6939
ENSG00000175782	55508	SLC35E3	chr12	647.096	1.77562	0.195235	962.863	493.168	1297.57	367.125	594.902	166.952
ENSG00000249241	101060498	LINC02265	NA	393.793	1.77432	0.316489	287.298	311.574	1245.12	163.784	218.827	136.161
ENSG00000204179	26095	PTPN20	chr10	41.6873	1.77325	0.635493	30.9081	39.1216	121.156	31.2503	21.2426	6.44551
ENSG00000111254	10566	AKAP3	chr12	28.6801	1.77318	0.86994	71.2086	0	0	0	80.1607	20.7116
ENSG00000086205	2346	FOLH1	chr11	168.19	1.77279	0.680127	391.848	214.661	341.118	32.9831	28.5322	0
ENSG00000185567	113146	AHNAK2	chr14	33.7393	1.7722	0.72536	93.3539	25.8097	2.77136	40.2998	37.5431	2.65774
ENSG00000023516	11215	AKAP11	chr13	472.702	1.77183	0.163499	829.549	374.978	981.606	263.602	231.168	155.311
ENSG00000168273	440957	UQCC5	chr3	202.891	1.76795	0.187396	340.144	102.738	382.96	131.679	150.162	109.661
ENSG00000272446	NA	NA	NA	30.8886	1.76671	0.827607	0	35.2827	138.038	0	6.77716	5.23411
ENSG00000139187	10219	KLRG1	chr12	2254.68	1.76607	0.299796	2086.71	2112.11	6399.48	1392.08	1156.45	381.251
ENSG00000163116	285555	STPG2	chr4	36.4859	1.76488	0.776146	82.6996	3.04056	0	21.9637	89.8662	21.3451
ENSG00000175581	51642	MRPL48	chr11	1488.24	1.76202	0.165069	1990.9	1169.78	3526.35	658.636	1126.81	456.945
ENSG00000169519	196074	METTL15	chr11	589.019	1.75946	0.199697	1020.87	454.106	1126.57	244.929	507.011	180.628
ENSG00000272142	100129461	LYRM4-AS1	NA	50.918	1.7593	0.763435	175.641	19.3522	0	8.78853	69.109	32.6174
ENSG00000141665	201456	FBXO15	chr18	49.0122	1.75849	0.599304	73.8949	12.2574	131.356	6.09376	22.3326	48.1381
ENSG00000287513	NA	NA	NA	52.0038	1.75838	0.722295	33.0918	39.9814	192.293	0	20.0528	26.6038
ENSG00000175066	256356	GK5	chr3	330.482	1.75645	0.445594	986.997	131.889	85.7735	407.42	185.533	185.282
ENSG00000268030	NA	NA	NA	36.6256	1.75616	0.72536	0.94499	22.3832	124.089	29.2767	28.466	14.5935
ENSG00000204740	340895	MALRD1	NA	336.151	1.7559	0.149613	445.07	141.357	340.687	469.206	529.101	91.4877
ENSG00000259332	100528021	ST20-MTHFS	chr15	135.147	1.75526	0.616136	171.579	154.155	358.839	35.8622	87.8117	2.63343
ENSG00000154917	51560	RAB6B	chr3	39.1129	1.75478	0.770003	90.1194	3.26352	0	32.8249	84.651	23.8185
ENSG00000174236	387849	REP15	chr12	44.4722	1.7536	0.812135	21.6548	61.0144	184.164	0	0	0
ENSG00000245680	92285	ZNF585B	chr19	322.015	1.75178	0.31596	781.087	304.778	512.701	166.747	86.7663	80.0118
ENSG00000290476	NA	NA	NA	34.8542	1.75068	0.734048	38.8715	31.4007	114.54	0	10.3314	13.9818
ENSG00000272049	NA	NA	NA	22.8399	1.75018	0.790297	33.8493	29.553	65.7456	1.01697	6.87453	0
ENSG00000277526	101927815	LINC03021	NA	23.0343	1.75017	0.7899	4.34489	15.9134	102.203	0	0	15.7447
ENSG00000179083	286499	FAM133A	chrX	103.964	1.75008	0.642002	80.8039	125.771	387.427	15.5532	0.889836	13.3403
ENSG00000148346	3934	LCN2	chr9	123.155	1.74963	0.474713	359.704	39.9191	81.1964	50.5049	116.246	91.359
ENSG00000104368	5327	PLAT	chr8	56.1844	1.74785	0.787288	0	66.805	230.788	4.99088	32.6744	1.84788
ENSG00000290840	100132596	XGY2	chrY	390.682	1.74724	0.383117	1085.93	440.008	720.5	0	0	97.654
ENSG00000134057	891	CCNB1	chr5	684.039	1.74648	0.372505	799.33	691.266	1947.19	131.595	408.372	126.475
ENSG00000247595	100506540	MISFA	chr11	36.2296	1.74606	0.629693	72.8046	24.2614	34.7932	56.3663	21.4751	7.67683
ENSG00000148200	2649	NR6A1	chr9	381	1.7456	0.260704	733.28	337.759	743.544	139.806	229.618	101.992
ENSG00000289353	NA	NA	NA	419.446	1.74559	0.505762	226.365	504.387	1598.08	67.0661	81.2768	39.5031
ENSG00000124787	10799	RPP40	chr6	697.32	1.74544	0.395074	1095.15	773.945	1852.42	76.5652	281.234	104.605
ENSG00000243176	NA	NA	NA	247.068	1.7442	0.357834	250.506	235.065	792.534	66.7314	61.4832	76.0888
ENSG00000231507	100506775	LINC01353	NA	51.412	1.74336	0.803328	79.1134	0	0	115.389	90.3288	23.6414
ENSG00000233223	100996842	MPDU1-AS1	NA	137.159	1.74272	0.65841	252.374	134.78	352.85	36.9907	0	45.9613
ENSG00000117054	34	ACADM	chr1	3988.98	1.7427	0.25763	7235.25	3972.49	8744.32	978.974	2200.96	801.882
ENSG00000290968	NA	NA	NA	47.4765	1.74244	0.552454	29.6289	15.2133	80.9127	73.5671	67.7174	17.8195
ENSG00000171757	151827	LRRC34	chr3	318.608	1.74199	0.406157	313.418	226.688	1046.01	21.1737	124.869	179.483
ENSG00000204802	102724238	FAM88C	NA	293.504	1.74128	0.173943	442.088	192.75	615.559	177.937	209.35	123.336
ENSG00000117425	8643	PTCH2	chr1	135.919	1.74055	0.483166	304.489	162.286	310.908	5.05128	10.1005	22.682
ENSG00000277895	NA	NA	NA	26.888	1.7405	0.78365	11.1164	0	87.1162	24.772	8.91619	29.4069
ENSG00000141096	64180	DPEP3	chr16	254.036	1.73977	0.342288	380.207	57.5625	185.64	597.345	191.48	111.98
ENSG00000289997	124906938	LOC124906938	NA	39.7937	1.73965	0.767861	123.403	10.8743	0	57.1212	21.2147	26.1487
ENSG00000272918	NA	NA	NA	31.788	1.73828	0.806113	131.153	33.7705	0	0.904842	19.3593	5.54053
ENSG00000288983	NA	NA	NA	333.813	1.7382	0.374304	332.145	317.984	939.142	166.368	184.444	62.7965
ENSG00000290285	NA	NA	NA	54.1817	1.73807	0.764636	23.9181	73.7845	226.242	0	0	1.14579
ENSG00000139351	50511	SYCP3	chr12	29.7941	1.73807	0.849284	1.8985	41.4137	135.453	0	0	0
ENSG00000105429	1954	MEGF8	chr19	188.229	1.73775	0.497973	668.885	99.9648	48.5917	81.06	116.036	114.836
ENSG00000168461	11031	RAB31	chr18	1428.94	1.73676	0.223035	2762.18	1168.23	2089.91	875.516	1391.23	286.555
ENSG00000148484	6251	RSU1	chr10	6573.3	1.73661	0.0447772	11717	4294.37	11373.2	3964.76	5456.16	2634.21
ENSG00000114541	23150	FRMD4B	chr3	3230.27	1.73647	0.22252	3611.91	2826.3	8349.92	2200.99	1628.71	763.811
ENSG00000143578	148327	CREB3L4	chr1	407.114	1.73638	0.112581	616.157	237.089	750.058	336.799	329.624	172.959
ENSG00000288966	NA	NA	NA	105.972	1.73618	0.706878	232.91	141.95	240.127	7.38472	13.462	0
ENSG00000205544	254863	TMEM256	chr17	380.16	1.73574	0.131348	627.439	245.808	742.65	225.11	274.723	165.228
ENSG00000281852	NA	NA	NA	542.246	1.73489	0.385457	339.394	437.469	1451.42	295.19	629.597	100.403
ENSG00000156876	163786	SASS6	chr1	144.716	1.73422	0.320908	316.886	109	227.863	90.9593	68.8937	54.6952
ENSG00000152240	115106	HAUS1	chr18	1663.57	1.73349	0.128547	2596.66	1298.43	4004.86	480.609	914.385	686.457
ENSG00000291063	107984974	LOC107984974	NA	345.663	1.7334	0.167978	423.799	162.665	776.964	244.771	267.217	198.559
ENSG00000206418	201475	RAB12	chr18	26.543	1.73209	0.739673	42.2945	3.24007	0.905796	55.118	47.9206	9.77869
ENSG00000197766	1675	CFD	chr19	407.227	1.73192	0.317915	819.755	406.692	820.302	200.302	109.545	86.7664
ENSG00000173198	10800	CYSLTR1	chrX	2054	1.73178	0.213159	3588.9	2048.22	4781.67	768.987	664.453	471.797
ENSG00000234129	NA	NA	NA	53.9196	1.73173	0.730734	124.004	58.8057	104.594	0	26.2791	9.83447
ENSG00000277224	8343	H2BC7	chr6	113.421	1.73132	0.680352	84.1976	0	126.475	234.579	171.73	63.5454
ENSG00000289943	NA	NA	NA	43.4951	1.72784	0.826792	0	55.6552	184.474	12.4624	8.37893	0
ENSG00000282034	NA	NA	NA	267.66	1.72744	0.190557	508.597	137.806	568.89	125.051	78.1672	187.45
ENSG00000139154	121536	AEBP2	chr12	3230.51	1.72681	0.168706	6579.9	3193.88	7137.6	918.392	603.362	949.909
ENSG00000291201	NA	NA	NA	409.409	1.72678	0.281251	371.448	272.568	870.691	523.242	313.603	104.905
ENSG00000154096	7070	THY1	chr11	74.8231	1.72626	0.719694	146.855	57.8055	43.1345	58.7176	142.426	0
ENSG00000112167	55776	SAYSD1	chr6	473.508	1.72613	0.661422	80.6955	624.412	1998.57	32.7584	100.109	4.50549
ENSG00000070950	56852	RAD18	chr3	799.675	1.72562	0.215114	1283.1	753.855	1924.85	314.716	304.291	217.234
ENSG00000214193	79729	SH3D21	chr1	299.161	1.72523	0.190076	687.219	149.154	358.194	208.987	224.439	166.975
ENSG00000106258	1577	CYP3A5	chr7	56.2276	1.72474	0.752257	200.743	26.4774	0	23.7948	52.0833	34.2666
ENSG00000288792	NA	NA	NA	35.2883	1.72436	0.659225	91.7367	40.9984	60.521	7.85857	5.69992	4.91488
ENSG00000136628	2058	EPRS1	chr1	6311.56	1.72274	0.217739	9978.68	5923.01	14814.1	1770.54	3794.7	1588.33
ENSG00000149054	7762	ZNF215	chr11	67.6332	1.72269	0.739686	22.6498	27.0627	253.184	0	46.219	56.6832
ENSG00000267106	284385	ZNF561-AS1	chr19	1107.4	1.72195	0.218201	1931.87	1062.53	2448.78	445.78	490.505	264.941
ENSG00000109881	91057	CCDC34	chr11	423.873	1.7216	0.45579	928.221	517.887	884.364	79.6814	101.67	31.4175
ENSG00000100271	25809	TTLL1	chr22	555.918	1.72115	0.171078	686.304	344.239	1206.5	307.77	560.969	229.724
ENSG00000227388	NA	NA	NA	28.6589	1.71998	0.63247	31.9979	15.5296	59.6663	22.1003	30.4079	12.2512
ENSG00000289520	NA	NA	NA	39.9654	1.7194	0.737293	17.9402	50.7028	164.614	1.88383	0	4.65167
ENSG00000140043	145482	PTGR2	chr14	272.072	1.71912	0.237811	339.278	193.126	653.221	170.16	168.966	107.679
ENSG00000288908	NA	NA	NA	123.6	1.71832	0.483849	72.903	102.019	461.194	25.2858	20.0173	60.181
ENSG00000019991	3082	HGF	chr7	282.214	1.71819	0.402785	244.976	232.58	685.285	162.227	318.603	49.6144
ENSG00000213186	286827	TRIM59	chr3	566.734	1.71797	0.259378	651.723	412.937	1478.84	172.377	450.572	233.953
ENSG00000112984	10112	KIF20A	chr5	309.812	1.71747	0.685584	211.81	313.576	1102.89	0	144.209	86.3891
ENSG00000233621	728431	LITATS1	chr1	254.687	1.71712	0.341344	246.597	73.053	681.918	162.41	154.512	209.63
ENSG00000198937	154467	CCDC167	chr6	994.055	1.71673	0.381119	1809.49	1074.23	2230.06	148.002	548.297	154.254
ENSG00000241962	NA	NA	NA	33.5682	1.71412	0.652528	23.9853	28.566	118.605	9.13293	6.45804	14.6616
ENSG00000259343	NA	NA	NA	105.073	1.71168	0.465385	176.711	100.866	229.48	41.5516	58.8616	22.9692
ENSG00000269293	100129195	ZSCAN16-AS1	chr6	372.257	1.71033	0.171064	661.207	147.563	758.959	197.56	181.303	286.948
ENSG00000272219	NA	NA	NA	46.4585	1.71029	0.757867	96.5015	16.0769	0	41.9389	110.796	13.4381
ENSG00000110871	84274	COQ5	chr12	1119.58	1.71009	0.225475	1158.11	917.97	2941.42	594.92	770.486	334.582
ENSG00000108786	3292	HSD17B1	chr17	22.5094	1.70943	0.696285	16.4147	16.3779	62.8774	11.6675	19.9009	7.81825
ENSG00000116127	7840	ALMS1	chr2	341.792	1.70844	0.350677	584.05	326.785	672.631	217.569	191.764	57.9522
ENSG00000244239	NA	NA	NA	117.569	1.70735	0.46264	233.949	99.2493	158.615	79.9033	113.137	20.5618
ENSG00000288913	NA	NA	NA	62.6439	1.70731	0.595712	41.4401	7.43498	132.471	63.0251	85.508	45.9844
ENSG00000251443	105374716	LINC02160	NA	561.722	1.70662	0.373042	251.304	115.363	1320.33	799.031	518.046	366.256
ENSG00000134548	80763	SPX	chr12	196.243	1.70649	0.706345	529.578	0	264.701	26.1026	113.651	243.427
ENSG00000289400	124902559	LOC124902559	NA	3608.26	1.70579	0.241562	3629.63	2826.15	8790.87	1646.01	3775.82	981.063
ENSG00000143858	127833	SYT2	chr1	49.8992	1.70365	0.758132	65.8521	69.2723	159.872	0.899251	3.4996	0
ENSG00000112308	81688	C6orf62	chr6	27935.1	1.70365	0.236547	36337.5	30408.1	86894.6	3069.14	3476.46	7424.79
ENSG00000179387	255520	ELMOD2	chr4	276.803	1.70326	0.46352	101.501	218.299	907.936	215.435	127.334	90.3126
ENSG00000127720	84190	METTL25	chr12	203.161	1.70257	0.276247	435.535	157.005	318.645	112.881	120.357	74.5413
ENSG00000100784	9252	RPS6KA5	chr14	573.371	1.70251	0.370832	313.204	339.229	1831.05	163.988	473.342	319.41
ENSG00000226029	107984921	LINC01772	NA	34.569	1.70174	0.73167	134.803	4.1352	4.6112	15.3962	9.68954	38.7784
ENSG00000131848	79149	ZSCAN5A	chr19	196.492	1.70037	0.406748	247.817	148.373	445.658	55.9727	216.377	64.7562
ENSG00000257660	100506125	ADCY6-DT	NA	36.333	1.69988	0.600156	80.2787	22.5953	59.2481	11.1366	24.4019	20.3372
ENSG00000171940	7764	ZNF217	chr20	598.557	1.69899	0.386178	584.268	633.548	1889.91	106.599	248.312	128.704
ENSG00000261087	115830329	ZNNT1	NA	151.079	1.69819	0.783504	474.95	200.722	176.42	0	54.3796	0
ENSG00000183208	390637	GDPGP1	chr15	87.2941	1.69697	0.671688	87.8573	112.673	285.059	8.25924	27.6746	2.24176
ENSG00000289393	NA	NA	NA	123.209	1.69578	0.569118	60.6439	139.856	472.23	17.5706	24.568	24.3854
ENSG00000182389	785	CACNB4	chr2	57.6039	1.69488	0.741826	38.4402	1.84638	0	168.752	126.354	10.2311
ENSG00000291015	NA	NA	NA	207.861	1.69488	0.232829	329.426	80.4598	349.463	169.904	188.37	129.54
ENSG00000260774	NA	NA	NA	33.7015	1.69463	0.762755	70.7626	0	40.0377	35.2056	21.9485	34.2543
ENSG00000120662	9617	MTRF1	chr13	446.638	1.6932	0.182454	676.5	173.151	1000.77	214.09	269.729	345.591
ENSG00000136982	79075	DSCC1	chr8	30.4581	1.69291	0.86722	138.17	42.7637	0	0	1.81524	0
ENSG00000288839	NA	NA	NA	388.384	1.68978	0.417433	219.503	258.741	1185.48	102.237	387.687	176.654
ENSG00000263620	NA	NA	NA	1563.19	1.68933	0.283381	4138.95	1810.68	2760.4	180.818	160.426	327.877
ENSG00000083123	594	BCKDHB	chr6	1287.57	1.68932	0.212736	2203.98	1073.43	2266.14	702.636	1167.04	312.208
ENSG00000247498	100506314	GPRC5D-AS1	chr12	50.7911	1.68824	0.746564	104.571	32.9593	82.7615	59.3994	0	25.0553
ENSG00000269038	NA	NA	NA	27.1833	1.68817	0.684192	44.6356	30.1998	73.8435	5.08967	2.93897	6.39256
ENSG00000291099	NA	NA	NA	105.804	1.68773	0.723554	222.097	42.5964	0	163.874	179.884	26.3748
ENSG00000105383	945	CD33	chr19	611.06	1.68721	0.185113	747.353	260.89	1307.5	323.134	650.061	377.419
ENSG00000036448	9172	MYOM2	chr8	138.344	1.68654	0.639174	10.9619	102.428	373.69	104.35	221.545	17.0867
ENSG00000183723	146223	CMTM4	chr16	136.584	1.68604	0.693271	126.757	178.719	488.113	13.7147	0	12.1989
ENSG00000144909	114885	OSBPL11	chr3	516.865	1.6853	0.0959691	890.331	260.296	1016.65	307.441	293.805	332.668
ENSG00000165675	10495	ENOX2	chrX	888.977	1.68452	0.262999	1182.07	811.385	2078.19	503.031	556.968	202.212
ENSG00000137274	670	BPHL	chr6	387.65	1.68441	0.254481	864.959	228.974	452.256	175.733	423.039	180.94
ENSG00000287252	NA	NA	NA	476.558	1.68328	0.282364	446.886	119.872	723.954	340.131	983.71	244.797
ENSG00000112212	222642	TSPO2	chr6	23.9356	1.68203	0.891132	0	34.1158	109.498	0	0	0
ENSG00000166199	221120	ALKBH3	chr11	874.036	1.68122	0.176134	1954.48	435.725	857.552	545.639	1009.6	441.224
ENSG00000227782	NA	NA	NA	38.6637	1.68083	0.62944	48.9668	30.1771	75.0297	47.0689	22.367	8.37289
ENSG00000168803	161823	ADAL	chr15	897.212	1.68018	0.47985	1241.91	1147.73	2600.32	171.237	170.424	51.6473
ENSG00000168538	60684	TRAPPC11	chr4	720.96	1.68008	0.142972	792.362	304.789	1425.47	868.745	547.16	387.233
ENSG00000185015	377677	CA13	chr8	204.225	1.67919	0.327303	269.271	42.5224	275.932	228.759	281.415	127.452
ENSG00000242866	161497	STRC	chr15	30.8373	1.67883	0.769529	13.9592	0	1.37015	117.86	47.3339	4.50017
ENSG00000186687	90624	LYRM7	chr5	1882.31	1.67782	0.326617	2296.88	2016.87	5396.57	395.139	800.462	387.925
ENSG00000246451	NA	NA	NA	54.5898	1.67647	0.666564	12.2146	13.9707	119.963	130.605	23.4069	27.3788
ENSG00000145936	3779	KCNMB1	chr5	143.244	1.67639	0.401964	263.001	85.114	285.34	29.9103	109.669	86.4291
ENSG00000285669	NA	NA	NA	80.0109	1.67552	0.516857	197.849	81.2091	142.581	23.4419	9.64757	25.3364
ENSG00000152932	115827	RAB3C	chr5	104.789	1.67515	0.709312	1.41286	104.867	441.186	15.0621	32.7312	33.4727
ENSG00000132383	6117	RPA1	chr17	4688.21	1.6737	0.110506	6827.89	3657.58	10431.4	2275.53	3184	1752.92
ENSG00000166295	119504	ANAPC16	chr10	6957.28	1.67369	0.132179	10930.3	5990.88	15232	3569.55	3811.73	2209.19
ENSG00000164691	117289	TAGAP	chr6	463.717	1.67361	0.237574	455.531	283.262	868.305	403.635	639.89	131.681
ENSG00000179029	84314	TMEM107	chr17	922.66	1.67145	0.321889	1132.56	986.856	2646.51	256.212	314.96	198.866
ENSG00000110318	57562	CEP126	chr11	449.086	1.66929	0.298929	511.401	201.6	1045.07	153.355	495.341	287.751
ENSG00000043514	54802	TRIT1	chr1	141.814	1.66928	0.551562	221.481	9.35415	94.1122	118.035	318.676	89.2254
ENSG00000215915	219293	ATAD3C	chr1	69.8896	1.66659	0.763271	249.341	0.892766	12.9309	1.94283	71.9343	82.2962
ENSG00000223658	728819	C1GALT1C1L	chr2	25.9693	1.66598	0.880308	98.9513	31.1787	0	0	25.6859	0
ENSG00000105778	23080	AVL9	chr7	1333.86	1.66553	0.164095	1776.54	1047.96	3214.19	547.773	890.932	525.77
ENSG00000102393	2717	GLA	chrX	1557.56	1.66356	0.150081	2532.43	1101.15	2366.4	1169.07	1730.87	445.415
ENSG00000107968	1326	MAP3K8	chr10	12135.8	1.66355	0.101611	28083.1	5465.93	12063.6	9873.25	10121.9	7207.03
ENSG00000286360	NA	NA	NA	51.0825	1.66348	0.693817	102.042	56.2067	79.9619	32.6683	34.4637	1.15225
ENSG00000164949	2669	GEM	chr8	145.173	1.66337	0.394363	141.918	64.8024	315.888	188.026	80.5157	79.8891
ENSG00000166352	119710	IFTAP	chr11	1726.29	1.66328	0.14452	3298.42	1539.43	3420.59	710.969	806.871	581.476
ENSG00000103316	1428	CRYM	chr16	62.5895	1.66287	0.826674	155.126	23.779	0	0	171.4	25.2317
ENSG00000144161	84524	ZC3H8	chr2	614.205	1.66283	0.300706	1204.84	636.78	1244.65	268.256	193.425	137.28
ENSG00000272812	NA	NA	NA	51.8027	1.66257	0.693706	20.137	32.2714	125.661	6.95094	112.118	13.6782
ENSG00000269893	100093630	SNHG8	chr4	5544.29	1.66128	0.049515	10973.9	3959.59	11207	2464.79	1607.92	3052.49
ENSG00000076770	55796	MBNL3	chrX	1042.55	1.66125	0.181543	1421.68	903.768	2642.95	431.745	473.821	381.312
ENSG00000136631	11311	VPS45	chr1	1236.61	1.66118	0.37559	1128.79	1205.27	3369.09	467.336	1032.59	216.572
ENSG00000017260	27032	ATP2C1	chr3	2915.59	1.66073	0.0544241	5173.49	1326.35	4503.14	1933.11	2822.64	1734.79
ENSG00000112299	8876	VNN1	chr6	203.22	1.6603	0.710496	176.364	262.341	653.022	56.1895	71.4047	0
ENSG00000223685	100874188	LINC00571	chr13	31.2179	1.66014	0.790412	79.8668	4.93303	0	53.3462	28.7821	20.3789
ENSG00000198056	5557	PRIM1	chr12	709.328	1.65948	0.33764	1262.42	588.013	1223.95	188.09	794.751	198.739
ENSG00000155792	64798	DEPTOR	chr8	1581.65	1.65908	0.306505	2458.21	1532.47	3209.64	805.925	1221.56	262.096
ENSG00000134873	9071	CLDN10	chr13	1149.88	1.65901	0.275454	1001.42	987.202	3237.1	658.263	660.607	354.711
ENSG00000203876	100505933	ADD3-AS1	chr10	47.9762	1.65744	0.766527	146.712	2.12825	2.41383	6.0379	84.9174	45.6478
ENSG00000277511	NA	NA	NA	350.645	1.65734	0.301918	388.467	291.363	942.066	138.116	213.689	130.169
ENSG00000117400	4352	MPL	chr1	6166.9	1.65725	0.0574304	12170.9	4855.74	11921.6	2786.67	2485.05	2781.42
ENSG00000258733	101928767	LINC02328	NA	282.229	1.65649	0.17186	522.575	177.06	500.622	164.249	181.303	147.563
ENSG00000108825	100885850	PTGES3L-AARSD1	chr17	82.7347	1.65498	0.508175	178.873	23.1613	62.1873	87.3505	91.2895	53.5462
ENSG00000077616	10003	NAALAD2	chr11	200.417	1.65496	0.637957	171.369	1.89336	417.202	252.546	174.288	185.205
ENSG00000289629	NA	NA	NA	33.6904	1.65491	0.668399	117.932	33.5389	29.7295	4.84041	2.81508	13.2866
ENSG00000243004	NA	NA	NA	160.493	1.65487	0.334131	356.593	144.874	317.766	31.2145	43.4145	69.0986
ENSG00000000971	3075	CFH	chr1	4434.83	1.6538	0.0916745	5015.23	2806.29	9707.01	3639	3569.2	1872.26
ENSG00000119720	55051	NRDE2	chr14	483.877	1.65245	0.113229	883.681	294.19	758.487	379.747	359.297	227.862
ENSG00000289209	NA	NA	NA	65.1408	1.6513	0.735417	90.0382	91.7954	206.527	0	0	2.48431
ENSG00000188738	401024	FSIP2	chr2	22.6222	1.65051	0.758132	28.906	8.22099	15.0992	73.9944	4.11408	5.39856
ENSG00000261135	NA	NA	NA	30.9493	1.65047	0.66783	50.4438	15.668	24.2978	22.5015	64.6713	8.11324
ENSG00000141040	57336	ZNF287	chr17	151.236	1.64757	0.714802	441.646	201.497	221.943	0	31.9579	10.3718
ENSG00000253948	105375666	VPS13B-DT	NA	109.145	1.64516	0.479392	251.234	65.333	141.402	28.2993	108.405	60.1966
ENSG00000130332	51690	LSM7	chr19	4634.26	1.64466	0.0739311	7881.77	3760.93	10648.8	1783.44	1565.69	2164.93
ENSG00000180730	387914	SHISA2	chr13	775.202	1.64377	0.347711	1449.26	681.797	1692.73	427.345	76.4566	323.624
ENSG00000269958	NA	NA	NA	91.6807	1.64199	0.478763	106.283	22.666	172.764	90.207	91.253	66.9109
ENSG00000115956	5341	PLEK	chr2	7612.28	1.64034	0.273353	15386.4	7391.79	12009.6	3863.56	5626.37	1396
ENSG00000288066	NA	NA	NA	1054.95	1.64004	0.304978	1444.98	1186.95	3089.32	182.3	158.54	267.622
ENSG00000288737	NA	NA	NA	32.0793	1.63954	0.790297	0	18.9341	97.1248	30.2481	33.9629	12.2056
ENSG00000281706	100507173	LINC01012	chr6	70.4712	1.63912	0.724677	66.1817	1.16865	175.302	7.48082	96.5221	76.1725
ENSG00000239523	100506826	MYLK-AS1	chr3	209.403	1.63843	0.40224	277.448	206.792	545.715	106.248	62.7446	57.4722
ENSG00000249141	NA	NA	NA	24.9104	1.63816	0.812025	0	2.68552	61.6195	49.9939	17.9907	17.1726
ENSG00000101162	81027	TUBB1	chr20	3068.97	1.63799	0.684192	9715.91	221.358	10.3798	1832.4	3730.06	2903.72
ENSG00000064042	22998	LIMCH1	chr4	2185.13	1.63507	0.142972	4087.99	1374.04	3013.02	2569.35	1154.87	911.5
ENSG00000155621	138241	C9orf85	chr9	358.501	1.63376	0.34049	655.016	348.406	766.12	79.3623	193.244	108.859
ENSG00000136999	4856	CCN3	chr8	99.0598	1.63187	0.621149	28.4199	46.972	210.434	245.877	32.0083	30.6476
ENSG00000117650	4751	NEK2	chr1	94.2723	1.63185	0.545785	251.052	103.867	175.964	0.832035	0	33.9183
ENSG00000259826	112267983	CDK13-DT	NA	69.3636	1.63174	0.552971	95.5678	56.2092	186.22	33.7549	9.75824	34.6718
ENSG00000140543	55070	DET1	chr15	210.321	1.63036	0.501035	311.073	235.642	489.434	88.9957	113.806	22.9749
ENSG00000237976	NA	NA	NA	369.487	1.62961	0.261195	519.384	323.277	914.895	168.703	150.826	139.838
ENSG00000183340	8690	JRKL	chr11	156.059	1.62947	0.515076	121.285	159.275	547.032	39.1576	12.9835	56.6226
ENSG00000229852	122539212	KHDC1-AS1	NA	380.571	1.62883	0.365121	562.217	358.019	752.848	271.386	270.776	68.1823
ENSG00000065357	1606	DGKA	chr12	1650.25	1.62875	0.341344	1382.96	371.249	4558.01	765.885	1274.17	1549.23
ENSG00000203865	84852	ATP1A1-AS1	chr1	239.976	1.62832	0.536331	169.252	262.319	762.804	158.056	48.2952	39.1294
ENSG00000203279	NA	NA	NA	49.3229	1.62799	0.734048	179.782	15.9648	1.39044	24.5718	31.3369	42.8918
ENSG00000204482	7940	LST1	chr6	3593.54	1.62773	0.0808308	6475.68	2941.97	7523.84	1424.15	1607.79	1587.79
ENSG00000255389	NA	NA	NA	226.89	1.62631	0.430854	352.287	157.845	545.053	25.497	147.882	132.776
ENSG00000184076	29796	UQCR10	chr22	4816.51	1.6263	0.296877	6420.76	5477.41	13848.8	1011.43	1053	1087.67
ENSG00000148690	118924	FRA10AC1	chr10	1037.24	1.62627	0.0981072	1728.96	808.872	2357.25	403.075	410.778	514.494
ENSG00000173567	165082	ADGRF3	chr2	53.5353	1.62446	0.778718	203.719	70.8853	14.8853	10.5386	21.1835	0
ENSG00000225300	NA	NA	NA	23.3546	1.62412	0.800926	27.5768	12.2778	10.3056	78.3207	11.6465	0
ENSG00000287419	NA	NA	NA	26.5477	1.62282	0.731155	74.6255	8.1286	9.09799	9.15668	39.1726	19.1047
ENSG00000290864	103752586	BIRC6-AS2	NA	27.619	1.62258	0.784658	97.6425	21.7512	17.2922	13.4436	0	15.5843
ENSG00000185697	4603	MYBL1	chr8	53.7627	1.62184	0.743239	1.3917	62.8743	229.151	8.7432	8.50145	11.9152
ENSG00000272369	NA	NA	NA	59.4498	1.6211	0.543118	76.4806	49.105	169.46	14.2694	16.6677	30.7161
ENSG00000186260	57496	MRTFB	chr16	244.452	1.61971	0.283231	308.599	93.3287	470.817	171.49	260.654	161.825
ENSG00000290848	NA	NA	NA	54.047	1.61932	0.57253	124.181	24.443	68.3904	20.6471	48.3226	38.2987
ENSG00000215417	407975	MIR17HG	chr13	51.217	1.61766	0.728661	165.775	31.749	1.95412	66.1543	18.8605	22.8085
ENSG00000289340	NA	NA	NA	1895.25	1.61753	0.356465	2351.77	2142.83	5210.27	671.76	673.596	321.268
ENSG00000255135	124902718	EMSY-DT	NA	623.975	1.61724	0.334198	1089.08	680.969	1397.81	225.749	221.014	129.217
ENSG00000123096	8082	SSPN	chr12	131.367	1.6166	0.714168	322.169	172.493	251.481	28.0653	0	13.9955
ENSG00000289516	NA	NA	NA	62.9125	1.61653	0.629005	41.745	63.1792	188.721	30.4404	41.5759	11.8135
ENSG00000249319	NA	NA	NA	105.136	1.61586	0.680127	188.949	145.803	283.98	0	3.73468	8.3522
ENSG00000105053	51231	VRK3	chr19	2000.55	1.61517	0.0973259	3373.57	1208.37	3452.98	1013.01	1935.43	1019.94
ENSG00000259366	NA	NA	NA	889.199	1.61324	0.0855067	1685.01	460.801	1185.04	765.546	761.406	477.395
ENSG00000141232	10140	TOB1	chr17	4741.76	1.61277	0.48163	4517.71	6335.03	16098.7	723.283	370.394	405.483
ENSG00000106034	79974	CPED1	chr7	603.341	1.61125	0.23017	826.061	321.998	947.024	334.279	932.611	258.072
ENSG00000263513	554282	FAM72C	NA	67.8916	1.61063	0.834438	2.64045	100.502	304.207	0	0	0
ENSG00000125703	84938	ATG4C	chr1	579.504	1.6104	0.276494	888.858	467.275	1008.66	335.703	622.466	154.062
ENSG00000183648	4707	NDUFB1	chr14	604.915	1.6102	0.220678	775.958	477.402	1458.31	256.825	407.304	253.687
ENSG00000105427	84518	CNFN	chr19	26.0142	1.60986	0.715939	63.9606	6.19855	23.4658	9.00942	30.8743	22.5765
ENSG00000171984	149840	SHLD1	chr20	233.964	1.60731	0.313257	443.473	94.9587	241.643	170.18	323.238	130.294
ENSG00000234028	101928403	EIF2AK3-DT	NA	82.8094	1.60488	0.53519	107.401	70.3063	195.399	69.845	24.6409	29.2644
ENSG00000247373	NA	NA	NA	149.04	1.60451	0.447023	331.687	155.225	266.981	35	63.7376	41.6117
ENSG00000126267	1340	COX6B1	chr19	5623.92	1.60433	0.112448	10562.2	4971.5	11290.9	2154.44	2549.6	2214.93
ENSG00000100890	9692	PRORP	chr14	1294.39	1.60432	0.0745165	2132.36	742.855	1973.01	977.647	1333.31	607.126
ENSG00000158578	212	ALAS2	chrX	898.657	1.60222	0.447473	1563.9	157.437	1059.67	239.931	1664.23	706.772
ENSG00000152359	134359	POC5	chr5	387.058	1.60165	0.460561	213.526	159.606	1260.23	86.3262	276.854	325.812
ENSG00000119632	83982	IFI27L2	chr14	464.893	1.59975	0.257933	1118.23	418.039	657.98	218.589	209.05	167.472
ENSG00000261183	102724362	SPINT1-AS1	NA	157.179	1.5995	0.450426	394.215	148.917	180.478	92.4945	86.5479	40.4201
ENSG00000240137	101928085	ERICH6-AS1	NA	279.442	1.59919	0.281251	602.145	220.089	390.148	157.934	199.273	107.06
ENSG00000148843	22984	PDCD11	chr10	1609.44	1.59872	0.349911	1910.84	1742.18	4329.63	544.497	810.851	318.621
ENSG00000285508	128706666	LOC128706666	NA	258.813	1.59781	0.442357	331.871	281.69	672.211	94.3261	123.064	49.7194
ENSG00000166262	196951	FAM227B	chr15	173.484	1.59751	0.591346	505.392	155.272	45.7132	140.328	167.678	26.5216
ENSG00000267520	NA	NA	NA	199.427	1.597	0.766022	457.933	297.264	441.366	0	0	0
ENSG00000288994	NA	NA	NA	151.087	1.59687	0.344905	191.338	86.0506	351.731	97.2433	86.6815	93.4799
ENSG00000198821	919	CD247	chr1	62.3154	1.59679	0.608503	94.8924	59.1772	185.526	0	0.796665	33.5007
ENSG00000270049	101927837	ATP6V0D1-DT	NA	135.993	1.59674	0.531085	261.342	138.599	224.826	44.5474	123.914	22.7322
ENSG00000272146	106144532	ARF4-AS1	NA	92.3587	1.5962	0.481398	98.9767	70.0253	267.94	31.9576	34.0257	51.2276
ENSG00000102967	1723	DHODH	chr16	600.519	1.59568	0.509724	1221.69	736.206	1131.25	130.802	339.828	43.3343
ENSG00000205129	441054	CFAP96	chr4	37.2211	1.59435	0.691839	29.9471	30.5466	105.282	36.9522	6.43306	14.1662
ENSG00000121552	1475	CSTA	chr3	34.1871	1.59399	0.840443	39.0023	51.0246	115.096	0	0	0
ENSG00000197696	4828	NMB	chr15	135.549	1.59329	0.407061	138.652	49.7714	273.076	161.07	103.91	86.8141
ENSG00000290989	NA	NA	NA	149.577	1.59241	0.53086	145.568	81.614	428.898	114.324	18.1007	108.956
ENSG00000285230	101926888	RALY-AS1	NA	107.787	1.59185	0.717252	2.94177	119.213	402.093	58.7383	49.0101	14.7248
ENSG00000130224	57631	LRCH2	chrX	22.0308	1.59114	0.825769	41.8904	0	1.16081	28.3298	46.4856	14.3184
ENSG00000130598	7136	TNNI2	chr11	22.3368	1.59104	0.85913	64.6909	0	0	21.6207	26.1994	21.5101
ENSG00000291084	245	ALOX12P2	chr17	67.8731	1.59054	0.759897	75.5362	0	145.218	20.4159	92.8513	73.2173
ENSG00000110921	4598	MVK	chr12	91.7828	1.59023	0.587576	240.785	95.5258	98.2586	26.9359	71.7144	17.477
ENSG00000289017	NA	NA	NA	534.04	1.58924	0.4956	1240.19	691.405	969.757	152.675	107.382	42.8299
ENSG00000135951	80705	TSGA10	chr2	514.024	1.58816	0.41554	1055.77	510.063	708.992	487.249	245.409	76.6616
ENSG00000122870	80114	BICC1	chr10	384.915	1.58692	0.327865	367.833	302.512	1240.28	101.241	65.8029	231.825
ENSG00000101335	10398	MYL9	chr20	1023.47	1.58615	0.185844	2038.63	818.535	1644.35	795.741	435.375	408.174
ENSG00000248663	NA	NA	NA	105.98	1.58557	0.573033	225.695	108.608	178.451	16.1302	81.0948	25.9027
ENSG00000179085	54344	DPM3	chr1	723.927	1.58557	0.252368	1015.66	675.558	1724.19	345.948	345.425	236.777
ENSG00000132478	85451	UNK	chr17	2607.34	1.58552	0.13958	4848.11	893.279	4190.29	1860.52	1733.31	2118.51
ENSG00000033867	9497	SLC4A7	chr3	191.134	1.58531	0.615938	240.926	228.154	466.049	115.652	90.5967	5.42772
ENSG00000213741	6235	RPS29	chr14	9514.33	1.58511	0.0964917	15922	3679.64	17366.4	6990.57	5710.82	7416.54
ENSG00000285151	NA	NA	NA	24.5366	1.58479	0.859553	1.91802	35.851	105.697	3.75318	0	0
ENSG00000285204	NA	NA	NA	24.5366	1.58479	0.859553	1.91802	35.851	105.697	3.75318	0	0
ENSG00000237773	101927609	LOC101927609	NA	47.3314	1.58451	0.56973	80.8361	23.6118	76.7585	35.8314	37.8852	29.0653
ENSG00000111671	105369632	LOC105369632	NA	117.061	1.58397	0.581383	137.236	123.3	271.609	55.9535	101.656	12.6079
ENSG00000143995	4211	MEIS1	chr2	16031	1.58325	0.0647346	30690	9808.06	24036.3	14182.5	9013.39	8456.01
ENSG00000147475	11160	ERLIN2	chr8	757.127	1.58267	0.29011	1052.17	719.603	1744.9	322.124	490.392	213.575
ENSG00000152767	10160	FARP1	chr13	1069.86	1.58239	0.156921	1173	695.717	2129.58	976.499	1037.72	406.67
ENSG00000154240	201134	CEP112	chr17	402.671	1.58083	0.49559	498.429	379.748	748.582	208.078	544.045	37.1456
ENSG00000128040	6691	SPINK2	chr4	12556.4	1.58066	0.104416	18936	10130	27765.9	5639.12	7384.53	5483.05
ENSG00000286125	101929059	ZIM2-AS1	NA	90.6522	1.57971	0.74509	277.544	109.359	97.436	0	43.6129	15.9616
ENSG00000196199	54737	MPHOSPH8	chr13	3841.1	1.57938	0.258642	4342.49	3692.36	10629.4	1167.36	1897.43	1317.56
ENSG00000153896	148103	ZNF599	chr19	200.936	1.57852	0.539674	285.101	219.241	466.047	38.2208	164.545	32.4613
ENSG00000008988	6224	RPS20	chr8	21367.9	1.57736	0.118071	40745	19751.1	46124	7287.31	4942.45	9357.29
ENSG00000235954	284900	TTC28-AS1	chr22	903.391	1.57729	0.110392	1748.6	457.753	1217.44	632.39	827.978	536.183
ENSG00000213658	27040	LAT	chr16	676.685	1.57658	0.387381	1609.61	141.665	439.043	751.475	572.941	545.373
ENSG00000101353	140699	MROH8	chr20	52.4369	1.5763	0.575359	51.022	23.6552	111.991	45.7156	51.3643	30.8737
ENSG00000117395	10969	EBNA1BP2	chr1	2502.07	1.57613	0.287905	3942.94	2623.87	5604.29	946.422	1317.26	577.653
ENSG00000291068	NA	NA	NA	351.932	1.57549	0.328967	289.129	238.325	997.817	205.349	188.106	192.865
ENSG00000235749	NA	NA	NA	33.2687	1.57508	0.740974	2.62739	18.8991	80.9429	57.5231	30.4677	9.15213
ENSG00000286787	NA	NA	NA	31.6282	1.57502	0.669485	31.8936	12.6466	80.7656	20.9786	18.5504	24.9346
ENSG00000057935	57504	MTA3	chr2	231.279	1.57432	0.574761	60.7969	99.9799	661.267	67.9888	355.523	142.119
ENSG00000274561	NA	NA	NA	50.1264	1.57432	0.604933	66.473	46.4854	133.502	12.2377	21.572	20.4884
ENSG00000166136	4714	NDUFB8	chr10	11586.6	1.57398	0.0822671	18105.1	9276.45	26428	5322.07	4707.2	5680.84
ENSG00000124374	400961	PAIP2B	chr2	525.655	1.57386	0.510559	651.43	701.765	1578.58	97.9957	76.9676	47.195
ENSG00000184949	646851	FAM227A	chr22	23.5347	1.57249	0.762755	17.7812	4.35085	86.3479	0.208375	0.202735	32.3173
ENSG00000251580	105374366	LINC02482	NA	160.569	1.57194	0.501059	214.314	175.322	401.128	53.0595	87.3901	32.2027
ENSG00000289401	NA	NA	NA	212.334	1.57185	0.458969	435.042	184.881	328.282	47.6785	206.447	71.6707
ENSG00000221994	57232	ZNF630	chrX	115.273	1.57171	0.551964	111.488	93.022	241.189	52.6257	169.055	24.2587
ENSG00000138686	55212	BBS7	chr4	531.588	1.57055	0.376085	409.533	488.607	1527.92	309.627	290.724	163.117
ENSG00000203663	26246	OR2L2	chr1	71.1216	1.57051	0.747881	171.875	23.0925	0.571535	161.129	35.2606	34.801
ENSG00000183230	29119	CTNNA3	chr10	316.084	1.56995	0.262096	523.942	129.679	283.703	316.595	500.062	142.526
ENSG00000177058	153129	SLC38A9	chr5	456.571	1.56956	0.398757	390.579	460.93	1390.53	217.896	140.559	138.935
ENSG00000010219	8798	DYRK4	chr12	714.401	1.56942	0.251422	855.006	589.622	1615.33	424.857	559.043	242.552
ENSG00000233008	101927560	LOC101927560	NA	52.4169	1.56893	0.631395	33.3004	33.2537	142.056	57.5473	22.3963	25.9475
ENSG00000261645	101929222	DISC1FP1	NA	76.7263	1.56809	0.5359	161.243	60.8783	102.932	73.8603	33.4432	28.0011
ENSG00000270820	NA	NA	NA	422.108	1.56804	0.375799	284.018	263.132	1107.39	205.675	466.693	205.734
ENSG00000121310	55268	ECHDC2	chr1	1243.44	1.5674	0.462027	1037.65	62.9434	1657.68	1512.61	2342.83	846.922
ENSG00000232729	101926943	GTF2I-AS1	NA	60.8164	1.56566	0.579487	55.9756	33.4453	131.686	33.0927	80.8086	29.8905
ENSG00000118231	1421	CRYGD	chr2	750.767	1.56562	0.121334	1216.71	414.136	1396.68	608.549	399.692	468.835
ENSG00000159140	6651	SON	chr21	15590.6	1.56537	0.0541081	27577.2	9261.37	30246.2	9697.78	6484.63	10276.5
ENSG00000278238	NA	NA	NA	337.988	1.56507	0.174031	624.277	193.224	541.741	233.497	234.302	200.885
ENSG00000172809	6169	RPL38	chr17	6850.95	1.56444	0.0539738	10623.6	3607.62	13834.9	4449.09	3928.37	4662.13
ENSG00000063180	770	CA11	chr19	73.3654	1.56394	0.71372	17.475	3.98685	237.536	33.4276	66.0388	81.7279
ENSG00000164404	2661	GDF9	chr5	50.6117	1.56375	0.637278	126.318	15.0808	89.8524	10.4032	3.92364	58.0919
ENSG00000161692	80174	DBF4B	chr17	178.104	1.5636	0.402808	125.689	69.3692	341.815	161.323	281.609	88.8186
ENSG00000264019	NA	NA	NA	59.0435	1.56298	0.662257	107.916	68.0357	112.511	16.0381	43.2838	6.47583
ENSG00000167283	10632	ATP5MG	chr11	11784.7	1.56264	0.218043	19739.7	12742	28758.2	2914.74	2877.8	3675.56
ENSG00000171160	118812	MORN4	chr10	209.352	1.56203	0.457179	398.29	222.974	377.851	128.89	87.5583	40.5498
ENSG00000154102	404550	C16orf74	chr16	106.089	1.56156	0.505336	235.81	90.0387	119.799	61.2205	99.4701	30.1952
ENSG00000267277	NA	NA	NA	53.563	1.56088	0.573033	56.9868	19.3569	96.8968	62.3968	52.8646	32.8764
ENSG00000146733	5723	PSPH	chr7	704.623	1.55971	0.113336	1366.15	479.971	1190.97	356.061	447.331	387.253
ENSG00000118596	9194	SLC16A7	chr12	455.928	1.55867	0.347645	1241.31	206.68	322.528	367.636	272.465	324.953
ENSG00000281332	NA	NA	NA	33.5661	1.55792	0.737809	9.47797	34.9507	106.736	25.4498	20.3306	4.45241
ENSG00000112077	6005	RHAG	chr6	205.844	1.55759	0.382564	318.097	80.2836	522.352	66.7366	42.2775	205.315
ENSG00000182165	11257	TP53TG1	chr7	1019.16	1.5575	0.155322	1243.14	703.935	2390.15	563.707	683.751	530.251
ENSG00000233723	400955	LINC01122	chr2	534.275	1.55653	0.186154	790.19	271.575	1025.56	282.532	490.239	345.552
ENSG00000196154	6275	S100A4	chr1	5720.92	1.55628	0.101677	11884.2	4223.75	8104.16	3228.96	4312.19	2572.29
ENSG00000203497	NA	NA	NA	534.074	1.55492	0.21761	811.577	438.913	1133.16	248.711	349.418	222.668
ENSG00000196636	57001	SDHAF3	chr7	920.944	1.55482	0.483409	1416.78	1226.91	2477.34	95.8962	210.533	98.1956
ENSG00000290073	NA	NA	NA	93.9809	1.55477	0.474268	189.711	79.9423	155.818	42.658	58.2499	37.5066
ENSG00000159199	516	ATP5MC1	chr17	3094.83	1.5544	0.378843	5003.85	3778.69	7514.09	754.304	1035.49	482.54
ENSG00000186017	84924	ZNF566	chr19	469.974	1.55402	0.262562	549.464	385.758	1286.79	169.709	188.901	239.227
ENSG00000068784	55133	SRBD1	chr2	754.037	1.55386	0.326707	1841.89	268.349	612.392	412.632	820.913	568.044
ENSG00000112367	9896	FIG4	chr6	1272.1	1.55371	0.155322	1923.98	761.778	2262.98	644.384	1375.23	664.273
ENSG00000080819	1371	CPOX	chr3	255.023	1.54903	0.387381	388.046	60.4351	426.546	171.312	265.584	218.217
ENSG00000288851	NA	NA	NA	36.15	1.54878	0.64874	38.8249	20.4764	67.6951	48.7228	25.3094	15.8713
ENSG00000125995	140823	ROMO1	chr20	2395.39	1.54696	0.0913731	3359.81	1630.59	5335.64	1483.4	1217.94	1344.96
ENSG00000175279	378708	CENPS	chr1	264.84	1.5448	0.515186	642.772	299.581	384.498	40.8947	169.019	52.2729
ENSG00000264954	400612	PRR29-AS1	NA	81.2119	1.54472	0.775586	11.45	0	218.485	86.9679	91.5309	78.8374
ENSG00000083896	91746	YTHDC1	chr4	2902.31	1.54412	0.0854197	6159.67	1790.14	3960.27	2157.82	1665.56	1680.39
ENSG00000139193	939	CD27	chr12	69.5639	1.54287	0.525763	91.8299	40.552	160.31	30.7418	47.9776	45.9726
ENSG00000102145	2623	GATA1	chrX	265.899	1.54159	0.482073	218.431	115.61	616.029	75.4855	398.771	171.068
ENSG00000152422	7518	XRCC4	chr5	349.343	1.54137	0.529571	632.595	359.78	645.629	39.8239	338.92	79.3094
ENSG00000260136	NA	NA	NA	163.43	1.5409	0.574795	327.873	201.538	309.613	38.179	86.165	17.2099
ENSG00000229337	NA	NA	NA	165.922	1.53993	0.434864	142.902	128.977	441.715	106.446	103.489	72.0057
ENSG00000135253	375616	KCP	chr7	133.689	1.5393	0.527116	334.942	167.734	232.944	20.0481	18.7985	27.6652
ENSG00000171634	2186	BPTF	chr17	8481.21	1.5391	0.322261	11723	9768.58	22642.1	2888.53	1808.2	2056.84
ENSG00000164114	79884	MAP9	chr4	313.732	1.53862	0.4049	585.093	342.595	625.56	100.29	155.448	73.4097
ENSG00000255339	NA	NA	NA	453.744	1.53859	0.175437	877.447	308.961	857.102	153.392	237.51	288.05
ENSG00000198223	1438	CSF2RA	chrX	135.304	1.53853	0.76693	467.462	87.6637	0	24.4063	158.999	73.2936
ENSG00000281357	100129716	ARRDC3-AS1	chr5	24.2115	1.53845	0.816854	80.4	11.8882	0	17.5074	19.7134	15.7598
ENSG00000264545	NA	NA	NA	30.7481	1.53788	0.806113	52.296	44.3806	80.5394	6.018	0	1.25463
ENSG00000230266	101410543	XXYLT1-AS2	chr3	634.999	1.53727	0.225735	1144.83	528.644	1141.66	268.176	467.801	258.878
ENSG00000056050	54969	HPF1	chr4	1469.75	1.53696	0.389414	3039.31	1834.08	2984.52	286.613	431.623	242.337
ENSG00000066185	84217	ZMYND12	chr1	116.062	1.53593	0.828688	415.67	105.653	0	0	137.37	37.6762
ENSG00000196653	91392	ZNF502	chr3	154.051	1.53524	0.43249	208.916	129.773	298.108	139.025	104.059	44.4258
ENSG00000225062	101928513	CATIP-AS1	NA	37.7834	1.53506	0.670639	76.6496	40.6194	67.1932	15.9588	17.459	8.82029
ENSG00000197415	79674	VEPH1	chr3	106.924	1.53468	0.820644	449.824	87.4462	0	0	36.4356	67.8385
ENSG00000225339	NA	NA	NA	692.405	1.53434	0.512831	2137.8	946.369	865.587	28.3877	87.0411	89.2474
ENSG00000183137	285753	CEP57L1	chr6	532.113	1.5343	0.450727	863.458	563.615	961.022	284.949	453.659	65.9733
ENSG00000110200	25906	ANAPC15	chr11	1224.24	1.53419	0.115445	1733.13	714.579	2747.45	727.228	590.585	832.472
ENSG00000236810	100506963	ELOA-AS1	chr1	139.69	1.53375	0.497651	117.72	94.871	343.08	57.4704	160.991	64.0074
ENSG00000291110	147166	TRIM16L	chr17	114.374	1.53278	0.575359	232.264	17.8408	59.0648	130.306	164.435	82.3345
ENSG00000272663	NA	NA	NA	51.7761	1.53259	0.777124	31.7298	46.3973	172.737	35.5777	0	24.2145
ENSG00000124120	79183	TTPAL	chr20	350.445	1.53247	0.356037	377.989	283.163	779.857	352.07	192.883	116.705
ENSG00000123689	50486	G0S2	chr1	679.182	1.53217	0.702262	512.74	1028.59	2507.84	0	10.3186	15.6046
ENSG00000286873	NA	NA	NA	67.5443	1.53137	0.78365	206.117	101.754	88.1069	0.953307	8.33457	0
ENSG00000253773	100616530	CFAP418-AS1	chr8	24.2932	1.53093	0.738793	36.1031	30.8951	66.6632	3.45822	4.35836	4.28125
ENSG00000159496	266747	RGL4	chr22	1833.07	1.5309	0.101364	4345.59	1098.92	2669.83	801.75	753.308	1329.04
ENSG00000134755	1824	DSC2	chr18	440.192	1.53036	0.602226	599.073	563.338	1096.67	298.691	59.9298	23.4432
ENSG00000289260	NA	NA	NA	239.756	1.52959	0.371422	340.856	69.8287	447.151	217.927	159.444	203.331
ENSG00000138794	839	CASP6	chr4	1184.38	1.52946	0.192916	1286.78	828.977	2973.99	597.756	772.133	646.666
ENSG00000228956	NA	NA	NA	432.967	1.52884	0.385457	419.822	98.7617	870.275	303.387	556.579	348.976
ENSG00000213967	730087	ZNF726	chr19	246.166	1.52878	0.326707	323.453	88.292	430.999	176.566	284.577	173.107
ENSG00000050438	9498	SLC4A8	chr12	204.896	1.52845	0.463575	136.407	64.9754	511.959	152.284	205.431	158.322
ENSG00000230679	100505975	ENO1-AS1	chr1	53.7251	1.52835	0.643757	30.0774	39.7445	176.851	18.3014	25.4469	31.9291
ENSG00000166788	113174	SAAL1	chr11	845.314	1.52736	0.26616	1294.24	630.916	1826.36	221.382	647.476	451.505
ENSG00000243449	401115	NICOL1	chr4	322.209	1.52648	0.358519	506.183	328.006	723.849	150.015	126.847	98.3561
ENSG00000137038	90871	DMAC1	chr9	1371.97	1.52549	0.437521	1598.21	1680.51	3804.97	436.667	515.463	195.998
ENSG00000260621	NA	NA	NA	23.9094	1.52533	0.744159	55.7693	29.3651	47.1173	3.99045	0.961994	6.25215
ENSG00000248101	NA	NA	NA	37.1221	1.5241	0.806113	4.60293	0	77.3397	40.5894	71.7001	28.5004
ENSG00000119684	27030	MLH3	chr14	1236.53	1.52406	0.236867	2807.16	1169.03	1878.39	675.424	429.168	460.017
ENSG00000224712	642778	NPIPA3	chr16	38.4171	1.52396	0.708974	39.0723	43.3001	104.148	9.81768	27.7192	6.44516
ENSG00000163666	8820	HESX1	chr3	261.503	1.52363	0.261208	403.477	191.482	543.042	137.202	156.162	137.654
ENSG00000130755	9535	GMFG	chr19	14683.4	1.52197	0.0518302	25974.7	10547.8	27066	7713.58	8876.99	7921.14
ENSG00000239569	NA	NA	NA	779.745	1.52167	0.410674	1227.05	897.601	1719.94	295.685	409.877	128.315
ENSG00000283201	440519	ZNF724	chr19	27.1818	1.52149	0.870522	78.0708	0	2.26382	54.7524	0	28.0039
ENSG00000133935	11161	ERG28	chr14	2423.13	1.52127	0.425033	3828.04	2945.4	5505.83	766.555	1186.82	306.1
ENSG00000271383	101060226	NBPF19	NA	2318.17	1.52088	0.280903	5504.13	2379.97	3283.36	1228.06	831.071	682.425
ENSG00000186105	100130733	LRRC70	chr5	6347.16	1.52064	0.213386	6002.65	4815.27	16249.5	3330.87	4744.88	2939.76
ENSG00000158373	3017	H2BC5	chr6	544.412	1.52044	0.288477	600.886	371.084	944.092	413.71	770.118	166.582
ENSG00000225420	101928371	LOC101928371	NA	27.9936	1.52036	0.867039	66.5473	0	0	73.8154	4.37572	23.2234
ENSG00000288998	NA	NA	NA	42.6317	1.52032	0.786454	32.1034	49.0089	108.649	24.9775	41.0515	0
ENSG00000134202	2947	GSTM3	chr1	1255.43	1.51926	0.0887149	2257.87	678.633	1758.59	1147.94	966.934	722.599
ENSG00000267549	NA	NA	NA	45.5057	1.51922	0.86065	0.926507	67.1953	192.2	12.7118	0	0
ENSG00000285923	NA	NA	NA	23.7351	1.51906	0.757743	18.5858	29.8504	77.3701	6.63416	6.44343	3.52662
ENSG00000055955	3700	ITIH4	chr3	52.3613	1.51824	0.643874	58.0268	15.0803	149.387	13.7015	20.2809	57.6911
ENSG00000198467	7169	TPM2	chr9	385.773	1.51757	0.438127	171.062	130.387	653.255	929.029	273.416	157.489
ENSG00000125676	57187	THOC2	chrX	5322.03	1.51718	0.167497	6389.97	4383.71	12938.4	2906.11	2944.97	2369.03
ENSG00000183784	157983	DOCK8-AS1	chr9	141.223	1.51691	0.511703	137.692	37.1184	322.217	75.4758	151.229	123.604
ENSG00000136942	11224	RPL35	chr9	15184.8	1.5168	0.0532299	26006.8	11344	31402.4	6877.85	6760.08	8717.75
ENSG00000175489	126364	LRRC25	chr19	209.379	1.51609	0.445406	458.852	233.087	357.378	75.9608	78.7667	52.2279
ENSG00000169224	148823	GCSAML	chr1	761.722	1.51604	0.334026	1443.21	632.864	1141.03	257.049	825.55	270.626
ENSG00000174917	125988	MICOS13	chr19	1365.84	1.51502	0.264372	2202.31	1386.17	2936.77	598.683	659.903	411.214
ENSG00000223797	285266	ENTPD3-AS1	chr3	292.648	1.51489	0.526889	294.918	346.379	873.417	41.5838	136.964	62.6277
ENSG00000163131	1520	CTSS	chr1	8506.45	1.51445	0.172646	12066.3	7928.78	20542.3	3483.07	3533.39	3484.89
ENSG00000144445	151050	KANSL1L	chr2	89.1027	1.51309	0.586194	194.929	66.6667	83.7193	32.2131	125.407	31.6814
ENSG00000111850	57150	SMIM8	chr6	708.747	1.51252	0.289857	1334.84	736.877	1407.1	245.308	305.119	223.236
ENSG00000072571	3161	HMMR	chr5	154.814	1.51235	0.766557	159.81	220.293	487.767	0	55.215	5.79654
ENSG00000167774	NA	NA	NA	229.679	1.51174	0.506338	372.646	294.505	581.72	39.6764	49.7836	39.7411
ENSG00000066926	2235	FECH	chr18	1233.64	1.51154	0.310755	3181.72	854.955	814.441	888.615	1115.97	546.109
ENSG00000290872	NA	NA	NA	287.784	1.50987	0.422375	448.297	313.611	659.684	143.494	86.3793	75.2375
ENSG00000015153	10138	YAF2	chr12	699.088	1.50946	0.171064	1088.03	546.867	1662.47	277.736	200.664	418.755
ENSG00000291069	399761	BMS1P1	NA	251.811	1.50679	0.377003	405.295	168.767	353.596	130.13	354.918	98.1589
ENSG00000134072	8536	CAMK1	chr3	140.944	1.50613	0.604933	67.3767	6.7799	163.037	189.696	344.166	74.6065
ENSG00000152404	143884	CWF19L2	chr11	800.27	1.50496	0.415044	977.031	997.43	2348.89	151.45	152.565	174.251
ENSG00000272669	NA	NA	NA	52.18	1.50493	0.625972	150.539	38.4771	41.3874	29.2483	24.3164	29.1117
ENSG00000123485	55355	HJURP	chr2	71.3855	1.50488	0.784458	165.991	14.3342	0	157.353	46.9031	43.7316
ENSG00000204136	2681	GGTA1	chr9	1254.84	1.50421	0.196166	1555.73	324.513	1619.64	1585.84	1648.23	795.08
ENSG00000268364	NA	NA	NA	54.7768	1.50384	0.735721	73.5521	64.9585	148.399	28.0348	0.74226	12.9736
ENSG00000096092	28978	TMEM14A	chr6	936.814	1.50312	0.478772	1312.19	1229.84	2559.79	116.215	267.038	135.818
ENSG00000119408	10783	NEK6	chr9	913.701	1.50201	0.296102	631.198	477.896	2229.01	701.268	911.343	531.488
ENSG00000169371	10073	SNUPN	chr15	834.896	1.50164	0.210357	1017.24	560.119	1757.52	450.398	804.438	419.654
ENSG00000176102	1479	CSTF3	chr11	1365.33	1.50146	0.45844	1502.42	1560.01	3622.32	304.637	952.482	250.085
ENSG00000100014	23384	SPECC1L	chr22	753.402	1.50101	0.112811	1323.46	443.521	1124.69	577.063	630.108	421.568
ENSG00000138175	403	ARL3	chr10	781.492	1.50093	0.426225	1395.06	983.723	1799.03	127.395	239.045	144.699
ENSG00000285043	112694756	LOC112694756	NA	1521	1.50006	0.110392	3154.63	977.12	1994.31	1075.91	1080.74	843.273
ENSG00000272688	NA	NA	NA	163.629	1.49993	0.381826	278.062	60.2028	192.837	151.592	192.689	106.389
ENSG00000204472	199	AIF1	chr6	8882.28	1.49909	0.058936	16241.3	4673.2	14030.6	6553.42	5758.54	6036.66
ENSG00000130770	93974	ATP5IF1	chr1	6457.21	1.49853	0.141189	8883.26	5114.42	13104.3	3949.74	5024.8	2666.73
ENSG00000198034	6191	RPS4X	chrX	40809.8	1.49673	0.0959691	68852.2	32672.7	73665.3	26639.7	25199.7	17829.3
ENSG00000130768	27293	SMPDL3B	chr1	393.648	1.49663	0.655928	369.124	2.31024	424.553	450.423	836.582	278.898
ENSG00000187118	152100	CMC1	chr3	654.893	1.49659	0.470217	725.711	840.154	1962.73	149.195	139.676	111.888
ENSG00000118418	9324	HMGN3	chr6	4452.02	1.49609	0.309566	6745.77	4884.12	10295.1	1431.99	2198.52	1156.64
ENSG00000113356	10622	POLR3G	chr5	39.3309	1.49446	0.734701	88.3148	5.76983	8.77785	27.7761	76.3988	28.9479
ENSG00000104894	951	CD37	chr19	8030.11	1.49374	0.0459775	13886.1	5088.34	15405.5	4384.29	4103.71	5312.78
ENSG00000182866	3932	LCK	chr1	551.454	1.49265	0.15851	812.241	297.183	943.037	398.256	531.425	326.58
ENSG00000111348	397	ARHGDIB	chr12	97276.7	1.49241	0.0661106	151257	64832.7	197060	47502.2	64042.7	58965.4
ENSG00000161298	84911	ZNF382	chr19	134.2	1.49148	0.384105	215.103	74.5951	257.308	79.799	85.0068	93.3918
ENSG00000116874	10352	WARS2	chr1	1213.24	1.49129	0.272569	2289.2	1268.16	2424.74	349.494	539.276	408.537
ENSG00000222020	101928111	HDAC4-AS1	NA	91.1646	1.49006	0.561602	63.893	54.5155	261.294	63.4018	42.8454	61.0377
ENSG00000204428	80741	LY6G5C	chr6	322.602	1.48978	0.426225	505.308	330.24	616.869	168.884	244.996	69.3125
ENSG00000139835	79774	GRTP1	chr13	37.3566	1.4895	0.829382	146.126	29.6828	0	0.90422	25.0755	22.3513
ENSG00000288890	NA	NA	NA	21.9545	1.48865	0.909532	0	34.5994	97.1276	0	0	0
ENSG00000130449	57688	ZSWIM6	chr5	272.477	1.48837	0.395074	212.282	151.391	740.031	193.502	149.718	187.941
ENSG00000290042	NA	NA	NA	268.818	1.48772	0.459342	350.407	281.103	592.717	163.164	171.006	54.5083
ENSG00000213468	286467	FIRRE	chrX	739.439	1.48707	0.154427	1046.14	359.374	1084.42	599.697	946.298	400.698
ENSG00000185404	93349	SP140L	chr2	1311.92	1.48687	0.0946298	1901.89	765.969	2541.05	903.482	940.114	819.044
ENSG00000290911	101928764	LOC101928764	NA	47.0334	1.48686	0.81817	152.529	2.13798	0	39.6227	35.6005	52.3104
ENSG00000148803	282969	FUOM	chr10	215.61	1.48607	0.415712	508.705	113.143	155.212	226.121	166.547	123.933
ENSG00000180573	8334	H2AC6	chr6	8765.49	1.48477	0.318925	13994	9565.08	18677.2	3106.55	5141.19	2108.91
ENSG00000255328	NA	NA	NA	85.0511	1.48474	0.501267	165.358	50.1561	170.119	34.187	20.7067	69.7799
ENSG00000291054	NA	NA	NA	51.9368	1.48438	0.673955	47.1535	54.8381	141.948	16.3393	38.6155	12.727
ENSG00000259030	100526835	FPGT-TNNI3K	chr1	53.9951	1.48417	0.681303	33.2139	53.7345	146.38	46.3127	33.1708	11.1581
ENSG00000224790	NA	NA	NA	51.0981	1.48388	0.810384	0.450609	38.8231	175.413	1.02257	67.571	23.3082
ENSG00000138326	6229	RPS24	chr10	20233.1	1.48353	0.0656202	35999	16114.3	40725	8667.39	8570.06	11322.6
ENSG00000105612	1777	DNASE2	chr19	1130.25	1.48344	0.22823	2406.08	828.825	1243.92	712.658	1113.62	476.4
ENSG00000166398	9710	GARRE1	chr19	292.794	1.48341	0.525763	606.552	323.343	475.67	236.238	51.4032	63.5599
ENSG00000196683	107986346	LOC107986346	NA	1818.95	1.48259	0.156051	3379.82	1640.16	3444.45	766.589	881.58	801.125
ENSG00000289206	NA	NA	NA	68.1316	1.4823	0.594996	66.0841	62.1998	207.314	21.557	16.1132	35.5217
ENSG00000076258	2329	FMO4	chr1	183.748	1.48201	0.524744	368.132	202.494	329.714	35.1506	119.229	47.7675
ENSG00000186431	2204	FCAR	chr19	69.4075	1.4819	0.824083	85.6281	109.73	221.086	0	0	0
ENSG00000224165	729723	DNAJC27-AS1	chr2	103.273	1.48123	0.49425	182.921	71.4373	163.813	44.3841	104.391	52.69
ENSG00000237594	150051	TIAM1-AS1	NA	37.0077	1.48123	0.727086	12.9448	33.1152	103.165	41.2142	23.2554	8.35117
ENSG00000285850	NA	NA	NA	52.3921	1.48069	0.780787	50.039	54.6553	157.842	32.0375	0	19.7792
ENSG00000172785	55871	ZNG1A	chr9	1156	1.48051	0.110392	2022.06	608.47	1831.51	747.128	953.998	772.803
ENSG00000113083	4015	LOX	chr5	863.301	1.47972	0.708111	1706.06	81.5085	3.08539	1150.78	1706.61	531.76
ENSG00000235257	101928153	ITGA9-AS1	NA	268.679	1.47962	0.305924	477.919	152.478	430.078	249.878	128.54	173.179
ENSG00000138796	3033	HADH	chr4	1504.26	1.4793	0.197594	1798.25	946.57	2870.08	891.065	1791.85	727.749
ENSG00000080007	55510	DDX43	chr6	67.5873	1.47777	0.876603	275.766	99.0305	0	30.7275	0	0
ENSG00000150672	1740	DLG2	chr11	93.7489	1.47713	0.596047	29.0719	4.51812	50.3732	202.15	251.722	24.6579
ENSG00000163898	200879	LIPH	chr3	60.6422	1.4766	0.869778	266.748	95.8325	0	0	1.27308	0
ENSG00000054282	10806	SDCCAG8	chr1	3298.91	1.47652	0.220472	5270.38	3242.57	7002.74	1379.23	1730.36	1168.19
ENSG00000170854	84864	RIOX2	chr3	949.611	1.47618	0.550815	1068.55	1198.45	2550.03	150.531	627.842	102.254
ENSG00000104442	55156	ARMC1	chr8	497.148	1.47373	0.348998	722.387	443.209	908.108	270.983	494.492	143.711
ENSG00000272701	317751	MESTIT1	chr7	50.1631	1.47364	0.661422	22.8149	25.9718	116.879	46.0457	64.9888	24.2779
ENSG00000263072	NA	NA	NA	911.668	1.47358	0.210357	1327.32	747.711	1887.74	432.739	665.108	409.385
ENSG00000249348	100885776	UGDH-AS1	chr4	75.3633	1.47295	0.673893	120.699	79.8114	117.171	36.2105	92.3086	5.97939
ENSG00000143493	25896	INTS7	chr1	895.108	1.4722	0.120112	1196.07	490.686	1418.88	801.759	1011.5	451.765
ENSG00000166275	119032	BORCS7	chr10	2736.05	1.47213	0.089751	4506.51	2092.24	5636.27	1423.01	1194.56	1563.73
ENSG00000177692	54943	DNAJC28	chr21	80.2426	1.47099	0.653162	203.111	106.864	150.274	0.64348	0	20.5629
ENSG00000066739	55102	ATG2B	chr14	186.408	1.47045	0.395074	193.282	81.4198	393.66	142.465	175.995	131.625
ENSG00000166171	25911	DPCD	chr10	376.007	1.47004	0.433003	952.483	226.159	274.687	147.356	438.498	216.861
ENSG00000172572	5139	PDE3A	chr12	56.4656	1.46945	0.707888	74.222	28.4326	49.7695	9.53747	160.632	16.1998
ENSG00000213066	11116	CEP43	chr6	1063.99	1.46919	0.352803	998.402	1000.33	2684.63	557.86	812.161	330.57
ENSG00000233954	440567	UQCRHL	chr1	57.3071	1.46857	0.672336	37.6594	19.2827	191.249	12.0965	20.7017	62.8533
ENSG00000176658	4642	MYO1D	chr17	345.275	1.46833	0.730333	1.01678	77.4022	952.911	484.274	289.651	266.393
ENSG00000131149	23199	GSE1	chr16	957.033	1.4683	0.239692	1051.54	324.81	1818.04	904.926	930.541	712.341
ENSG00000158528	55607	PPP1R9A	chr7	1197.03	1.4677	0.215114	1079.71	477.783	2297.1	1416.98	1167	743.597
ENSG00000110888	65981	CAPRIN2	chr12	340.584	1.46595	0.533168	168.047	130.511	1106.32	81.5281	226.337	330.765
ENSG00000164180	153396	TMEM161B	chr5	143.816	1.46574	0.574795	76.1461	142.035	449.835	79.7083	66.0566	49.1161
ENSG00000169627	124907841	LOC124907841	NA	178.009	1.46549	0.63064	152.345	204.484	451.817	71.627	173.844	13.9361
ENSG00000290569	NA	NA	NA	221.813	1.46473	0.335481	336.419	97.4427	420.017	159.107	141.002	176.888
ENSG00000147419	55246	CCDC25	chr8	1504.44	1.46468	0.311155	3883.48	1534.08	1739.71	717.222	647.951	504.23
ENSG00000169189	197370	NSMCE1	chr16	3247.2	1.4634	0.216309	5324.99	2878.19	5580	1932.61	2691.54	1075.89
ENSG00000169442	1043	CD52	chr1	22354.3	1.46167	0.0675682	34921.3	15863.2	42426.5	13508.6	15187.2	12219.2
ENSG00000085514	29992	PILRA	chr7	167.041	1.46152	0.714802	11.3387	207.772	708.148	3.14412	18.7346	53.1109
ENSG00000281106	283521	TMEM272	chr13	45.4431	1.46016	0.636755	47.9055	25.6727	97.4422	36.4225	38.3285	26.8871
ENSG00000147654	9166	EBAG9	chr8	620.416	1.46013	0.351964	911.816	640.831	1485.58	145.879	307.958	230.43
ENSG00000108387	5414	SEPTIN4	chr17	42.4049	1.45813	0.76717	28.4883	1.13658	123.791	13.3874	33.5528	54.0729
ENSG00000075275	9620	CELSR1	chr22	119.588	1.45739	0.784458	164.778	3.39835	328.24	44.5689	0	176.543
ENSG00000187994	126432	RINL	chr19	556.207	1.45719	0.552971	1441.76	732.074	721.381	108.797	276.167	57.0656
ENSG00000160972	84988	PPP1R16A	chr8	189.233	1.45519	0.476113	166.582	166.39	482.205	102.098	147.675	70.4475
ENSG00000176927	374786	EFCAB5	chr17	27.8837	1.45467	0.713709	76.1305	27.3022	41.9215	3.12891	2.92645	15.8927
ENSG00000276007	NA	NA	NA	46.6073	1.45337	0.673893	85.8945	56.6978	101.468	9.3861	14.5896	11.6074
ENSG00000146376	93663	ARHGAP18	chr6	1215.57	1.4526	0.429229	2571.57	1512.82	2296.35	176.789	470.29	265.624
ENSG00000106772	158471	PRUNE2	chr9	330.947	1.45167	0.739686	477.76	445.061	739.983	181.935	140.946	0
ENSG00000186010	51079	NDUFA13	chr19	6426.06	1.45044	0.211563	11031.4	6426.13	12839.5	2942.9	3008.88	2307.63
ENSG00000260279	105371414	LOC105371414	NA	64.9601	1.4487	0.793785	144.184	41.3634	0	128.385	64.3504	11.4779
ENSG00000166797	84191	CIAO2A	chr15	2522.5	1.44861	0.344169	4511.55	2972.63	5517.77	497.023	934.591	701.444
ENSG00000164587	6208	RPS14	chr5	92318.5	1.44823	0.158585	176031	89087.3	174650	40778.8	33938.6	39425.6
ENSG00000144369	165215	FAM171B	chr2	2487.93	1.44803	0.443487	3238.95	3279.02	6969.75	632.502	344.856	462.517
ENSG00000157216	23648	SSBP3	chr1	2273.42	1.44789	0.168961	3761.06	2068.46	4656.61	991.757	1146.34	1016.28
ENSG00000176273	159371	SLC35G1	chr10	165.283	1.44788	0.432432	147.799	66.3309	332.986	176.082	158.948	109.55
ENSG00000171643	170591	S100Z	chr5	603.078	1.44707	0.420836	498.741	515.346	1579.22	206.113	572.419	246.631
ENSG00000084072	10450	PPIE	chr1	2823.39	1.44554	0.422811	5226.16	3557.08	5718.2	749.936	1227.52	461.414
ENSG00000114023	26355	FAM162A	chr3	1714.44	1.44508	0.143746	2841.67	1430.44	3473.46	937.484	714.794	888.763
ENSG00000145246	57205	ATP10D	chr4	544.47	1.44496	0.291844	663.695	440.911	1051.63	467.125	454.991	188.469
ENSG00000267576	NA	NA	NA	973.542	1.44401	0.576813	1377.93	1405.46	2800.11	16.1629	111.734	129.861
ENSG00000005187	6296	ACSM3	chr16	1263.42	1.44389	0.179494	1770.24	994.186	2758.47	571.433	816.069	670.109
ENSG00000185499	4582	MUC1	chr1	86.3666	1.44343	0.582135	118.418	30.8955	143.882	37.5531	121.747	65.7037
ENSG00000274421	NA	NA	NA	95.7327	1.44251	0.611597	73.0906	23.7393	250.497	79.1801	52.5017	95.388
ENSG00000198189	51170	HSD17B11	chr4	5149.63	1.44251	0.0822671	8097.61	3466.49	10600.4	2345.59	2974.71	3412.93
ENSG00000274847	727764	MAFIP	chr4_gl000194_random	62.1075	1.44111	0.841316	0	87.9156	269.749	0	3.59886	11.3809
ENSG00000128513	25913	POT1	chr7	630.313	1.44086	0.271382	583.446	371.723	1373.17	468.715	636.269	348.558
ENSG00000268895	503538	A1BG-AS1	chr19	75.9423	1.44078	0.66783	86.1455	4.61417	88.1601	91.242	127.018	58.4734
ENSG00000107745	10367	MICU1	chr10	1657.3	1.44007	0.216187	1797.9	1256.78	3836.2	970.974	1263.13	818.822
ENSG00000239713	60489	APOBEC3G	chr22	947.941	1.43989	0.478969	1619.09	1073.5	1708.51	283.817	850.083	152.65
ENSG00000151500	29087	THYN1	chr11	3185.54	1.4398	0.344169	3924.03	3393.56	7621.51	1309.61	2002.85	861.653
ENSG00000214900	196913	LINC01599	chr14	54.8326	1.43962	0.817759	67.4219	84.8195	163.017	13.2875	0.450069	0
ENSG00000119866	53335	BCL11A	chr2	8648.79	1.43944	0.0866826	13917.7	5113.62	17300.1	5219.18	3944.6	6397.51
ENSG00000120690	1997	ELF1	chr13	43683.5	1.43887	0.250003	93699	15903.3	35213.2	42188.6	43449.9	31646.9
ENSG00000169118	53944	CSNK1G1	chr15	856.647	1.4386	0.436521	1059.08	768.805	1694.82	259.595	1110.64	246.946
ENSG00000289357	NA	NA	NA	40.0571	1.43774	0.851463	81.3088	64.7894	94.2447	0	0	0
ENSG00000163382	128240	NAXE	chr1	2776.25	1.43695	0.108851	4299.78	2081.82	5005.91	1928.31	1986.72	1354.99
ENSG00000260260	100507303	SNHG19	NA	137.679	1.43571	0.48403	208.385	51.9668	317.11	57.4474	48.5319	142.635
ENSG00000137812	57082	KNL1	chr15	238.576	1.43434	0.55175	513.63	333.867	499.836	29.3888	14.8014	39.9359
ENSG00000179097	3355	HTR1F	chr3	1610.99	1.43409	0.172333	2950.38	1333.93	2520.89	997.391	1172.58	690.787
ENSG00000164051	79714	CCDC51	chr3	189.752	1.43396	0.550027	219.023	245.121	564.897	37.6481	26.5468	45.2777
ENSG00000290098	105376520	LOC105376520	NA	32.0247	1.43342	0.79693	4.7186	32.4078	122.505	0.917586	16.9497	14.6492
ENSG00000136108	26586	CKAP2	chr13	4404.77	1.43325	0.16744	5664.95	2696.01	9589.01	3523.18	2003.15	2952.31
ENSG00000233355	100506915	CHRM3-AS2	NA	80.1579	1.43308	0.85495	317.445	117.503	0	4.64768	41.3511	0
ENSG00000116752	10286	BCAS2	chr1	6567.73	1.43051	0.211649	12824.8	2651.4	8229.99	6750.62	3789.44	5160.1
ENSG00000188549	388115	CCDC9B	chr15	254.476	1.4297	0.495548	670.094	236.664	201.957	220.491	110.578	87.0717
ENSG00000258757	NA	NA	NA	384.891	1.42963	0.911494	589.793	624.735	1094.82	0	0	0
ENSG00000247950	100533182	SEC24B-AS1	chr4	274.548	1.42884	0.44548	341.649	66.3741	507.618	292.911	189.892	248.846
ENSG00000136197	79020	C7orf25	chr7	73.8494	1.42869	0.647452	137.01	70.8688	126.123	12.7336	69.8183	26.542
ENSG00000099958	91319	DERL3	chr22	212.735	1.42859	0.594996	354.072	255.232	471.092	18.8028	125.76	51.4515
ENSG00000009780	199870	FAM76A	chr1	972.645	1.42704	0.516979	1440.94	1406.41	2642.03	113.607	120.764	112.116
ENSG00000102962	6367	CCL22	chr16	65.8131	1.42681	0.867194	0.965584	107.04	286.874	0	0	0
ENSG00000175538	10008	KCNE3	chr11	183.551	1.42633	0.576509	210.513	226.704	475.778	90.1585	68.9617	29.1921
ENSG00000089009	6128	RPL6	chr12	22391.5	1.42586	0.166807	41425.7	22311.8	45277.5	8113.2	7262.64	9958.24
ENSG00000109743	683	BST1	chr4	1153.99	1.42493	0.135444	1726.45	597.182	2005.12	795.244	1007.25	792.677
ENSG00000237883	NA	NA	NA	85.0599	1.42489	0.580153	228.291	80.5019	84.6643	39.8803	40.8569	36.165
ENSG00000111642	1108	CHD4	chr12	8899.64	1.42484	0.224777	14557.7	9142.12	19020.6	4005.75	3306.57	3365.03
ENSG00000174405	3981	LIG4	chr13	305.793	1.42483	0.581875	187.522	357.506	903.866	124.751	212.05	49.0639
ENSG00000291075	NA	NA	NA	887.457	1.42339	0.145408	1381.76	602.757	1702.75	476.19	614.145	547.142
ENSG00000005302	10943	MSL3	chrX	1345.7	1.4231	0.303383	1611.62	1120.92	3363.72	879.137	364.2	734.588
ENSG00000144306	79634	SCRN3	chr2	298.11	1.42182	0.41554	524.643	320.569	572.852	153.363	129.006	88.225
ENSG00000148660	818	CAMK2G	chr10	862.332	1.42158	0.358245	2053.25	962.618	1363.76	156.793	324.997	312.571
ENSG00000167641	94274	PPP1R14A	chr19	342.822	1.4206	0.447717	640.597	392.939	632.305	129.769	179.321	82.0019
ENSG00000172296	55304	SPTLC3	chr20	145.582	1.41984	0.654969	85.6657	160.602	378.023	88.0008	147.646	13.5515
ENSG00000289474	NA	NA	NA	181.435	1.41934	0.765546	554.001	294.003	235.754	0	3.67855	1.17409
ENSG00000261740	107282092	BOLA2-SMG1P6	NA	700.368	1.41902	0.257122	1113.36	627.801	1371	327.894	460.81	301.34
ENSG00000204323	643008	SMIM5	chr17	193.171	1.41865	0.783342	623.205	28.2734	0	108.834	193.8	204.912
ENSG00000129680	79649	MAP7D3	chrX	1280.55	1.41797	0.252676	1405.1	870.578	2728.11	682.616	1320.88	676.007
ENSG00000183011	84316	NAA38	chr17	1378.93	1.41706	0.322593	2565.57	1485.95	2520.05	515.27	769.17	417.583
ENSG00000145247	132299	OCIAD2	chr4	6123.69	1.41695	0.150133	11497.8	5787.91	11687.2	2428.09	2446.85	2894.22
ENSG00000198755	4736	RPL10A	chr6	27698	1.4169	0.089751	47359.1	22730.9	54046.3	14020	12785.2	15246.4
ENSG00000139343	6636	SNRPF	chr12	1629.49	1.41683	0.175994	2202.2	1339.22	3810.76	715.109	797.184	912.448
ENSG00000133739	85444	LRRCC1	chr8	824.839	1.41679	0.379681	1714.75	891.924	1207.71	444.208	487.746	202.7
ENSG00000148737	6934	TCF7L2	chr10	2695.17	1.41665	0.077552	4642.81	1738.1	4830.99	1650.39	1498.04	1810.67
ENSG00000120756	5357	PLS1	chr3	371.252	1.4162	0.42233	324.162	250.818	641.951	251.678	647.976	110.925
ENSG00000153944	124540	MSI2	chr17	8465.46	1.41564	0.353416	16172.7	9827.23	15086.9	3659.41	4157.5	1888.99
ENSG00000178966	80010	RMI1	chr9	183.859	1.41563	0.40286	279.376	168.027	403.795	74.0075	89.9656	87.9835
ENSG00000179750	9582	APOBEC3B	chr22	293.264	1.4155	0.596338	220.719	405.422	973.349	51.693	66.4011	41.9997
ENSG00000102524	10673	TNFSF13B	chr13	605.992	1.41544	0.438091	655.247	647.113	1612.5	149.606	369.758	201.727
ENSG00000196118	90835	CFAP119	chr16	135.671	1.41499	0.547533	234.467	41.2355	127.824	77.4059	238.421	94.6719
ENSG00000138376	580	BARD1	chr2	889.246	1.4149	0.168567	1610.36	659.84	2035.81	128.887	192.819	707.765
ENSG00000169609	123207	C15orf40	chr15	619.505	1.41338	0.301918	1102.93	626.38	1225.79	211.923	302.475	247.531
ENSG00000174197	23269	MGA	chr15	1035.62	1.41303	0.482546	867.685	1229.21	3143.36	206.861	490.759	275.841
ENSG00000155008	139322	APOOL	chrX	1614.56	1.41266	0.513305	1681.11	2206.43	4777.68	481.786	320.925	219.452
ENSG00000171970	126295	ZNF57	chr19	69.6021	1.4122	0.796599	213.709	50.4265	0	65.5632	58.0767	29.837
ENSG00000272414	100631383	FAM47E-STBD1	chr4	38.0699	1.4115	0.819338	10.7593	23.6596	132.902	30.7436	0	30.3554
ENSG00000177542	79751	SLC25A22	chr11	179.343	1.41127	0.568565	40.6784	58.5218	317.664	291.086	292.378	75.7288
ENSG00000198918	6170	RPL39	chrX	11785.6	1.41105	0.0745653	19504.7	6676.46	21285.2	7363.21	7221.4	8662.45
ENSG00000070770	1459	CSNK2A2	chr16	332.083	1.4102	0.415666	335.052	226.845	689.007	431.221	152.046	158.326
ENSG00000274292	NA	NA	NA	181.755	1.41012	0.387381	214.442	97.0099	344.222	186.77	134.915	113.171
ENSG00000172340	8801	SUCLG2	chr3	1795.63	1.41006	0.250352	2573.6	1315.51	3554.65	1667.48	672.163	990.401
ENSG00000113522	10111	RAD50	chr5	2631.39	1.40971	0.19956	3778.34	1975.44	5164.43	1159.35	2320.87	1389.93
ENSG00000108176	56521	DNAJC12	chr10	274.4	1.407	0.495959	460.833	327.878	563.176	129.083	107.911	57.5212
ENSG00000267062	NA	NA	NA	72.6113	1.40687	0.752257	87.3641	112.069	217.67	13.868	2.03651	2.6599
ENSG00000288899	NA	NA	NA	361.358	1.40647	0.395567	788.854	400.992	588.793	127.687	143.43	118.395
ENSG00000271270	100507032	TMCC1-DT	chr3	195.082	1.40575	0.500842	228.628	201.707	466.424	89.5361	126.514	57.6831
ENSG00000197061	8364	H4C3	chr6	6456.44	1.40569	0.366409	9914.04	8304.56	16805.5	1145.38	789.734	1779.45
ENSG00000180787	124961	ZFP3	chr17	185.56	1.40495	0.398393	182.698	92.7861	345.803	216.203	169.132	106.737
ENSG00000280832	NA	NA	NA	145.867	1.40484	0.653162	154.449	175.275	411.562	10.1532	85.9321	37.8327
ENSG00000289194	NA	NA	NA	174.441	1.40423	0.721811	284.636	277.652	472.428	0	3.69354	8.2342
ENSG00000248309	101929423	MEF2C-AS1	NA	331.913	1.40395	0.32608	415.188	210.718	762.716	142.174	226.241	234.443
ENSG00000124172	514	ATP5F1E	chr20	4715.58	1.4037	0.234493	6463.18	4578.54	10982.1	1830.83	2423.56	2015.24
ENSG00000137100	11258	DCTN3	chr9	1990.13	1.40293	0.262799	3282.88	1902.98	3871.57	743.135	1338.07	802.179
ENSG00000101350	9371	KIF3B	chr20	373.749	1.40237	0.574795	488.524	507.055	971.071	156.469	74.3601	45.013
ENSG00000116857	252839	TMEM9	chr1	1859.74	1.40068	0.260434	3236.55	1800.22	3195.89	1104.28	1185.74	635.751
ENSG00000138709	55132	LARP1B	chr4	1019.03	1.39965	0.26059	1168.56	390.938	1971.04	1000.07	783.933	799.651
ENSG00000163220	6280	S100A9	chr1	470.894	1.39946	0.716154	243.641	755.002	1802.37	4.05151	0	20.2956
ENSG00000133731	3612	IMPA1	chr8	1100.18	1.39941	0.337957	1203.13	937.434	2825.13	736.125	309.874	589.391
ENSG00000214300	441272	SPDYE3	chr7	94.3042	1.39913	0.653162	133.875	123.266	228.352	43.9598	22.149	14.2241
ENSG00000137288	84300	UQCC2	chr6	1221.75	1.39902	0.344848	1767.91	1335.69	2721.56	615.36	523.812	366.129
ENSG00000225936	105378500	SLC18A2-AS1	NA	96.4937	1.39833	0.620932	222.651	71.7274	48.5032	72.8853	132.014	31.1823
ENSG00000108590	51003	MED31	chr17	442.884	1.39807	0.492213	432.912	559.037	1360.31	96.2651	88.1682	120.611
ENSG00000189007	134637	ADAT2	chr6	359.77	1.39804	0.574507	988.864	107.34	96.0847	375.901	284.276	306.156
ENSG00000122707	8434	RECK	chr9	1015.72	1.39797	0.239421	961.785	589.519	2205.01	863.168	862.724	612.128
ENSG00000068885	57560	IFT80	chr3	631.975	1.39794	0.403602	525.777	533.338	1663.41	243.942	527.667	297.718
ENSG00000220201	100125288	ZGLP1	chr19	93.3401	1.39774	0.751656	316.946	54.4228	1.86703	46.0056	74.3963	66.4026
ENSG00000160229	7617	ZNF66	NA	140.892	1.39767	0.432314	170.399	85.0771	278.962	118.259	107.526	85.1288
ENSG00000173258	158399	ZNF483	chr9	407.78	1.39731	0.371767	393.298	121.931	724.071	521.454	384.44	301.486
ENSG00000224699	101410535	LAMTOR5-AS1	chr1	74.0116	1.3969	0.782579	172.311	62.9713	2.06114	62.806	140.92	2.99942
ENSG00000170469	202051	SPATA24	chr5	123.074	1.39682	0.483019	126.294	79.7902	235.602	103.081	136.105	57.5729
ENSG00000124766	6659	SOX4	chr6	31269.1	1.39646	0.341344	32563.5	34981.9	88393.1	10325.2	10386.9	10964.2
ENSG00000289306	NA	NA	NA	54.2859	1.39529	0.686634	126.378	61.8386	71.4532	14.4683	38.3495	13.2275
ENSG00000171858	6227	RPS21	chr20	4605.8	1.39524	0.134641	7840.88	2122.71	7509.7	3356.61	3090.82	3714.07
ENSG00000152455	79723	SUV39H2	chr10	373.546	1.39521	0.28185	562.428	268.191	547.726	332.897	376.562	153.473
ENSG00000261717	NA	NA	NA	87.2364	1.39498	0.642122	113.043	62.679	216.462	59.9671	8.67064	62.597
ENSG00000118804	8987	STBD1	chr4	131.136	1.39494	0.786858	4.73131	7.15511	499.318	86.6586	4.4351	184.518
ENSG00000125351	65109	UPF3B	chrX	1173.37	1.39445	0.141183	2311.38	832.68	1699.96	732.255	770.754	693.198
ENSG00000238142	105376805	LOC105376805	NA	142.837	1.39437	0.634387	238.997	188.888	305.872	29.6177	75.5776	18.0685
ENSG00000290763	255812	SDHAP1	chr3	304.421	1.39434	0.428652	557.725	108.355	168.637	358.867	464.971	167.971
ENSG00000244041	401232	LINC01011	chr6	395.663	1.39413	0.569487	485.54	446.651	904.548	70.0906	385.063	82.0865
ENSG00000123737	5393	EXOSC9	chr4	1780.88	1.39366	0.138804	2600.06	1098.16	3889.96	837.982	887.224	1371.88
ENSG00000213619	4722	NDUFS3	chr11	2500.07	1.39304	0.205147	4408.25	2469.21	5011.31	892.338	1101.72	1117.62
ENSG00000231566	NA	NA	NA	31.8109	1.39142	0.734048	90.9701	19.7763	15.0691	24.0893	20.3658	20.5949
ENSG00000134318	9475	ROCK2	chr2	718.301	1.39092	0.296457	610.337	325.013	1454.82	818.512	638.55	462.573
ENSG00000143171	6258	RXRG	chr1	28.954	1.38965	0.884775	2.6308	48.0182	123.075	0	0	0
ENSG00000214753	221092	HNRNPUL2	chr11	155.766	1.38868	0.510052	156.083	139.794	437.703	73.8382	40.2948	86.8832
ENSG00000187630	317749	DHRS4L2	chr14	865.637	1.38841	0.209382	1133.51	630.136	1558.6	637.002	836.495	398.082
ENSG00000187240	79659	DYNC2H1	chr11	78.3246	1.38833	0.828275	256.041	1.63388	0	75.7505	40.0836	96.4381
ENSG00000224152	643072	BAZ2B-AS1	NA	769.914	1.3883	0.301918	889.641	672.65	1758.72	548.137	411.762	338.576
ENSG00000077514	10714	POLD3	chr11	708.836	1.38822	0.483019	1561.29	807.259	893.288	287.307	572.927	130.945
ENSG00000245556	728769	SCAMP1-AS1	NA	716.067	1.38806	0.204266	1089.38	479.04	1686.84	206.691	252.735	581.721
ENSG00000288764	NA	NA	NA	107.733	1.38777	0.663848	119.149	120.078	308.684	5.66608	49.5295	43.2925
ENSG00000223891	100505783	OSER1-DT	chr20	498.957	1.38746	0.60588	328.546	593.804	1373.44	159.483	482.094	56.3789
ENSG00000061656	6676	SPAG4	chr20	55.5332	1.38725	0.743622	5.86258	49.5203	184.651	34.2825	35.5634	23.3194
ENSG00000240065	5698	PSMB9	chr6	4082.24	1.38455	0.410352	6561.66	4843.02	8350.08	1333.84	2537.03	867.787
ENSG00000198846	9760	TOX	chr8	4300.66	1.38419	0.135428	6971.03	2738.64	5359.37	3618.5	5131.27	1985.17
ENSG00000118137	335	APOA1	chr11	26.3317	1.38379	0.746778	30.724	11.5277	45.7154	10.5031	41.7323	17.7875
ENSG00000250479	400916	CHCHD10	chr22	46.5021	1.38378	0.737561	11.3633	46.1427	153.629	27.4435	23.832	16.6015
ENSG00000253730	NA	NA	NA	22.9846	1.38338	0.884826	0	37.3464	97.5307	2.04469	0.985672	0
ENSG00000103363	6923	ELOB	chr16	6161.63	1.38333	0.196021	9270.85	5988.93	14069.1	2522.83	2160.39	2957.67
ENSG00000110756	11234	HPS5	chr11	867.105	1.38102	0.194942	1410.77	721.079	1586.19	517.303	538.187	429.102
ENSG00000164695	92421	CHMP4C	chr8	259.223	1.3809	0.563299	316.246	347.747	783.342	25.6747	8.02346	74.3062
ENSG00000107014	6019	RLN2	chr9	75.4559	1.38082	0.693164	63.0764	87.3605	234.549	6.00979	34.9481	26.7914
ENSG00000274605	105370333	PCCA-DT	NA	142.396	1.38067	0.642041	245.548	159.116	226.94	34.8759	165.729	22.1676
ENSG00000114374	64595	TTTY15	chrY	2465.48	1.38065	0.187396	4925.92	1905.85	5762.24	0	0	2198.86
ENSG00000173163	150684	COMMD1	chr2	1714.79	1.38005	0.400361	2819.05	1957.03	3313.29	647.908	1152.94	398.526
ENSG00000253729	5591	PRKDC	chr8	3189.49	1.37996	0.382082	5798.7	3875.32	6181.59	1329.45	1222.96	728.892
ENSG00000188404	6402	SELL	chr1	52141.4	1.37981	0.267216	64762	43499.2	104481	24681.8	53889.3	21535.1
ENSG00000153015	10283	CWC27	chr5	2189.38	1.37927	0.321159	3816.89	2159.1	3682.72	920.678	1832.84	724.049
ENSG00000173077	50514	DELEC1	chr9	23.4965	1.37883	0.855257	92.7649	32.0947	0	9.4749	3.1012	3.54307
ENSG00000112159	23195	MDN1	chr6	1250.71	1.37871	0.246777	1283.48	895.043	2636.48	1187.41	890.554	611.314
ENSG00000185345	5071	PRKN	chr6	238.643	1.37859	0.395074	405.247	83.9584	250.705	286.209	237.394	168.345
ENSG00000164306	201973	PRIMPOL	chr4	460.974	1.37835	0.474268	786.694	471.36	658.313	293.474	470.748	85.2569
ENSG00000106268	4521	NUDT1	chr7	1658.65	1.37832	0.189706	2698.9	1458.63	3057.27	956.183	1025.9	755.038
ENSG00000145604	6502	SKP2	chr5	964.217	1.37785	0.242895	1368.3	828.773	2053.49	418.391	628.998	487.354
ENSG00000136371	10588	MTHFS	chr15	497.704	1.37761	0.377518	853.581	546.761	1047.34	132.661	221.416	184.463
ENSG00000290047	NA	NA	NA	25.3672	1.37694	0.810197	0.917322	10.9303	62.596	17.6851	46.5565	13.5177
ENSG00000153234	4929	NR4A2	chr2	3697.7	1.37677	0.316594	6860.3	2260.43	3335.46	5970.27	2094.14	1665.63
ENSG00000289970	NA	NA	NA	34.1946	1.37622	0.702262	32.7532	20.4837	67.2888	40.0167	26.6037	18.0215
ENSG00000249042	NA	NA	NA	116.206	1.37604	0.562768	213.311	143.276	253.728	25.4674	25.0553	36.3994
ENSG00000149311	472	ATM	chr11	716.039	1.37468	0.380525	710.517	687.405	1758.23	371.755	503.974	264.35
ENSG00000112667	10591	DNPH1	chr6	1852.32	1.3742	0.353316	3795.24	2031.43	2814.12	839.033	1116.38	517.736
ENSG00000131781	2330	FMO5	chr1	261.197	1.37318	0.58946	83.1425	218.656	758.36	139.242	261.752	106.03
ENSG00000128607	23008	KLHDC10	chr7	187.394	1.37287	0.538234	181.524	121.665	455.996	189.356	51.2935	124.53
ENSG00000234741	60674	GAS5	chr1	12736.7	1.37277	0.14985	20301.5	11321.4	26351.8	6581.66	5170.74	6693.31
ENSG00000177225	347862	GATD1	chr11	380.778	1.37198	0.300097	629.023	171.902	502.691	287.872	427.876	265.305
ENSG00000198763	4536	ND2	NA	30585.9	1.37166	0.156552	42955.3	26742.3	68684.5	13968.5	14764.9	16400
ENSG00000089063	29058	TMEM230	chr20	7984.24	1.37072	0.304132	16123.8	9032.32	13736.1	3107.46	3391.6	2514.16
ENSG00000187736	79840	NHEJ1	chr2	925.717	1.37052	0.321889	1002.91	535.605	2298.61	328.096	647.96	741.125
ENSG00000130023	55780	ERMARD	chr6	342.767	1.37041	0.410162	246.591	103.727	558.982	356.369	582.731	208.205
ENSG00000268081	NA	NA	NA	57.9409	1.36943	0.761391	203.165	18.1694	5.00677	20.5251	38.215	62.5637
ENSG00000187840	1978	EIF4EBP1	chr8	3488.46	1.3691	0.360628	5773.36	3966.34	6745.83	1609.34	1956.15	879.728
ENSG00000134326	129607	CMPK2	chr2	216.93	1.36899	0.369296	341.986	95.6806	276.472	247.875	196.217	143.347
ENSG00000135723	29109	FHOD1	chr16	349.026	1.36857	0.41554	247.752	146.91	755.463	382.198	320.613	241.221
ENSG00000184743	25923	ATL3	chr11	1955.72	1.36809	0.431536	4263.6	2213.86	2410.94	1262.57	1210.96	372.4
ENSG00000167815	7001	PRDX2	chr19	5266.51	1.36797	0.18489	6788.67	4496.64	11936.1	2769.5	2850.5	2757.63
ENSG00000047932	57120	GOPC	chr6	1048.46	1.36773	0.399229	1075.14	1101.71	2563.21	567.944	674.809	307.969
ENSG00000162825	100288142	NBPF20	chr1	466.915	1.36772	0.357834	725.167	481.792	1000.04	169.826	238.016	186.653
ENSG00000162078	124220	ZG16B	chr16	110.979	1.36752	0.543372	172.917	86.066	215.585	33.4613	93.4285	64.4146
ENSG00000253645	NA	NA	NA	52.9367	1.36744	0.759809	16.5187	13.708	186.227	4.90206	31.2933	64.9712
ENSG00000157326	10901	DHRS4	chr14	1655.29	1.36719	0.216309	3052.32	1450.89	2615.14	852.162	1215.21	746.019
ENSG00000138193	51196	PLCE1	chr10	97.2423	1.36699	0.716671	172.979	156.585	243.944	3.15395	1.69213	5.09928
ENSG00000136930	5695	PSMB7	chr9	6598.36	1.36683	0.198896	9496.4	5919.09	13868.9	2963.36	4202.27	3140.2
ENSG00000121897	11019	LIAS	chr4	647.385	1.36676	0.37745	1872.28	674.875	675.301	183.956	164.655	313.243
ENSG00000254860	493900	TMEM9B-AS1	chr11	128.728	1.36602	0.610664	34.3345	43.8932	163.334	137.542	360.901	32.3647
ENSG00000168393	1841	DTYMK	chr2	1091.33	1.3649	0.451464	1676.22	1219.95	1942.19	684.239	840.884	184.523
ENSG00000101126	23394	ADNP	chr20	3228.14	1.36446	0.250947	4934.74	3309.53	7248.19	1415.68	1037.53	1423.14
ENSG00000179859	284023	RNF227	chr17	88.3504	1.36407	0.644217	200.901	102.492	132.901	51.6449	14.8885	27.2751
ENSG00000230844	401588	ZNF674-AS1	chrX	1404.3	1.36297	0.290351	2018.65	409.764	2066.88	1330.38	1421.33	1178.83
ENSG00000197056	79830	ZMYM1	chr1	609.701	1.36221	0.374304	694.683	584.313	1576.33	328.008	174.446	300.427
ENSG00000236977	101927547	ANKRD44-IT1	NA	47.9196	1.36213	0.683816	34.5238	17.5623	100.212	61.0847	39.256	34.8786
ENSG00000147905	84186	ZCCHC7	chr9	1282.75	1.36205	0.239748	1608.81	994.304	2493.71	777.292	1221.24	601.133
ENSG00000115138	5443	POMC	chr2	378.778	1.36196	0.483509	612.747	425.52	747.876	271.743	111.253	103.525
ENSG00000286334	NA	NA	NA	30.0996	1.36065	0.716439	41.2123	14.4444	46.607	36.5781	21.9631	19.7925
ENSG00000119392	2733	GLE1	chr9	923.79	1.36061	0.328788	1140.64	771.935	1888.15	419.292	915.307	407.413
ENSG00000047346	56204	ATOSA	chr15	1002.36	1.36049	0.414394	839.26	334.308	2427.75	940.839	533.87	938.16
ENSG00000289135	NA	NA	NA	171.157	1.35994	0.57253	340.586	188.643	225.308	138.911	101.873	31.6189
[truncated: 13,695 more rows]
